# Supplementary material for: Pinpointing Genomic Regions and Candidate Genes Associated with Seed Oil and Protein Content in Soybean through an Integrative Transcriptomic and QTL Meta-Analysis
Source: Cells. 2022 Dec 26;12(1):97. doi: 10.3390/cells12010097 (PMC9818467; doi:10.3390/cells12010097)
Supplement: Supplementary file 1 [file cells-12-00097-s001.zip]

Archive with 10 entries (10 files):
- Supplementary Figures.pdf
- Table S 1.pdf
- Table S 2.xlsx
- Table S 3.xlsx
- Table S 4 new.xlsx
- Table S 5 new.xlsx
- Table S 6 new.xlsx
- Table S 7 new.xlsx
- Table S 8.xlsx
- Table S 9 new.xlsx
