# Supplementary material for: Pinpointing Genomic Regions and Candidate Genes Associated with Seed Oil and Protein Content in Soybean through an Integrative Transcriptomic and QTL Meta-Analysis
Source: Cells. 2022 Dec 26;12(1):97. doi: 10.3390/cells12010097 (PMC9818467; doi:10.3390/cells12010097)
Supplement: Supplementary file 1 [file cells-12-00097-s001.zip › Table S 2.xlsx]

## Sheet: Table S1
Table S1. List of genes and their primer sequences used for quantitative real-time PCR analysis
Gene ID	Primer sequences	Primer sequences	Product Size
	Forward	Reverse
Glyma.08G183500	TGCGCACAAGGATGCAAGGAAC	AAAGGACCAAGGCCAAGAAGCC	77
Glyma.11G114800	GTGTTGAATGCCACCACCACTG	TCAACGAAGGTGCTCGATGCTG	62
Glyma.13G035200	CGCACTGACATTCCTGGTGTTG	ATTTGTCCAGCTCCAGCTCCTTG	61
Glyma.07G034800	ACTTTCAGAGGAATTCCCAACAGC	ACACACCACACACCACACACTC	61
Glyma.07G034800	GTGGATTTGCCGCGTAATGACTTG	AGCCATGGATCGCTACAAGCTG	60
Glyma.15G026300	TCAAGACATGGGTCCATGAATACG	GGCTTGGAGTTCAGGATCTTCTC	80
GmELF1	GTTGAAAAGCCAGGGGACA	TCTTACCCCTTGAGCGTGG	102
