# Supplementary material for: Pinpointing Genomic Regions and Candidate Genes Associated with Seed Oil and Protein Content in Soybean through an Integrative Transcriptomic and QTL Meta-Analysis
Source: Cells. 2022 Dec 26;12(1):97. doi: 10.3390/cells12010097 (PMC9818467; doi:10.3390/cells12010097)
Supplement: Supplementary file 1 [file cells-12-00097-s001.zip › Table S 3.xlsx]

## Sheet: Sheet1
Table S2. Details of meta-quantitative trait loci (meta-QTLs) identified for seed oil and protein content in soybean
MetaQTL	Marker1	Start (cM)	Physical position (Wm82.v2)	Marker2	End (cM)	Physical position (Wm82.v2)	Position (cM)	No of QTLs
METAQTL-OC_1.1	BARC-024147-04784	2.74	397630	BARC-035199-07136	13.07	1031156	7.9
METAQTL-PC_1.1	BARC-059889-16199	9.35	245959	BARC-035199-07136	10.64	1031156	10
METAQTL-PC_1.2	BARC-016003-02032	16.64	1516776	BARC-045297-08928	16.72	1745945	16.64
METAQTL-OC_1.2	BARC-057643-14873	41.56	38765880	BARC-055131-13049	42.1	40218915	41.83	10
METAQTL-PC_1.3	Satt383	42.39	41483100	BARC-058095-15093	42.93	39608786	42.66	6
METAQTL-OC_1.3	BARC-044479-08708	70.9	51770582	BARC-014589-01587	74.4	51866528	72.65	7
METAQTL-PC_1.4	BARC-039703-07556	93.06	54747611	BARC-010381-00621	94.08	55217848	93.57
METAQTL-OC_1.4	Satt129	93.64	55166202	BARC-042795-08412	94.68	55567886	94.16
METAQTL-PC_2.1	BARC-018187-02537	27.8	4396906	BARC-065631-19595	28.66	4536859	28.23	4
METAQTL-OC_2.1	Sat_351	29.04	4904997	BARC-056237-14178	30.16	5513661	29.6	4
METAQTL-OC_2.2	BARC-061475-17230	45.93	9228773	BARC-062989-18203	47.7	9811779	46.81	4
METAQTL-PC_2.2	BARC-062191-17700	47.11	9182372	BARC-030665-06919	51.53	10313041	49.32	4
METAQTL-OC_2.3	BARC-043983-08572	77.75	15694465	BARC-063075-18231	80	15567330	78.87
METAQTL-PC_2.3	Satt604	83.89	31234716	Sat_135	84.5	37285642	84.19	8
METAQTL-PC_2.4	BARC-017895-02427	114.76	44460823	BARC-028373-05856	116.76	45106878	115.76	8
METAQTL-OC_2.4	BARC-054149-12354	116.81	45295687	Satt274	117.74	45267222	117.27	13
METAQTL-OC_3.1	Satt009	22.24	3931955	Satt641	22.86	4364007	22.55	4
METAQTL-PC_3.1	BARC-016199-02307	27.72	5664735	BARC-044085-08610	28.45	7805399	28.08	13
METAQTL-PC_3.2	Sat_084	28.96	8268343	BARC-053003-11689	29.98	18920322	29.47
METAQTL-OC_3.2	BARC-061115-17056	29.56	18816661	BARC-026133-05276	30.14	19371461	29.85	4
METAQTL-OC_3.3	BARC-023363-05347	63.87	38043366	BARC-013865-01261	66.36	39767791	65.11	4
METAQTL-PC_3.3	Sat_239	71.11	40821223	BARC-028745-06004	73.89	41228895	72.5	6
METAQTL-PC_3.4	Sat_295	82.96	40375902	BARC-027930-06703	85.93	42941040	84.45
METAQTL-OC_3.4	BARC-044603-08734	85.96	43001135	BARC-043979-08571	86.35	42889191	86.15	6
METAQTL-OC_4.1	Satt690	1.48	486057	SOYGPATR	2.92	564229	2.2	3
METAQTL-OC_4.2		7.38	#N/A		13.29	#N/A	10.34
METAQTL-PC_4.1	BARC-039239-07481	14.06	2564993	BARC-022353-04316	16.66	3405224	15.36	4
METAQTL-PC_4.2	BARC-044521-08714	33.56	6452994	BARC-025825-05102	35.37	6759182	34.46	4
METAQTL-PC_4.3	BARC-053223-11766	48.74	9312824	BARC-012711-00381	51.22	10056316	49.98	6
METAQTL-OC_4.3	BARC-017089-02194	50.61	12310119	Sat_404	50.92	13613900	50.76
METAQTL-OC_4.4		64.71	#N/A		93.55	#N/A	79.13
METAQTL-PC_4.4	BARC-018629-03208	106.13	50753377	BARC-062835-18113	108.94	51327515	107.53	6
METAQTL-OC_5.1	BARC-040651-07808	3	2295488	BARC-062429-17772	5.6	3518252	3.8
METAQTL-OC_5.2	BARC-053497-11882	17.37	1180877	BARC-031189-07007	17.82	1205640	17.59
METAQTL-PC_5.1	Satt248	28.17	20147198	Sat_385	31	28772695	29.59
METAQTL-OC_5.3	BARC-044399-08695	34.58	31403882	BARC-053377-11834	34.61	31821692	34.59	4
METAQTL-PC_5.2	BARC-015345-01810	51.29	34481580	BARC-047054-12831	54.14	35532355	52.71	7
METAQTL-PC_5.3	BARC-020259-04536	73.03	38289622	BARC-028407-05864	73.95	38319578	73.49	5
METAQTL-OC_5.4	BARC-020535-04656	80.95	40294725	BARC-021775-04203	81.87	39224723	81.41	11
METAQTL-OC_6.1	BARC-041825-08108	2.15	1226605	BARC-015973-02029	6.26	837291	6.11
METAQTL-OC_6.2	Satt640	30.32	4682853	BARC-018563-02977	30.6	4789924	30.46	10
METAQTL-PC_6.1	Satt281	38.05	6529270	BARC-027948-06704	39.43	6712097	38.74	15
METAQTL-OC_6.3	BARC-010535-00701	55.02	8479257	Sat_153	56.59	10251313	55.8	8
METAQTL-PC_6.2	Satt450	78.47	14224983	BARC-017285-02260	81.51	13701479	79.99	6
METAQTL-PC_6.3	BARC-028441-05872	108.46	47212988	Satt307	109.58	46820834	109.02	16
METAQTL-OC_6.4	BARC-010457-00640	108.52	45851263	BARC-062515-17881	108.57	46596066	108.54	26
METAQTL-PC_6.4	BARC-062639-17962	131.68	49876258	Satt357	133.73	50509807	132.71
METAQTL-OC_7.1	Sat_316	20.11	2722369	BARC-042631-08332	21.65	3204295	20.88	3
METAQTL-PC_7.1	Satt567	33.4	4559602	Satt540	34.98	5010849	34.19	7
METAQTL-OC_7.2	Satt463	46.31	8283245	BARC-048517-10647	47.64	8461619	46.97	8
METAQTL-PC_7.2	BARC-048517-10647	47.94	8461619	Satt245	48.98	9357922	48.46	11
METAQTL-OC_7.3	BARC-056349-14277	70.88	17334060	Satt677	71.14	17763964	71.01
METAQTL-PC_7.3	BARC-056349-14277	70.89	17334060	Satt677	71.14	17763964	71.01
METAQTL-OC_7.4		89.09	#N/A		107.47	#N/A	98.28
METAQTL-PC_7.4	Sat_276	120	42861600	BARC-028517-05936	125.56	43656158	122.7
METAQTL-PC_8.1	Satt390	8.38	1308934	BARC-021937-04237	10.23	1468574	9.31
METAQTL-OC_8.1	BARC-021937-04237	9.76	1468574	BARC-039839-07593	11.16	2039496	10.46	5
METAQTL-OC_8.2	BARC-021329-04038	45.12	7831278	BARC-027618-06622	49.09	9570908	47.11	4
METAQTL-PC_8.2	BARC-053809-12037	52.72	10179802	BARC-013587-01169	54.41	10563212	53.56	16
METAQTL-OC_8.3	BARC-055265-13154	68.68	13934839	BARC-023613-03413	74.28	15114896	71.48	4
METAQTL-PC_8.3	BARC-063283-18296	94.16	19564364	BARC-011001-00815	94.24	21851117	94.2	7
METAQTL-OC_8.4	BARC-039775-07570	94.17	20272858	BARC-011001-00815	94.24	21851117	94.2
METAQTL-PC_8.4	BARC-028975-06047	122.91	43644830	BARC-026019-05227	127.19	44689972	125.05	4
METAQTL-OC_9.1	BARC-021347-04042	0.37	212104	BARC-063381-18349	0.42	345859	0.4
METAQTL-PC_9.1	BARC-057945-15021	13.83	2210693	BARC-044791-08808	16.56	2767189	15.19	6
METAQTL-PC_9.2	BARC-041483-08020	43.34	32421233	BARC-050815-09887	44.15	33502306	43.75	15
METAQTL-OC_9.2	BARC-050815-09887	44.17	33502306	BARC-062871-18139	44.27	34001813	44.22	4
METAQTL-OC_9.3	Satt475	63.45	42291054	Sat_167	64.8	43021479	64.12
METAQTL-OC_9.4	BARC-065467-19490	71.54	44006810	BARC-008211-00113	72.56	44329945	72.05	12
METAQTL-PC_9.3	BARC-008211-00113	72.67	44329945	Sat_352	74.34	45087122	73.5	3
METAQTL-PC_9.4	BARC-060183-16458	89.8	47714266	Satt588	93.42	48619359	91.61	3
METAQTL-OC_10.1	Sat_196	1.35	174602	Satt358	4.04	1018664	2.69	3
METAQTL-PC_10.1	BARC-055465-13303	4.46	829058	BARC-064613-18745	6.22	1022120	5.34	4
METAQTL-PC_10.2	BARC-059863-16170	54.31	9249171	BARC-055953-13923	55.57	9887514	54.94	14
METAQTL-OC_10.2	Satt173	53.53	36986811	Sat_193	55.33	37933511	54.43	8
METAQTL-PC_10.3	BARC-050013-09288	94.29	44718071	BARC-029627-06257	95.95	44695771	95.12	11
METAQTL-OC_10.3	BARC-044573-08726	95.19	44266856	Sat_274	97.27	43788522	96.23	4
METAQTL-OC_10.4	BARC-013979-01296	117.15	48485990	BARC-065783-19748	117.62	48860704	117.39
METAQTL-PC_10.4	BARC-013979-01296	117.16	48485990	BARC-065783-19748	117.63	48860704	117.4	5
METAQTL-OC_11.1	BARC-018583-02981	0	1665526	BARC-017915-02450	3	1490358	0.3
METAQTL-OC_11.2	BARC-032437-08975	32.88	5296496	BARC-020109-04468	35.03	7143515	33.95	6
METAQTL-PC_11.1	BARC-020109-04468	35.2	7143515	Satt638	41.07	6971303	38.13
METAQTL-OC_11.3	BARC-042837-08435	44.98	8150135	Satt197	49.05	8899050	47.01	4
METAQTL-PC_11.2	BARC-028289-05814	56.66	10206223	BARC-016279-02316	59.11	10836168	57.88	3
METAQTL-PC_11.3	BARC-013547-01157	99.87	32310868	BARC-054049-12291	101.87	33177512	100.8
METAQTL-PC_11.4	BARC-018557-03202	110.46	34310426	BARC-010169-00539	111.12	34109520	110.79
METAQTL-OC_11.4	BARC-018557-03202	110.49	34310426	BARC-010169-00539	111.14	34109520	110.81	4
METAQTL-OC_12.1	BARC-044181-08640	7.16	558830	BARC-026101-05257	9.73	1079066	7.17
METAQTL-PC_12.1	BARC-044181-08640	7.16	558830	BARC-026101-05257	9.73	1079066	7.17
METAQTL-OC_12.2	BARC-041917-08135	43.65	6399874	BARC-044091-08619	47.16	6885250	45.41	4
METAQTL-PC_12.2	Satt469	55.17	12362818	BARC-064617-18756	56.77	9641391	55.97	3
METAQTL-OC_12.3	Satt279	64.43	24129662	BARC-016657-02160	67.37	8580358	65.9
METAQTL-PC_12.3	BARC-018895-03034	70.92	33110525	BARC-014455-01377	73.21	34194470	72.07	3
METAQTL-PC_12.4	Sat_216	80.74	35871954	BARC-040047-07645	82.64	35640928	81.69	6
METAQTL-OC_12.4	BARC-040047-07645	82.87	35640928	BARC-017985-02493	84.56	36147908	83.71	10
METAQTL-OC_13.1	Satt206	8.27	19579036	Sat_240	8.89	20520622	8.58	3
METAQTL-PC_13.1	BARC-049723-09133	29.65	14747689	BARC-059611-15942	31.79	14096282	30.72	5
METAQTL-OC_13.2	Satt325	36.03	8587948	BARC-024655-05512	38.22	13239339	37.13	9
METAQTL-PC_13.2	Satt335	60.97	32721481	BARC-055499-13329	61.9	32684846	61.43	10
METAQTL-PC_13.3	BARC-027502-06598	71.15	35434883	BARC-055229-13122	72.32	35948473	71.73	10
METAQTL-OC_13.3	BARC-055229-13122	72.87	35948473	BARC-052431-11446	74.15	36674201	73.51	15
METAQTL-PC_13.4	AW756935	98.05	41606169	BARC-042953-08476	101.3	42659423	99.68
METAQTL-OC_13.4	BARC-056099-14080	110.32	45649148	BARC-014299-01307	112.14	44344336	111.23	8
METAQTL-PC_14.1	BARC-013365-00489	1.1	103052	BARC-014285-01304	4.76	601388	2.93	3
METAQTL-OC_14.1	Sat_177	5.84	971657	BARC-051559-11161	14.21	2598423	10.02
METAQTL-OC_14.2	BARC-015539-02002	27.59	5539877	BARC-015539-02002	27.79	5539877	27.69
METAQTL-OC_14.3	BARC-065455-19481	39.02	7371272	BARC-016505-02073	39.18	7425927	39.1
METAQTL-PC_14.2	Sct_034	43.58	7922227	BARC-064873-18956	44.94	8132273	44.26	4
METAQTL-PC_14.3	Satt020	61.78	41294144	BARC-901428-00994	64.87	43457927	63.32	5
METAQTL-OC_14.4	Satt020	62.66	41294144	Satt556	63.29	38859467	62.98	14
METAQTL-PC_14.4	BARC-016831-02340	83.52	46174736	BARC-064301-18614	86.65	47447267	85.09	3
METAQTL-OC_15.1	BARC-014323-01320	4.17	1221355	BARC-042629-08331	5.67	1276087	4.92	4
METAQTL-PC_15.1	BARC-065535-19545	10.78	2465748	BARC-018923-03037	12.12	1540857	11.45	3
METAQTL-OC_15.2	BARC-030453-06869	19	3720749	BARC-030883-06960	19.4	3720749	19.2	9
METAQTL-PC_15.2	BARC-042271-08229	17.75	3745486	BARC-042349-08247	18.66	3985288	18.2	14
METAQTL-OC_15.3	BARC-018901-03270	47.2	9840775	Sat_273	48.09	9396834	47.65	7
METAQTL-OC_15.4	BARC-054787-12166	75.91	18989201	BARC-049831-09160	76.62	21207798	76.26	9
METAQTL-PC_15.3	BARC-018813-03029	74.63	17000000	BARC-056231-14170	75.93	19000000	75.28	8
METAQTL-PC_15.4	BARC-040965-07871	84.76	49016397	BARC-029179-06104	87.54	50662618	86.15	3
METAQTL-OC_16.1	BARC-016775-02320	28.1	4273014		29.1	#N/A	28.6	5
METAQTL-OC_16.2	BARC-060225-16485	46.65	23414886	BARC-062825-18078	46.66	24306461	46.65	4
METAQTL-PC_16.1	BARC-019807-04396	47.16	27305052	Satt215	47.74	28944536	47.45
METAQTL-OC_16.3	BARC-023719-03461	50.63	21400703	BARC-047927-10430	52.61	29427659	51.62	3
METAQTL-PC_16.2	BARC-038949-07404	55.77	30433230	BARC-059837-16121	58.38	30519426	57.08	3
METAQTL-PC_16.3	BARC-043081-08519	66	31330604	BARC-043111-08534	67.48	31830028	67.48
METAQTL-OC_16.4	BARC-042895-08450	67.12	31661187	BARC-011637-00315	68.31	32003895	67.72	6
METAQTL-PC_16.4	BARC-049039-10794	71.08	32457922	BARC-024115-04764	71.99	33438031	71.54
METAQTL-PC_17.1	BARC-021477-04128	11.6	2201427	BARC-056107-14093	21.27	4759707	19.45
METAQTL-OC_17.1	Sat_284	31.48	6286674	Satt372	36.01	7542279	33.75
METAQTL-OC_17.2	BARC-031145-07005	50.55	10248168	Satt447	52.83	12155825	51.69	3
METAQTL-PC_17.2	BARC-031145-07005	50.56	10248168	Satt447	54.83	12155825	52.69	5
METAQTL-OC_17.3	BARC-047685-10379	64.76	13092608	Satt389	68.05	13771699	66.4
METAQTL-PC_17.3	BARC-060095-16373	75.95	27299017	BARC-019497-03640	77.38	15462178	76.67	13
METAQTL-PC_18.1	BARC-020027-04405	0.07	181108	BARC-064665-18774	0.19	224569	0.13	7
METAQTL-OC_18.1	BARC-064665-18774	0.29	224569	BARC-014403-01354	1.51	569412	0.9	4
METAQTL-OC_18.2	BARC-G01477-00243	10.02	1710640	BARC-003180-00258	10.93	1736813	10.47	7
METAQTL-PC_18.2	BARC-063581-18909	41.19	7251110	BARC-020139-04480	42.35	7031610	41.77	3
METAQTL-OC_18.3	BARC-017647-02654	48.68	14985279	BARC-018333-03581	50.27	16229601	49.48	8
METAQTL-PC_18.3	Satt138	57.37	41530961	BARC-029457-06193	59.45	48057611	58.41	10
METAQTL-OC_18.4	BARC-042393-08251	76.01	52443633	BARC-055851-13786	78.66	53111691	77.33	7
METAQTL-OC_18.5	Satt191	89.47	54450956	BARC-062677-18004	97.8	55715030	93.64
METAQTL-PC_18.4	BARC-024251-04812	94.56	55200681	BARC-020069-04425	96.77	55516218	95.66	4
METAQTL-PC_18.5	BARC-013305-00475	107	57968533	BARC-017669-03102	111.41	57756354	109.21	3
METAQTL-OC_19.1	BARC-065445-19463	17.01	3007361	BARC-050993-10894	18.22	3027792	17.62	9
METAQTL-OC_19.2	BARC-016181-02303	47.51	38087635	BARC-060795-16881	48.46	39961359	47.99	13
METAQTL-PC_19.1	Satt448	52.51	42119600	BARC-007554-00101	53.4	39579279	52.95	7
METAQTL-OC_19.3	BARC-035235-07156	74.75	44770496	BARC-024345-04854	76.54	44613839	76.54
METAQTL-PC_19.2	BARC-014655-01607	84.31	46596334	BARC-029419-06181	84.64	46730376	84.48
METAQTL-PC_19.3	BARC-029051-06057	90.37	48028990	BARC-013053-00429	90.89	48296752	90.63	3
METAQTL-OC_19.4	BARC-013129-01447	90.67	48196242	BARC-029327-06152	91.18	48321789	90.92	7
METAQTL-PC_19.4	BARC-014385-01342	100.69	50343301	BARC-038633-07267	100.82	50575652	100.82
METAQTL-PC_20.1	BARC-021887-04232	18.42	1900702	BARC-052017-11314	19.9	2103067	19.16	11
METAQTL-OC_20.1	BARC-027552-06609	18.9	1999670	BARC-042619-08314	19.56	2072947	19.23	13
METAQTL-OC_20.2	BARC-054889-12193	29.63	23009963	BARC-052445-11461	30.01	28391296	29.82	26
METAQTL-PC_20.2	Satt239	29.82	25275083	BARC-023131-03782	30.06	28349696	29.94	37
METAQTL-OC_20.3	BARC-039067-07437	44.18	35644777	BARC-055423-13277	44.51	36055353	44.35	17
METAQTL-PC_20.3	BARC-055423-13277	45.33	36055353	BARC-054275-12433	46.41	49323397	45.87	19
METAQTL-OC_20.4	BARC-041051-07902	74.34	40634800	BARC-029151-06100	76.53	41023496	75.44	18
METAQTL-PC_20.4	Satt292	74.81	40623814	Satt162	77.73	41415974	76.27	4
