# Supplementary material for: Pinpointing Genomic Regions and Candidate Genes Associated with Seed Oil and Protein Content in Soybean through an Integrative Transcriptomic and QTL Meta-Analysis
Source: Cells. 2022 Dec 26;12(1):97. doi: 10.3390/cells12010097 (PMC9818467; doi:10.3390/cells12010097)
Supplement: Supplementary file 1 [file cells-12-00097-s001.zip › Table S 4 new.xlsx]

## Sheet: Sheet1
Table S3. Significant SNPs associated with oil and protein content identified by different GWAS method
SNP	Chromosome	Position	P.value	maf	FDR_Adjusted_P-values	Method	Trait
SGM06_44219115	GM06	44219115	7.33108e-18	0.0917208	6.14418e-13	Blink	Oil
SGM06_45728472	GM06	45728472	9.47727e-13	0.476461	3.97145e-08	Blink	Oil
GM20_36978153	GM20	36978153	1.7167e-12	0.356331	1.02643e-07	FARMCPU	PROTEIN
SGM06_43707007	GM06	43707007	1.08315e-11	0.0941558	3.02597e-07	Blink	Oil
SGM06_44219115	GM06	44219115	2.8082e-11	0.0917208	2.35355e-06	FarmCPU	Oil
GM20_38055572	GM20	38055572	2.94167e-11	0.00892857	1.75885e-06	BLINK	OIL
SGM06_47209218	GM06	47209218	5.77791e-11	0.162338	1.21062e-06	Blink	Oil
GM20_34753359	GM20	34753359	7.95095e-11	0.088474	2.37698e-06	BLINK	OIL
SGM06_47188731	GM06	47188731	7.65498e-10	0.30763	6.41564e-05	Blink	Protein
SGM06_45595790	GM06	45595790	7.70662e-10	0.455357	1.29178e-05	Blink	Oil
GM20_34266988	GM20	34266988	8.35625e-10	0.480519	1.66543e-05	BLINK	OIL
GM20_34753359	GM20	34753359	1.60653e-09	0.088474	9.60563e-05	FARMCPU	OIL
SGM06_43284606	GM06	43284606	3.39133e-09	0.123377	0.000142114	Blink	Protein
GM20_36861055	GM20	36861055	3.70444e-09	0.0349026	0.000101879	FARMCPU	OIL
GM20_37174558	GM20	37174558	5.11175e-09	0.25974	0.000101879	FARMCPU	OIL
GM20_35197303	GM20	35197303	5.22567e-09	0.0909091	7.81121e-05	BLINK	OIL
GM20_38055572	GM20	38055572	8.16862e-09	0.00892857	0.000122102	FARMCPU	OIL
SGM06_47050080	GM06	47050080	1.9319e-08	0.217532	0.000269854	Blink	Oil
GM20_34266988	GM20	34266988	2.18714e-08	0.480519	0.000261542	FARMCPU	OIL
GM20_36861017	GM20	36861017	2.35375e-08	0.0381494	0.000281466	BLINK	OIL
SGM06_46099009	GM06	46099009	2.40503e-08	0.220779	0.00100783	FarmCPU	Oil
SGM06_43284244	GM06	43284244	4.46211e-08	0.112013	0.000534242	Blink	Oil
GM20_35503091	GM20	35503091	8.29108e-08	0.116883	0.00082622	FARMCPU	OIL
GM20_34734446	GM20	34734446	9.14289e-08	0.438312	0.00273331	FARMCPU	PROTEIN
SGM06_46095232	GM06	46095232	1.1577e-07	0.123377	0.00121284	Blink	Oil
SGM06_43313028	GM06	43313028	2.59782e-07	0.13474	0.0217723	MLMM	Oil
GM20_35160205	GM20	35160205	2.88906e-07	0.491883	0.00246771	FARMCPU	OIL
SGM06_47151624	GM06	47151624	3.63239e-07	0.0657468	0.00338256	Blink	Oil
SGM06_43313028	GM06	43313028	5.4741e-07	0.13474	0.0458784	MLM	Oil
SGM06_47112019	GM06	47112019	5.7192e-07	0.0746753	0.0129725	FarmCPU	Oil
SGM06_47791659	GM06	47791659	6.1802e-07	0.258929	0.0258509	FarmCPU	Protein
SGM06_43284244	GM06	43284244	6.19137e-07	0.112013	0.0129725	FarmCPU	Oil
GM20_37467885	GM20	37467885	7.18167e-07	0.199675	0.00536749	FARMCPU	OIL
GM20_34753359	GM20	34753359	8.32986e-07	0.088474	0.049805	MLMM	OIL
SGM06_43284606	GM06	43284606	9.21921e-07	0.123377	0.0514379	MLMM	Protein
SGM06_45728472	GM06	45728472	9.22916e-07	0.476461	0.0258509	FarmCPU	Protein
SGM06_46963603	GM06	46963603	9.25338e-07	0.212662	0.0258509	FarmCPU	Protein
SGM06_43325046	GM06	43325046	2.06864e-06	0.24513	0.0385237	FarmCPU	Protein
SGM06_44033075	GM06	44033075	2.29828e-06	0.18263	0.0385237	FarmCPU	Protein
SGM06_43284606	GM06	43284606	2.90618e-06	0.123377	0.0405945	FarmCPU	Protein
