# Supplementary material for: Pinpointing Genomic Regions and Candidate Genes Associated with Seed Oil and Protein Content in Soybean through an Integrative Transcriptomic and QTL Meta-Analysis
Source: Cells. 2022 Dec 26;12(1):97. doi: 10.3390/cells12010097 (PMC9818467; doi:10.3390/cells12010097)
Supplement: Supplementary file 1 [file cells-12-00097-s001.zip › Table S 5 new.xlsx]

## Sheet: Sheet2
Table S4. Details of genes present within the meta-quantitative trait loci (meta-QTLs) regions of seed oil and protein content in soybean
Gene Name	Gene Start (bp)	Gene End (bp)		Description	PFAM Description	Panther Description	GO Description	Pathway Description	KOG Description	KEGG Description
Glyma.01G113300	38782655	38783290	METAQTL-OC_1.2	(1 of 4) PTHR10593:SF24 - INDETERMINATE(ID)-DOMAIN 7 PROTEIN	zf-C2H2_jaz	SERINE/THREONINE-PROTEIN KINASE RIO	nucleic acid binding
Glyma.01G113400	39365071	39368630	METAQTL-OC_1.2	PTHR19139:SF90 - AQUAPORIN PIP1-5-RELATED (1 of 4)	MIP	FAMILY NOT NAMED	transporter activity		Aquaporin (major intrinsic protein family)	aquaporin PIP
Glyma.01G113500	38934117	38934486	METAQTL-OC_1.2	(1 of 7) PTHR23107:SF6 - GRF1-INTERACTING FACTOR 1		FAMILY NOT NAMED
Glyma.01G113600	39482194	39483011	METAQTL-OC_1.2	PF03754 - Domain of unknown function (DUF313) (DUF313) (1 of 11)	DUF313
Glyma.01G113700	38959028	38959459	METAQTL-OC_1.2	(1 of 11) PF03754 - Domain of unknown function (DUF313) (DUF313)	DUF313
Glyma.01G113800	39506359	39507249	METAQTL-OC_1.2	PF03754 - Domain of unknown function (DUF313) (DUF313) (1 of 11)	DUF313
Glyma.01G113900	39285716	39286450	METAQTL-OC_1.2	(1 of 3) PTHR13711//PTHR13711:SF147 - SWI/SNF-RELATED CHROMATIN BINDING PROTEIN		FAMILY NOT NAMED
Glyma.01G114000	39821756	39829564	METAQTL-OC_1.2	PTHR22950:SF256 - AUXIN TRANSPORTER PROTEIN 1-RELATED (1 of 5)	Aa_trans	FAMILY NOT NAMED			Amino acid transporters	auxin influx carrier (AUX1 LAX family)
Glyma.01G114100	39440338	39440694	METAQTL-OC_1.2	(1 of 8) PTHR11603 - AAA FAMILY ATPASE
Glyma.01G114200	39572633	39574316	METAQTL-OC_1.2
Glyma.01G114300	40111311	40111982	METAQTL-OC_1.2	PTHR33163:SF3 - MEMBRANE PROTEIN YCF1-RELATED (1 of 3)	Ycf1
Glyma.01G114400	40117017	40120009	METAQTL-OC_1.2	PF03140 - Plant protein of unknown function (DUF247) (1 of 70)	DUF247		metabolic process
Glyma.01G114500	40134539	40135170	METAQTL-OC_1.2	PTHR11132:SF112 - GLUCOSE-6-PHOSPHATE/PHOSPHATE TRANSLOCATOR 1, CHLOROPLASTIC-RELATED (1 of 3)	TPT	FAMILY NOT NAMED
Glyma.01G114600	40160474	40162158	METAQTL-OC_1.2	PF03140 - Plant protein of unknown function (DUF247) (1 of 70)	DUF247
Glyma.01G114700	39639026	39649571	METAQTL-OC_1.2	(1 of 13) PF03108 - MuDR family transposase (DBD_Tnp_Mut)	MuDR
Glyma.01G114800	40219842	40220756	METAQTL-OC_1.2	PTHR34550:SF1 - 30S RIBOSOMAL PROTEIN S31, CHLOROPLASTIC (1 of 2)	RPS31		ribosome			RPS31; 30S ribosomal protein S31
Glyma.01G114900	40221293	40222757	METAQTL-OC_1.2	K01988 - lactosylceramide 4-alpha-galactosyltransferase (A4GALT) (1 of 3)	Gly_transf_sug	FAMILY NOT NAMED			Alpha-1,4-N-acetylglucosaminyltransferase	lactosylceramide 4-alpha-galactosyltransferase [EC:2.4.1.228]
Glyma.01G115000	40298220	40302757	METAQTL-OC_1.2	3.2.1.3 - Glucan 1,4-alpha-glucosidase / Lysosomal alpha-glucosidase (1 of 12)	CBM_20	ALPHA-AMYLASE	catalytic activity
Glyma.01G115100	40334537	40336106	METAQTL-OC_1.2	PTHR10639:SF10 - CLATHRIN LIGHT CHAIN 2 (1 of 1)	Clathrin_lg_ch	CLATHRIN LIGHT CHAIN	structural molecule activity
Glyma.01G115200	39859170	39860899	METAQTL-OC_1.2			FAMILY NOT NAMED	ATP binding
Glyma.01G115300	39914401	39915435	METAQTL-OC_1.2	(1 of 70) PF03140 - Plant protein of unknown function (DUF247)	DUF247
Glyma.01G115400	39920803	39922121	METAQTL-OC_1.2	(1 of 6) PTHR12549:SF13 - PROTEIN BINDING / TRANSCRIPTION FACTOR/ ZINC ION BINDING PROTEIN	JmjC	FAMILY NOT NAMED	protein binding
Glyma.01G115500	40513363	40515660	METAQTL-OC_1.2	#N/A
Glyma.01G115600	40533642	40546016	METAQTL-OC_1.2	PF03140 - Plant protein of unknown function (DUF247) (1 of 70)	DUF247
Glyma.01G115700	40598267	40600299	METAQTL-OC_1.2	PF03140 - Plant protein of unknown function (DUF247) (1 of 70)	DUF247
Glyma.01G115800	40068286	40070235	METAQTL-OC_1.2	(1 of 7) PTHR13683//PTHR13683:SF309 - ASPARTYL PROTEASES	TAXi_C	FAMILY NOT NAMED	aspartic-type endopeptidase activity		Aspartyl protease
Glyma.01G115900	40630522	40633199	METAQTL-OC_1.2	PTHR21649:SF6 - CHLOROPHYLL A-B BINDING PROTEIN CP29.1, CHLOROPLASTIC-RELATED (1 of 2)	Chloroa_b-bind	FAMILY NOT NAMED	photosynthesis, light harvesting			light-harvesting complex II chlorophyll a/b binding protein 4
Glyma.01G116000	40641812	40644927	METAQTL-OC_1.2	K10802 - high mobility group protein B1 (HMGB1) (1 of 2)	HMG_box	FAMILY NOT NAMED	DNA binding		HMG box-containing protein	high mobility group protein B1
Glyma.01G116100	40646782	40652307	METAQTL-OC_1.2	K08681 - 5'-phosphate synthase pdxT subunit (pdxT, pdx2) (1 of 3)	SNO		catalytic activity	L-glutamine degradation I	Imidazoleglycerol-phosphate synthase subunit H-like	5'-phosphate synthase pdxT subunit [EC:4.3.3.6]
Glyma.01G116200	40130053	40134881	METAQTL-OC_1.2	(1 of 19) PTHR23272//PTHR23272:SF52 - BED FINGER-RELATED	hATC	FAMILY NOT NAMED	nucleic acid binding		Tam3-transposase (Ac family)
Glyma.01G116300	40697769	40711380	METAQTL-OC_1.2	K00001 - alcohol dehydrogenase (E1.1.1.1, adh) (1 of 5)	ADH_zinc_N	FAMILY NOT NAMED	zinc ion binding	phytol degradation		alcohol dehydrogenase [EC:1.1.1.1]
Glyma.01G116400	40147387	40148946	METAQTL-OC_1.2
Glyma.01G116500	40713662	40714633	METAQTL-OC_1.2	PTHR11695:SF395 - ALCOHOL DEHYDROGENASE-LIKE 3-RELATED (1 of 10)	ADH_N	FAMILY NOT NAMED	zinc ion binding	phytol degradation
Glyma.01G116600	40163515	40165826	METAQTL-OC_1.2	(1 of 10) PTHR11695:SF395 - ALCOHOL DEHYDROGENASE-LIKE 3-RELATED	ADH_zinc_N	FAMILY NOT NAMED	binding	phytol degradation
Glyma.01G116700	40749906	40757594	METAQTL-OC_1.2	K00001 - alcohol dehydrogenase (E1.1.1.1, adh) (1 of 5)	ADH_zinc_N	FAMILY NOT NAMED	zinc ion binding	phytol degradation		alcohol dehydrogenase [EC:1.1.1.1]
Glyma.01G116800	40206195	40209803	METAQTL-OC_1.2	(1 of 4) PTHR24089:SF190 - THYLAKOID ADP,ATP CARRIER PROTEIN, CHLOROPLASTIC-RELATED	Mito_carr	FAMILY NOT NAMED	binding		Mitochondrial solute carrier protein
Glyma.01G116900	40318843	40319324	METAQTL-OC_1.2	(1 of 15) PTHR33107:SF1 - DR4 PROTEIN-RELATED	Kunitz_legume		endopeptidase inhibitor activity
Glyma.01G117000	40924754	40928724	METAQTL-OC_1.2	PTHR27004:SF37 - DISEASE RESISTANCE FAMILY PROTEIN/LRR FAMILY PROTEIN-RELATED (1 of 33)	LRRNT_2		protein binding		Leucine-rich repeat protein
Glyma.01G117100	41040361	41040768	METAQTL-OC_1.2	PF00560 - Leucine Rich Repeat (LRR_1) (1 of 458)	LRR_1		protein binding
Glyma.01G117200	41056512	41064005	METAQTL-OC_1.2	PTHR27004:SF37 - DISEASE RESISTANCE FAMILY PROTEIN/LRR FAMILY PROTEIN-RELATED (1 of 33)	LRRNT_2		protein binding		Leucine-rich repeat protein
Glyma.01G117300	40513270	40514055	METAQTL-OC_1.2
Glyma.01G117400	40579478	40579940	METAQTL-OC_1.2	(1 of 5) PTHR11814:SF61 - SULFATE TRANSPORTER 2.1-RELATED	Sulfate_transp	FAMILY NOT NAMED	transporter activity
Glyma.01G117500	40581359	40582584	METAQTL-OC_1.2	(1 of 31) PF00641 - Zn-finger in Ran binding protein and others (zf-RanBP)	zf-RanBP	FAMILY NOT NAMED	nucleotide binding
Glyma.01G117600	40583042	40583746	METAQTL-OC_1.2	(1 of 3) PTHR15454 - NISCHARIN RELATED		FAMILY NOT NAMED	protein binding
Glyma.01G117700	40591948	40592220	METAQTL-OC_1.2	(1 of 15) PTHR33107:SF1 - DR4 PROTEIN-RELATED	Kunitz_legume		endopeptidase inhibitor activity
Glyma.01G117800	41189076	41194181	METAQTL-OC_1.2	K10863 - aprataxin [EC:3.-.-.-] (APTX) (1 of 1)	Macro	FAMILY NOT NAMED	DNA binding		Polynucleotide kinase 3' phosphatase	aprataxin [EC:3.-.-.-]
Glyma.01G117900	41195158	41205141	METAQTL-OC_1.2	PF00954//PF01453//PF07714//PF08276 - S-locus glycoprotein domain (S_locus_glycop) // D-mannose binding lectin (B_lectin) // Protein tyrosine kinase (Pkinase_Tyr) // PAN-like domain (PAN_2) (1 of 62)	Pkinase_Tyr		protein kinase activity		Serine/threonine protein kinase
Glyma.01G118000	41227952	41231489	METAQTL-OC_1.2	PTHR18968:SF137 - PYRUVATE DECARBOXYLASE 2 (1 of 3)	TPP_enzyme_M	FAMILY NOT NAMED	magnesium ion binding	acetaldehyde biosynthesis II		pyruvate decarboxylase [EC:4.1.1.1]
Glyma.01G118100	40699940	40700495	METAQTL-OC_1.2	(1 of 7) PTHR13009:SF8 - AHSA1 PROTEIN		FAMILY NOT NAMED	response to stress
Glyma.01G118200	41293343	41300691	METAQTL-OC_1.2	PTHR14352:SF2 - HAUS AUGMIN-LIKE COMPLEX SUBUNIT 7 (1 of 4)	Plant_NMP1	FAMILY NOT NAMED
Glyma.01G118300	40757868	40778212	METAQTL-OC_1.2	(1 of 2306) 2.7.11.1 - Non-specific serine/threonine protein kinase / Threonine-specific protein kinase	LRR_8		protein binding
Glyma.01G118400	40773818	40793638	METAQTL-OC_1.2	(1 of 40) PF07714//PF11721 - Protein tyrosine kinase (Pkinase_Tyr) // Di-glucose binding within endoplasmic reticulum (Malectin)	Pkinase_Tyr		protein kinase activity		Serine/threonine protein kinase
Glyma.01G118500	40787098	40787460	METAQTL-OC_1.2
Glyma.01G118600	40787607	40788130	METAQTL-OC_1.2
Glyma.01G118700	40803327	40803711	METAQTL-OC_1.2
Glyma.01G118800	41364866	41400738	METAQTL-OC_1.2	PF00560//PF07714//PF11721 - Leucine Rich Repeat (LRR_1) // Protein tyrosine kinase (Pkinase_Tyr) // Di-glucose binding within endoplasmic reticulum (Malectin) (1 of 1)	LRR_1		protein kinase activity		Serine/threonine protein kinase
Glyma.01G118900	41421420	41452323	METAQTL-OC_1.2	PF07714//PF11721//PF13855 - Protein tyrosine kinase (Pkinase_Tyr) // Di-glucose binding within endoplasmic reticulum (Malectin) // Leucine rich repeat (LRR_8) (1 of 10)	Pkinase_Tyr		protein kinase activity		Serine/threonine protein kinase
Glyma.01G119000	41465427	41465651	METAQTL-PC_1.3	#N/A
Glyma.01G119100	40904926	40906871	METAQTL-PC_1.3
Glyma.01G119200	40927478	40929305	METAQTL-PC_1.3	(1 of 13) PF14111//PF14392 - Domain of unknown function (DUF4283) (DUF4283) // Zinc knuckle (zf-CCHC_4)	DUF4283		nucleic acid binding
Glyma.01G119300	41527424	41530676	METAQTL-PC_1.3	K15306 - Ran-binding protein 1 (RANBP1) (1 of 3)	Ran_BP1	FAMILY NOT NAMED	intracellular transport		Ran-binding protein RANBP1 and related RanBD domain proteins	Ran-binding protein 1
Glyma.01G119400	41533498	41538628	METAQTL-PC_1.3	PTHR10804:SF11 - PROLIFERATION-ASSOCIATED PROTEIN 2G4 (1 of 5)	Peptidase_M24	PROTEASE FAMILY M24 (METHIONYL AMINOPEPTIDASE, AMINOPEPTIDASE P)	transcription factor activity, sequence-specific DNA binding		Metallopeptidase
Glyma.01G119500	41721288	41731887	METAQTL-PC_1.3	3.5.4.17//3.5.4.6 - AMP deaminase / Myoadenylate deaminase (1 of 2)	A_deaminase	FAMILY NOT NAMED	AMP deaminase activity	adenosine nucleotides degradation I		AMP deaminase [EC:3.5.4.6]
Glyma.01G119600	41733797	41735500	METAQTL-PC_1.3	PTHR34671:SF1 - EM-LIKE PROTEIN GEA6 (1 of 2)	LEA_5
Glyma.01G119700	41191439	41192220	METAQTL-PC_1.3	(1 of 58) PTHR11017//PTHR11017:SF155 - LEUCINE-RICH REPEAT-CONTAINING PROTEIN	NB-ARC	FAMILY NOT NAMED	ATP binding
Glyma.01G119800	41197515	41198815	METAQTL-PC_1.3	(1 of 58) PTHR11017//PTHR11017:SF155 - LEUCINE-RICH REPEAT-CONTAINING PROTEIN	TIR_2	FAMILY NOT NAMED	transmembrane signaling receptor activity
Glyma.01G119900	41801390	41804153	METAQTL-PC_1.3	PTHR10293:SF45 - MONOTHIOL GLUTAREDOXIN-S16, CHLOROPLASTIC (1 of 2)	Glutaredoxin	GLUTAREDOXIN-RELATED PROTEIN	electron carrier activity	thioredoxin pathway	Glutaredoxin-related protein
Glyma.01G120000	41832270	41836200	METAQTL-PC_1.3	PTHR27004:SF37 - DISEASE RESISTANCE FAMILY PROTEIN/LRR FAMILY PROTEIN-RELATED (1 of 33)	LRRNT_2		protein binding		Leucine-rich repeat protein
Glyma.01G120100	41851840	41855472	METAQTL-PC_1.3	PTHR27004:SF37 - DISEASE RESISTANCE FAMILY PROTEIN/LRR FAMILY PROTEIN-RELATED (1 of 33)	LRRNT_2		protein binding		Leucine-rich repeat protein
Glyma.01G120200	41310202	41312894	METAQTL-PC_1.3	(1 of 1) PF00456//PF16876 - Transketolase, thiamine diphosphate binding domain (Transketolase_N) // Lipin/Ned1/Smp2 multi-domain protein middle domain (Lipin_mid)	Transketolase_N	FAMILY NOT NAMED	catalytic activity	Calvin-Benson-Bassham cycle
Glyma.01G120300	41889348	41892256	METAQTL-PC_1.3	PTHR27004:SF37 - DISEASE RESISTANCE FAMILY PROTEIN/LRR FAMILY PROTEIN-RELATED (1 of 33)	LRR_1		protein binding		Leucine-rich repeat protein
Glyma.01G120400	41898848	41902315	METAQTL-PC_1.3	1.14.99.33 - Delta(12)-fatty acid dehydrogenase / Linoleate Delta-12-fatty acid acetylenase (desaturase) (1 of 5)	FA_desaturase		lipid metabolic process	crepenynate biosynthesis		omega-3 fatty acid desaturase (delta-15 desaturase) [EC:1.14.19.-]
Glyma.01G120500	41348945	41349731	METAQTL-PC_1.3	(1 of 9) PF05705 - Eukaryotic protein of unknown function (DUF829) (DUF829)	DUF829	FAMILY NOT NAMED
Glyma.01G120600	41350519	41351415	METAQTL-PC_1.3	(1 of 4) PTHR24286:SF37 - CYTOCHROME P450 708A2-RELATED		FAMILY NOT NAMED	iron ion binding
Glyma.01G120700	41357681	41358263	METAQTL-PC_1.3	(1 of 5) PTHR13377 - PLACENTAL PROTEIN 6		FAMILY NOT NAMED
Glyma.01G120800	41942022	41944022	METAQTL-PC_1.3	PTHR35499:SF2 - ALC-INTERACTING PROTEIN 1 (1 of 4)	VARLMGL
Glyma.01G120900	41421261	41421977	METAQTL-PC_1.3	(1 of 7) PTHR12154 - GLYCOSYL TRANSFERASE-RELATED	Alg14	FAMILY NOT NAMED
Glyma.01G121000	42030962	42032918	METAQTL-PC_1.3	PTHR10032:SF215 - TRIHELIX TRANSCRIPTION FACTOR GT-3A-RELATED (1 of 4)	Myb_DNA-bind_4	ZINC FINGER PROTEIN WITH KRAB AND SCAN DOMAINS	DNA binding		Transcription factor GT-2 and related proteins, contains trihelix DNA-binding/SANT domain
Glyma.01G182100	52893773	52895752	METAQTL-OC_1.3	PTHR22844//PTHR22844:SF211 - F-BOX AND WD40 DOMAIN PROTEIN // SUBFAMILY NOT NAMED (1 of 4)	WD40	FAMILY NOT NAMED	protein binding		WD40 repeat-containing protein
Glyma.01G182200	52901143	52901865	METAQTL-OC_1.3	#N/A
Glyma.01G182300	52902703	52904690	METAQTL-OC_1.3	#N/A
Glyma.01G182400	52913113	52919765	METAQTL-OC_1.3	PF00008//PF07714 - EGF-like domain (EGF) // Protein tyrosine kinase (Pkinase_Tyr) (1 of 1)	Pkinase_Tyr		protein kinase activity		Serine/threonine protein kinase
Glyma.01G182500	52920340	52922488	METAQTL-OC_1.3	PTHR10438:SF272 - THIOREDOXIN-LIKE PROTEIN HCF164, CHLOROPLASTIC (1 of 3)	Thioredoxin	FAMILY NOT NAMED	glycerol ether metabolic process		Thioredoxin
Glyma.01G182600	52925054	52925899	METAQTL-OC_1.3	#N/A
Glyma.01G182700	52926068	52934770	METAQTL-OC_1.3	PTHR10992:SF784 - ALPHA-HYDROXYNITRILE LYASE-RELATED (1 of 5)	Abhydrolase_6	ALPHA/BETA HYDROLASE FOLD-CONTAINING PROTEIN
Glyma.01G182800	51815456	51816634	METAQTL-OC_1.3	(1 of 17) PF13359 - DDE superfamily endonuclease (DDE_Tnp_4)	DDE_Tnp_4	FAMILY NOT NAMED
Glyma.01G182900	51817323	51817974	METAQTL-OC_1.3	(1 of 129) PF12776 - Myb/SANT-like DNA-binding domain (Myb_DNA-bind_3)	Myb_DNA-bind_3		oxygen binding
Glyma.01G183000	52949874	52952111	METAQTL-OC_1.3	PF02701 - Dof domain, zinc finger (zf-Dof) (1 of 79)	zf-Dof		DNA binding
Glyma.01G183100	52955601	52959036	METAQTL-OC_1.3	PTHR11709//PTHR11709:SF26 - MULTI-COPPER OXIDASE // SUBFAMILY NOT NAMED (1 of 5)	Cu-oxidase_2	FAMILY NOT NAMED	copper ion binding
Glyma.01G183200	52962601	52965188	METAQTL-OC_1.3	PTHR10994:SF86 - RETICULON-LIKE PROTEIN B13 (1 of 2)	Reticulon	RETICULON
Glyma.01G183300	52966762	52971366	METAQTL-OC_1.3	PF00931//PF05659 - NB-ARC domain (NB-ARC) // Arabidopsis broad-spectrum mildew resistance protein RPW8 (RPW8) (1 of 10)	NB-ARC	FAMILY NOT NAMED	ADP binding		Apoptotic ATPase
Glyma.01G183400	52971917	52976673	METAQTL-OC_1.3	PF00931//PF05659 - NB-ARC domain (NB-ARC) // Arabidopsis broad-spectrum mildew resistance protein RPW8 (RPW8) (1 of 10)	NB-ARC	FAMILY NOT NAMED	ADP binding		Apoptotic ATPase
Glyma.02G047900	4383340	4384369	METAQTL-PC_2.1	PTHR24078:SF231 - CHAPERONE PROTEIN DNAJ (1 of 8)	DnaJ	FAMILY NOT NAMED
Glyma.02G048000	4388392	4389420	METAQTL-PC_2.1	PTHR24078//PTHR24078:SF222 - DNAJ HOMOLOG SUBFAMILY C MEMBER // SUBFAMILY NOT NAMED (1 of 4)	DnaJ	FAMILY NOT NAMED
Glyma.02G048100	4393454	4399395	METAQTL-PC_2.1	PTHR21677:SF3 - TSL-KINASE INTERACTING PROTEIN 1 (1 of 2)	Myb_DNA-binding	FAMILY NOT NAMED	DNA binding		Polycomb-group transcriptional regulator
Glyma.02G048200	4401105	4407065	METAQTL-PC_2.1	K10772 - AP endonuclease 2 (APEX2) (1 of 1)	zf-GRF	FAMILY NOT NAMED	nuclease activity		Apurinic/apyrimidinic endonuclease and related enzymes	AP endonuclease 2 [EC:4.2.99.18]
Glyma.02G048300	4409283	4415584	METAQTL-PC_2.1	PTHR24349:SF87 - CALCIUM-DEPENDENT PROTEIN KINASE 16-RELATED (1 of 4)	EF-hand_7	FAMILY NOT NAMED	protein kinase activity		Ca2+/calmodulin-dependent protein kinase, EF-Hand protein superfamily	calcium-dependent protein kinase [EC:2.7.11.1]
Glyma.02G048400	4421727	4425416	METAQTL-PC_2.1	K00475 - naringenin 3-dioxygenase (E1.14.11.9) (1 of 4)	2OG-FeII_Oxy	OXIDOREDUCTASE, 2OG-FE(II) OXYGENASE FAMILY PROTEIN	oxidoreductase activity	flavonoid biosynthesis (in equisetum)	Iron/ascorbate family oxidoreductases	naringenin 3-dioxygenase [EC:1.14.11.9]
Glyma.02G048500	4447769	4448744	METAQTL-PC_2.1	(1 of 5) PTHR23201:SF2 - GIBBERELLIN-REGULATED PROTEIN 1-RELATED	GASA	FAMILY NOT NAMED
Glyma.02G048600	4430237	4433021	METAQTL-PC_2.1	K00475 - naringenin 3-dioxygenase (E1.14.11.9) (1 of 4)	2OG-FeII_Oxy	OXIDOREDUCTASE, 2OG-FE(II) OXYGENASE FAMILY PROTEIN	oxidoreductase activity	flavonoid biosynthesis (in equisetum)	Iron/ascorbate family oxidoreductases	naringenin 3-dioxygenase [EC:1.14.11.9]
Glyma.02G048700	4437332	4439001	METAQTL-PC_2.1	#N/A
Glyma.02G048800	4439614	4440526	METAQTL-PC_2.1	PTHR36347:SF1 - EXPRESSED PROTEIN (1 of 2)
Glyma.02G048900	4440708	4444147	METAQTL-PC_2.1	PTHR23111//PTHR23111:SF37 - ZINC FINGER PROTEIN // SUBFAMILY NOT NAMED (1 of 2)	zf-RanBP	FAMILY NOT NAMED	zinc ion binding		RNA-binding Ran Zn-finger protein and related proteins
Glyma.02G049000	4445948	4449020	METAQTL-PC_2.1	PTHR22298:SF57 - ENDOGLUCANASE 10-RELATED (1 of 4)	Glyco_hydro_9	FAMILY NOT NAMED	catalytic activity
Glyma.02G049100	4451063	4455605	METAQTL-PC_2.1	PTHR31161:SF6 - KINECTIN-RELATED PROTEIN (1 of 4)			DNA binding
Glyma.02G049200	4460540	4461746	METAQTL-PC_2.1	PTHR31374:SF35 - AUXIN-INDUCED PROTEIN-RELATED (1 of 4)	Auxin_inducible		response to auxin			SAUR family protein
Glyma.02G049300	4467968	4469882	METAQTL-PC_2.1	K02938 - large subunit ribosomal protein L8e (RP-L8e, RPL8) (1 of 4)	Ribosomal_L2	FAMILY NOT NAMED	structural constituent of ribosome		60s ribosomal protein L2/L8	large subunit ribosomal protein L8e
Glyma.02G049400	4471393	4476387	METAQTL-PC_2.1	PTHR10173:SF28 - PEPTIDE METHIONINE SULFOXIDE REDUCTASE A5 (1 of 2)	PMSR	METHIONINE SULFOXIDE REDUCTASE	response to oxidative stress		Peptide methionine sulfoxide reductase	peptide-methionine (S)-S-oxide reductase [EC:1.8.4.11]
Glyma.02G049500	4477431	4480019	METAQTL-PC_2.1	K09578 - peptidyl-prolyl cis-trans isomerase NIMA-interacting 1 (PIN1) (1 of 2)	Rotamase	PEPTIDYL-PROLYL CIS-TRANS ISOMERASE	isomerase activity			peptidyl-prolyl cis-trans isomerase NIMA-interacting 1 [EC:5.2.1.8]
Glyma.02G049600	4480637	4489439	METAQTL-PC_2.1	PTHR33400:SF2 - ZINC FINGER CCCH DOMAIN-CONTAINING PROTEIN 45-RELATED (1 of 5)			metal ion binding
Glyma.02G049700	4492428	4500865	METAQTL-PC_2.1	PTHR33400:SF2 - ZINC FINGER CCCH DOMAIN-CONTAINING PROTEIN 45-RELATED (1 of 5)			metal ion binding
Glyma.02G049800	4503667	4509536	METAQTL-PC_2.1	PTHR24012:SF362 - RNA RECOGNITION MOTIF-CONTAINING PROTEIN (1 of 2)	RRM_1	FAMILY NOT NAMED	nucleotide binding		Polyadenylate-binding protein (RRM superfamily)
Glyma.02G049900	4510258	4510413	METAQTL-PC_2.1	#N/A
Glyma.02G050000	4529545	4530681	METAQTL-PC_2.1
Glyma.02G053900	4877820	4881379	METAQTL-OC_2.1	2.1.1.274 - Salicylate carboxymethyltransferase / Salicylate O-methyltransferase (1 of 12)	Methyltransf_7		methyltransferase activity	volatile benzenoid biosynthesis I (ester formation)		jasmonate O-methyltransferase [EC:2.1.1.141]
Glyma.02G054000	4884358	4886235	METAQTL-OC_2.1	#N/A
Glyma.02G054100	4884363	4885129	METAQTL-OC_2.1	#N/A
Glyma.02G054200	4888911	4891573	METAQTL-OC_2.1	2.1.1.274 - Salicylate carboxymethyltransferase / Salicylate O-methyltransferase (1 of 12)	Methyltransf_7		methyltransferase activity	volatile benzenoid biosynthesis I (ester formation)		jasmonate O-methyltransferase [EC:2.1.1.141]
Glyma.02G054300	4895890	4896839	METAQTL-OC_2.1	PTHR11697//PTHR11697:SF107 - GENERAL TRANSCRIPTION FACTOR 2-RELATED ZINC FINGER PROTEIN // SUBFAMILY NOT NAMED (1 of 45)	hATC	FAMILY NOT NAMED	nucleic acid binding
Glyma.02G054400	4908389	4909604	METAQTL-OC_2.1	#N/A			carbohydrate metabolic process
Glyma.02G054500	4920440	4925533	METAQTL-OC_2.1	K03595 - GTP-binding protein Era (era) (1 of 2)	MMR_HSR1	FAMILY NOT NAMED	RNA binding		Ras-like GTPase ERA	GTP-binding protein Era
Glyma.02G054600	4952254	4953161	METAQTL-OC_2.1
Glyma.02G054700	4955285	4956170	METAQTL-OC_2.1	(1 of 17) PF07899 - Frigida-like protein (Frigida)	Frigida
Glyma.02G054800	4930117	4939095	METAQTL-OC_2.1	5.3.1.16 - 1-(5-phosphoribosyl)-5- ((5-phosphoribosylamino)methylideneamino)imidazole-4-carboxamide isomerase / Phosphoribosylformimino-5-aminoimidazole carboxamide ribotide isomerase (1 of 3)	His_biosynth		histidine biosynthetic process	L-histidine biosynthesis	Phosphoribosylformimino-5-aminoimidazole carboxamide ribonucleotide (ProFAR) isomerase
Glyma.02G054900	4943466	4944114	METAQTL-OC_2.1	#N/A
Glyma.02G055000	4947814	4949002	METAQTL-OC_2.1	#N/A
Glyma.02G055100	4951362	4957832	METAQTL-OC_2.1	PTHR23172:SF19 - AUXILLIN, ISOFORM A (1 of 5)		FAMILY NOT NAMED			Auxilin-like protein and related proteins containing DnaJ domain
Glyma.02G055200	4967907	4971191	METAQTL-OC_2.1	PTHR10992:SF701 - SERINE HYDROLASE-RELATED (1 of 2)		ALPHA/BETA HYDROLASE FOLD-CONTAINING PROTEIN
Glyma.02G055300	4970906	4974298	METAQTL-OC_2.1	PTHR16517:SF40 - TUBBY-LIKE F-BOX PROTEIN 11-RELATED (1 of 4)	F-box	FAMILY NOT NAMED	protein binding		Tub family proteins
Glyma.02G055400	4975217	4978048	METAQTL-OC_2.1	K03357 - anaphase-promoting complex subunit 10 (APC10, DOC1) (1 of 2)	APC10	FAMILY NOT NAMED	anaphase-promoting complex		Anaphase-promoting complex (APC), subunit 10	anaphase-promoting complex subunit 10
Glyma.02G055500	4978815	4983603	METAQTL-OC_2.1	PTHR22849:SF40 - U-BOX DOMAIN-CONTAINING PROTEIN 5 (1 of 6)	U-box	FAMILY NOT NAMED	hydrolase activity, hydrolyzing O-glycosyl compounds	protein ubiquitylation
Glyma.02G055600	4983686	4984549	METAQTL-OC_2.1	#N/A
Glyma.02G055700	5020334	5027409	METAQTL-OC_2.1
Glyma.02G055800	4997272	4998001	METAQTL-OC_2.1	PTHR24078:SF177 - PROTEIN DNJ-23-RELATED (1 of 22)	Myb_DNA-binding	FAMILY NOT NAMED	DNA binding
Glyma.02G055900	5003080	5006119	METAQTL-OC_2.1	PTHR24078:SF177 - PROTEIN DNJ-23-RELATED (1 of 22)	Myb_DNA-binding	FAMILY NOT NAMED	DNA binding
Glyma.02G056000	5009506	5010664	METAQTL-OC_2.1	#N/A
Glyma.02G056100	5014641	5017451	METAQTL-OC_2.1	PF04770 - ZF-HD protein dimerisation region (ZF-HD_dimer) (1 of 53)	ZF-HD_dimer		DNA binding
Glyma.02G056200	5031880	5037001	METAQTL-OC_2.1	K08145 - MFS transporter, SP family, solute carrier family 2 (facilitated glucose transporter), member 8 (SLC2A8, GLUT8) (1 of 9)	MFS_1		membrane		Predicted transporter (major facilitator superfamily)	MFS transporter, SP family, solute carrier family 2 (facilitated glucose transporter), member 8
Glyma.02G056300	5038906	5046628	METAQTL-OC_2.1	K08145 - MFS transporter, SP family, solute carrier family 2 (facilitated glucose transporter), member 8 (SLC2A8, GLUT8) (1 of 9)	MFS_1		membrane		Predicted transporter (major facilitator superfamily)	MFS transporter, SP family, solute carrier family 2 (facilitated glucose transporter), member 8
Glyma.02G056400	5046579	5050592	METAQTL-OC_2.1	PTHR10992//PTHR10992:SF838 - ALPHA/BETA HYDROLASE FOLD-CONTAINING PROTEIN // SUBFAMILY NOT NAMED (1 of 2)	Abhydrolase_5	ALPHA/BETA HYDROLASE FOLD-CONTAINING PROTEIN			Predicted hydrolase/acyltransferase (alpha/beta hydrolase superfamily)
Glyma.02G056500	5084896	5085794	METAQTL-OC_2.1	(1 of 2) PTHR12919:SF22 - 30S RIBOSOMAL PROTEIN S16, CHLOROPLASTIC		FAMILY NOT NAMED	structural constituent of ribosome
Glyma.02G056600	5065850	5068245	METAQTL-OC_2.1	PTHR10071:SF156 - GATA TRANSCRIPTION FACTOR 18-RELATED (1 of 5)	GATA	TRANSCRIPTION FACTOR GATA (GATA BINDING FACTOR)	transcription factor activity, sequence-specific DNA binding
Glyma.02G056700	5070214	5074224	METAQTL-OC_2.1	K06287 - septum formation protein (maf) (1 of 3)	Maf	FAMILY NOT NAMED	cytoplasm		Predicted nucleic acid-binding protein ASMTL	septum formation protein
Glyma.02G056800	5076458	5083472	METAQTL-OC_2.1	PTHR10668:SF83 - PYRIDINE NUCLEOTIDE-DISULFIDE OXIDOREDUCTASE DOMAIN-CONTAINING PROTEIN 2 (1 of 2)	Amino_oxidase	PHYTOENE DEHYDROGENASE	oxidoreductase activity
Glyma.02G056900	5083095	5087638	METAQTL-OC_2.1	K12399 - AP-3 complex subunit sigma (AP3S) (1 of 2)	Clat_adaptor_s	FAMILY NOT NAMED	transport		Clathrin adaptor complex, small subunit	AP-3 complex subunit sigma
Glyma.02G057000	5088463	5089580	METAQTL-OC_2.1	PTHR14614:SF29 - PROTEIN FAM86A (1 of 1)	Methyltransf_16	FAMILY NOT NAMED			Putative N2,N2-dimethylguanosine tRNA methyltransferase
Glyma.02G057100	5092190	5096515	METAQTL-OC_2.1	PTHR10126 - TATA-BOX BINDING PROTEIN (1 of 6)	TBP	TATA-BOX BINDING PROTEIN	DNA binding
Glyma.02G057200	5098814	5102768	METAQTL-OC_2.1	PTHR10174//PTHR10174:SF149 - RETINALDEHYDE BINDING PROTEIN-RELATED // SUBFAMILY NOT NAMED (1 of 2)	CRAL_TRIO_N	RETINALDEHYDE BINDING PROTEIN-RELATED			Phosphatidylinositol transfer protein PDR16 and related proteins
Glyma.02G057300	5108987	5111741	METAQTL-OC_2.1	PF12937 - F-box-like (F-box-like) (1 of 90)	F-box-like	FAMILY NOT NAMED	protein binding
Glyma.02G057400	5117189	5124367	METAQTL-OC_2.1	K00234 - succinate dehydrogenase (ubiquinone) flavoprotein subunit (SDHA, SDH1) (1 of 3)	Succ_DH_flav_C	FAMILY NOT NAMED	tricarboxylic acid cycle	aerobic respiration I (cytochrome c)		succinate dehydrogenase (ubiquinone) flavoprotein subunit [EC:1.3.5.1]
Glyma.02G057500	5125137	5131415	METAQTL-OC_2.1	K09587 - steroid 22-alpha-hydroxylase (CYP90B1, DWF4) (1 of 3)	p450	FAMILY NOT NAMED	iron ion binding		Cytochrome P450 CYP4/CYP19/CYP26 subfamilies	steroid 22-alpha-hydroxylase [EC:1.14.13.-]
Glyma.02G057600	5149167	5154352	METAQTL-OC_2.1	#N/A			nucleotide binding
Glyma.02G057700	5155892	5161279	METAQTL-OC_2.1	PTHR27001:SF192 - PROLINE-RICH RECEPTOR-LIKE PROTEIN KINASE PERK4 (1 of 4)	Pkinase_Tyr		protein kinase activity		Serine/threonine protein kinase
Glyma.02G057800	5162977	5166666	METAQTL-OC_2.1	PTHR11375 - ACIDIC LEUCINE-RICH NUCLEAR PHOSPHOPROTEIN 32 (1 of 2)	LRR_9	FAMILY NOT NAMED	protein binding		Leucine-rich acidic nuclear protein
Glyma.02G057900	5167893	5171307	METAQTL-OC_2.1	PF06708 - Protein of unknown function (DUF1195) (DUF1195) (1 of 8)	DUF1195
Glyma.02G058000	5171161	5174837	METAQTL-OC_2.1	PTHR23500:SF154 - POLYOL TRANSPORTER 3-RELATED (1 of 11)	Sugar_tr		membrane		Predicted transporter (major facilitator superfamily)
Glyma.02G058100	5185001	5190186	METAQTL-OC_2.1	3.4.24.16 - Neurolysin / Neurotensin endopeptidase (1 of 3)	Peptidase_M3	FAMILY NOT NAMED	metalloendopeptidase activity
Glyma.02G058200	5192855	5195831	METAQTL-OC_2.1	KOG3377 - Uncharacterized conserved protein (1 of 7)	DUF842	FAMILY NOT NAMED			Uncharacterized conserved protein
Glyma.02G058300	5197465	5200055	METAQTL-OC_2.1	PTHR12321//PTHR12321:SF56 - CPG BINDING PROTEIN // SUBFAMILY NOT NAMED (1 of 3)	DUF3594	FAMILY NOT NAMED	protein binding		Uncharacterized PHD Zn-finger protein
Glyma.02G058400	5205358	5208813	METAQTL-OC_2.1	PTHR10593:SF31 - C2H2-LIKE ZINC FINGER PROTEIN-RELATED (1 of 7)	zf-C2H2_jaz	SERINE/THREONINE-PROTEIN KINASE RIO	nucleic acid binding
Glyma.02G058500	5217893	5221563	METAQTL-OC_2.1	PTHR10593:SF31 - C2H2-LIKE ZINC FINGER PROTEIN-RELATED (1 of 7)	zf-C2H2_jaz	SERINE/THREONINE-PROTEIN KINASE RIO	nucleic acid binding
Glyma.02G058600	5223497	5228568	METAQTL-OC_2.1	PTHR12320:SF16 - PROTEIN PHOSPHATASE 2C 80-RELATED (1 of 9)	PP2C_2	FAMILY NOT NAMED	catalytic activity		Serine/threonine protein phosphatase
Glyma.02G058700	5239808	5241989	METAQTL-OC_2.1	PTHR31636:SF53 - SCARECROW-LIKE PROTEIN 15 (1 of 4)	GRAS
Glyma.02G058800	5247666	5253770	METAQTL-OC_2.1	PTHR22952:SF123 - G-BOX-BINDING FACTOR 1 (1 of 5)	bZIP_1	FAMILY NOT NAMED	transcription factor activity, sequence-specific DNA binding			plant G-box-binding factor
Glyma.02G058900	5255781	5257808	METAQTL-OC_2.1	PTHR24326:SF281 - HOMEOBOX-LEUCINE ZIPPER PROTEIN ATHB-21-RELATED (1 of 3)	Homeobox	FAMILY NOT NAMED	DNA binding			homeobox-leucine zipper protein
Glyma.02G059000	5275378	5276865	METAQTL-OC_2.1	K13789 - geranylgeranyl diphosphate synthase, type II (GGPS) (1 of 6)	polyprenyl_synt	FAMILY NOT NAMED	isoprenoid biosynthetic process	geranylgeranyl diphosphate biosynthesis	Geranylgeranyl pyrophosphate synthase/Polyprenyl synthetase	geranylgeranyl diphosphate synthase, type II [EC:2.5.1.1 2.5.1.10 2.5.1.29]
Glyma.02G059100	5283811	5286209	METAQTL-OC_2.1	PF05055 - Protein of unknown function (DUF677) (DUF677) (1 of 19)	DUF677
Glyma.02G059200	5303333	5307897	METAQTL-OC_2.1	KOG2966 - Uncharacterized conserved protein (1 of 11)	DUF607	FAMILY NOT NAMED			Uncharacterized conserved protein
Glyma.02G059300	5313929	5315300	METAQTL-OC_2.1	2.3.1.199//6.2.1.2 - Very-long-chain 3-oxoacyl-CoA synthase / Very-long-chain beta-ketoacyl-CoA synthase // Butyrate--CoA ligase / Fatty acid thiokinase (medium chain) (1 of 4)	ELO	FAMILY NOT NAMED	integral component of membrane	phosphatidylcholine acyl editing	Fatty acyl-CoA elongase/Polyunsaturated fatty acid specific elongation enzyme
Glyma.02G059400	5323474	5324927	METAQTL-OC_2.1	PTHR13778//PTHR13778:SF12 - GLYCOSYLTRANSFERASE 8 DOMAIN-CONTAINING PROTEIN // SUBFAMILY NOT NAMED (1 of 2)	Glyco_transf_8	FAMILY NOT NAMED	transferase activity, transferring glycosyl groups	homogalacturonan biosynthesis
Glyma.02G059500	5329728	5336185	METAQTL-OC_2.1	PTHR16201:SF43 - PQ-LOOP REPEAT FAMILY PROTEIN / TRANSMEMBRANE FAMILY PROTEIN (1 of 4)	PQ-loop	FAMILY NOT NAMED			Predicted membrane protein
Glyma.02G059600	5343731	5344749	METAQTL-OC_2.1	PTHR10891:SF568 - CALCIUM-BINDING PROTEIN CML41-RELATED (1 of 3)	EF-hand_7	EF-HAND CALCIUM-BINDING DOMAIN CONTAINING PROTEIN	calcium ion binding		Calmodulin and related proteins (EF-Hand superfamily)	calcium-binding protein CML
Glyma.02G059700	5350741	5354606	METAQTL-OC_2.1	PTHR27001:SF174 - LYSM DOMAIN RECEPTOR-LIKE KINASE 4 (1 of 3)	Pkinase		protein kinase activity		Serine/threonine protein kinase
Glyma.02G059800	5353861	5360285	METAQTL-OC_2.1	K02144 - V-type H+-transporting ATPase subunit H (ATPeV1H) (1 of 2)	V-ATPase_H_N	V-TYPE PROTON ATPASE SUBUNIT H	vacuolar proton-transporting V-type ATPase, V1 domain		Vacuolar H+-ATPase V1 sector, subunit H	V-type H+-transporting ATPase subunit H
Glyma.02G059900	5361603	5368324	METAQTL-OC_2.1	PTHR24209:SF13 - PROTEIN DA1-RELATED 1-RELATED (1 of 5)	DUF3633	FAMILY NOT NAMED	zinc ion binding		Adaptor protein Enigma and related PDZ-LIM proteins
Glyma.02G060000	5433060	5441221	METAQTL-OC_2.1	(1 of 5) PTHR11850//PTHR11850:SF103 - HOMEOBOX PROTEIN TRANSCRIPTION FACTORS	POX	FAMILY NOT NAMED	DNA binding		Transcription factor MEIS1 and related HOX domain proteins
Glyma.02G060100	5441222	5441836	METAQTL-OC_2.1	(1 of 5) PTHR11850//PTHR11850:SF103 - HOMEOBOX PROTEIN TRANSCRIPTION FACTORS		FAMILY NOT NAMED
Glyma.02G060200	5458027	5461386	METAQTL-OC_2.1
Glyma.02G060300	5469806	5470439	METAQTL-OC_2.1
Glyma.02G060400	5445034	5446273	METAQTL-OC_2.1	#N/A
Glyma.02G060500	5447804	5463102	METAQTL-OC_2.1	PTHR22884:SF299 - HISTONE-LYSINE N-METHYLTRANSFERASE SUVR5 (1 of 4)	Pre-SET	FAMILY NOT NAMED	protein binding		Histone H3 (Lys9) methyltransferase SUV39H1/Clr4, required for transcriptional silencing
Glyma.02G060600	5465162	5466355	METAQTL-OC_2.1	#N/A
Glyma.02G060700	5508103	5512617	METAQTL-OC_2.1	(1 of 21) PF04784//PF14389 - Protein of unknown function, DUF547 (DUF547) // Leucine-zipper of ternary complex factor MIP1 (Lzipper-MIP1)	DUF547	FAMILY NOT NAMED
Glyma.02G099200	9212768	9215592	METAQTL-OC_2.2	K10525 - allene oxide cyclase (AOC) (1 of 6)	Allene_ox_cyc		chloroplast	jasmonic acid biosynthesis		allene oxide cyclase [EC:5.3.99.6]
Glyma.02G099300	9216804	9228795	METAQTL-OC_2.2	KOG2738 - Putative methionine aminopeptidase (1 of 1)	Peptidase_M24	PROTEASE FAMILY M24 (METHIONYL AMINOPEPTIDASE, AMINOPEPTIDASE P)	aminopeptidase activity			methionyl aminopeptidase [EC:3.4.11.18]
Glyma.02G099400	9293211	9293733	METAQTL-OC_2.2	(1 of 3) PTHR11260//PTHR11260:SF309 - GLUTATHIONE S-TRANSFERASE, GST, SUPERFAMILY, GST DOMAIN CONTAINING	GST_N	FAMILY NOT NAMED	protein binding	glutathione-mediated detoxification II
Glyma.02G099500	9263009	9265545	METAQTL-OC_2.2	K09287 - RAV-like factor (RAV) (1 of 5)	B3		DNA binding			RAV-like factor
Glyma.02G099600	9318304	9321246	METAQTL-OC_2.2	#N/A
Glyma.02G099700	9325644	9326117	METAQTL-OC_2.2	#N/A
Glyma.02G099800	9325536	9336776	METAQTL-OC_2.2	PTHR27003:SF5 - DI-GLUCOSE BINDING PROTEIN WITH LEUCINE-RICH REPEAT DOMAIN (1 of 3)	Malectin
Glyma.02G099900	9353946	9355684	METAQTL-OC_2.2	PTHR13778:SF4 - GALACTURONOSYLTRANSFERASE-LIKE 3-RELATED (1 of 2)	Glyco_transf_8	FAMILY NOT NAMED	transferase activity, transferring glycosyl groups	homogalacturonan biosynthesis
Glyma.02G100000	9370174	9375900	METAQTL-OC_2.2	PTHR11584:SF316 - SERINE/THREONINE-PROTEIN KINASE STN7, CHLOROPLASTIC (1 of 2)	Pkinase	FAMILY NOT NAMED	protein kinase activity		Protein kinase PCTAIRE and related kinases
Glyma.02G100100	9381917	9382060	METAQTL-OC_2.2	PTHR33102:SF10 - DVL FAMILY PROTEIN-RELATED (1 of 7)	DVL
Glyma.02G100200	9393034	9398958	METAQTL-OC_2.2	PTHR31079:SF9 - NAC DOMAIN-CONTAINING PROTEIN 8 (1 of 4)	NAM		DNA binding
Glyma.02G100300	9401399	9406169	METAQTL-OC_2.2	3.1.4.46 - Glycerophosphodiester phosphodiesterase / Glycerophosphoryl diester phosphodiesterase (1 of 79)	Pkinase_Tyr		protein kinase activity	phospholipid remodeling (phosphatidylethanolamine, yeast)	Serine/threonine protein kinase
Glyma.02G100400	9406846	9409197	METAQTL-OC_2.2	PF00069//PF13947 - Protein kinase domain (Pkinase) // Wall-associated receptor kinase galacturonan-binding (GUB_WAK_bind) (1 of 9)	Pkinase		protein kinase activity	phospholipid remodeling (phosphatidylethanolamine, yeast)	Serine/threonine protein kinase
Glyma.02G100500	9410976	9414130	METAQTL-OC_2.2	KOG4579 - Leucine-rich repeat (LRR) protein associated with apoptosis in muscle tissue (1 of 16)	LRR_1		protein kinase activity		Leucine-rich repeat (LRR) protein associated with apoptosis in muscle tissue
Glyma.02G100600	9413871	9419892	METAQTL-OC_2.2	K00748 - lipid-A-disaccharide synthase (lpxB) (1 of 1)	LpxB		lipid-A-disaccharide synthase activity	lipid IVsub>A biosynthesis		lipid-A-disaccharide synthase [EC:2.4.1.182]
Glyma.02G100700	9426176	9431182	METAQTL-OC_2.2	PTHR12565//PTHR12565:SF139 - STEROL REGULATORY ELEMENT-BINDING PROTEIN // SUBFAMILY NOT NAMED (1 of 4)	HLH	FAMILY NOT NAMED	protein dimerization activity
Glyma.02G100800	9446033	9447705	METAQTL-OC_2.2	PTHR13683:SF354 - ASPARTYL PROTEASE FAMILY PROTEIN (1 of 1)	TAXi_N	FAMILY NOT NAMED	aspartic-type endopeptidase activity
Glyma.02G100900	9471250	9474566	METAQTL-OC_2.2	K13115 - coiled-coil domain-containing protein 130 (CCDC130) (1 of 2)	DUF572	FAMILY NOT NAMED			C2C2-type Zn-finger protein	coiled-coil domain-containing protein 130
Glyma.02G101000	9478850	9482715	METAQTL-OC_2.2	PTHR10803//PTHR10803:SF2 - ARSENICAL PUMP-DRIVING ATPASE ARSENITE-TRANSLOCATING ATPASE // SUBFAMILY NOT NAMED (1 of 2)	ArsA_ATPase	ARSENICAL PUMP-DRIVING ATPASE (ARSENITE-TRANSLOCATING ATPASE)	ATP binding			arsenite-transporting ATPase [EC:3.6.3.16]
Glyma.02G101100	9482700	9489501	METAQTL-OC_2.2	PTHR31342:SF7 - PROTEIN CHUP1, CHLOROPLASTIC (1 of 4)
Glyma.02G101200	9498240	9503558	METAQTL-OC_2.2	#N/A
Glyma.02G101300	9517712	9528971	METAQTL-OC_2.2	PTHR10106:SF20 - TRANSMEMBRANE ASCORBATE FERRIREDUCTASE 4-RELATED (1 of 2)	Cytochrom_B561	CYTOCHROME B561-RELATED	integral component of membrane		Cytochrome b	cytochrome b-561
Glyma.02G101400	9548486	9552962	METAQTL-OC_2.2	PTHR10696//PTHR10696:SF29 - GAMMA-BUTYROBETAINE HYDROXYLASE-RELATED // SUBFAMILY NOT NAMED (1 of 2)	TauD	GAMMA-BUTYROBETAINE HYDROXYLASE-RELATED	oxidoreductase activity
Glyma.02G101500	9554817	9561393	METAQTL-OC_2.2	PTHR13586:SF0 - TRAILER HITCH, ISOFORM H (1 of 3)	DFDF	FAMILY NOT NAMED				protein LSM14
Glyma.02G101600	9562137	9572834	METAQTL-OC_2.2	PTHR21162 - P53 AND DNA DAMAGE-REGULATED PROTEIN (1 of 4)		FAMILY NOT NAMED
Glyma.02G101700	9587579	9594266	METAQTL-OC_2.2	K18749 - protein LSM14 (LSM14, RAP55, SCD6) (1 of 6)	DFDF	FAMILY NOT NAMED				protein LSM14
Glyma.02G101800	9598540	9607152	METAQTL-OC_2.2	PTHR31908:SF4 - F3F19.25 PROTEIN-RELATED (1 of 2)					E3 ubiquitin ligase involved in syntaxin degradation
Glyma.02G101900	9608885	9612990	METAQTL-OC_2.2	PTHR27000:SF18 - LEUCINE-RICH REPEAT-CONTAINING PROTEIN (1 of 6)	LRR_8		protein binding
Glyma.02G102000	9618472	9626298	METAQTL-OC_2.2	PTHR24015:SF894 - PENTATRICOPEPTIDE (PPR) REPEAT-CONTAINING PROTEIN (1 of 2)	PPR	FAMILY NOT NAMED	protein binding
Glyma.02G102100	9626426	9627904	METAQTL-OC_2.2	#N/A
Glyma.02G102200	9627965	9628153	METAQTL-OC_2.2	#N/A
Glyma.02G102300	9635365	9638251	METAQTL-OC_2.2	PF11347 - Protein of unknown function (DUF3148) (DUF3148) (1 of 2)	DUF3148
Glyma.02G102400	9639299	9641778	METAQTL-OC_2.2	PTHR10438//PTHR10438:SF233 - THIOREDOXIN // SUBFAMILY NOT NAMED (1 of 2)	Thioredoxin	FAMILY NOT NAMED	glycerol ether metabolic process		Thioredoxin-like protein	thioredoxin 1
Glyma.02G102500	9658691	9662148	METAQTL-OC_2.2	PF01936//PF12872 - NYN domain (NYN) // OST-HTH/LOTUS domain (OST-HTH) (1 of 5)	DUF88	FAMILY NOT NAMED	peroxisome
Glyma.02G102600	9662653	9667927	METAQTL-OC_2.2	2.7.11.1 - Non-specific serine/threonine protein kinase / Threonine-specific protein kinase (1 of 2306)	Pkinase		protein kinase activity		Serine/threonine protein kinase
Glyma.02G102700	9675078	9682605	METAQTL-OC_2.2	PTHR13593:SF52 - F14J22.5 PROTEIN-RELATED (1 of 6)		FAMILY NOT NAMED	lipid metabolic process	phospholipases
Glyma.02G102800	9685288	9690138	METAQTL-OC_2.2	PTHR13593:SF52 - F14J22.5 PROTEIN-RELATED (1 of 6)		FAMILY NOT NAMED	lipid metabolic process
Glyma.02G102900	9711837	9713738	METAQTL-OC_2.2	PTHR22849:SF52 - E3 UBIQUITIN-PROTEIN LIGASE PUB24-RELATED (1 of 2)	U-box	FAMILY NOT NAMED	ubiquitin-protein transferase activity	protein ubiquitylation
Glyma.02G103000	9714814	9715008	METAQTL-OC_2.2	#N/A
Glyma.02G103100	9734044	9736410	METAQTL-OC_2.2	PTHR11514//PTHR11514:SF57 - MYC // SUBFAMILY NOT NAMED (1 of 2)		FAMILY NOT NAMED	metabolic process
Glyma.02G103200	9745322	9748744	METAQTL-OC_2.2	PTHR11514//PTHR11514:SF57 - MYC // SUBFAMILY NOT NAMED (1 of 2)	HLH	FAMILY NOT NAMED	protein dimerization activity
Glyma.02G103300	9754834	9763470	METAQTL-OC_2.2	PTHR14155//PTHR14155:SF72 - RING FINGER DOMAIN-CONTAINING // SUBFAMILY NOT NAMED (1 of 5)	zf-RING_2	FAMILY NOT NAMED	protein binding
Glyma.02G103400	9820787	9821647	METAQTL-PC_2.2	(1 of 148) PF14111 - Domain of unknown function (DUF4283) (DUF4283)	DUF4283
Glyma.02G103500	9786061	9788136	METAQTL-PC_2.2	PTHR10509//PTHR10509:SF23 - O-METHYLTRANSFERASE-RELATED // SUBFAMILY NOT NAMED (1 of 5)	Methyltransf_24	O-METHYLTRANSFERASE-RELATED	O-methyltransferase activity	suberin monomers biosynthesis	O-methyltransferase	caffeoyl-CoA O-methyltransferase [EC:2.1.1.104]
Glyma.02G103600	9791316	9792261	METAQTL-PC_2.2	K02960 - small subunit ribosomal protein S16e (RP-S16e, RPS16) (1 of 4)	Ribosomal_S9	FAMILY NOT NAMED	structural constituent of ribosome		40S ribosomal protein S16	small subunit ribosomal protein S16e
Glyma.02G103700	9793906	9799220	METAQTL-PC_2.2	PF05911 - Filament-like plant protein, long coiled-coil (FPP) (1 of 22)	DUF869
Glyma.02G103800	9803740	9810851	METAQTL-PC_2.2	K10661 - E3 ubiquitin-protein ligase MARCH6 (MARCH6, DOA10) (1 of 2)	RINGv	FAMILY NOT NAMED	zinc ion binding	protein ubiquitylation	Protein involved in mRNA turnover and stability	E3 ubiquitin-protein ligase MARCH6 [EC:6.3.2.19]
Glyma.02G103900	9812885	9818986	METAQTL-PC_2.2	PTHR24012:SF349 - POLYADENYLATE-BINDING PROTEIN 2-RELATED (1 of 5)	RRM_1	FAMILY NOT NAMED	nucleotide binding		Polyadenylate-binding protein (RRM superfamily)	polyadenylate-binding protein
Glyma.02G104000	9878524	9879729	METAQTL-PC_2.2	(1 of 8) 1.14.13.112 - 3-epi-6-deoxocathasterone 23-monooxygenase / CYP90D1	p450	FAMILY NOT NAMED	iron ion binding
Glyma.02G104100	9879888	9881210	METAQTL-PC_2.2	(1 of 8) 1.14.13.112 - 3-epi-6-deoxocathasterone 23-monooxygenase / CYP90D1	p450	FAMILY NOT NAMED	iron ion binding
Glyma.02G104200	9835268	9840072	METAQTL-PC_2.2	PTHR11911//PTHR11911:SF109 - INOSINE-5-MONOPHOSPHATE DEHYDROGENASE RELATED // SUBFAMILY NOT NAMED (1 of 4)	CBS	FAMILY NOT NAMED
Glyma.02G104300	9840951	9842911	METAQTL-PC_2.2	K14595 - abscisate beta-glucosyltransferase (AOG) (1 of 1)	UDPGT	FAMILY NOT NAMED	carbohydrate metabolic process	cinnamate esters biosynthesis		abscisate beta-glucosyltransferase [EC:2.4.1.263]
Glyma.02G104400	9904290	9905706	METAQTL-PC_2.2	(1 of 4) 2.4.1.263 - Abscisate beta-glucosyltransferase / ABA-GTase	UDPGT	FAMILY NOT NAMED	metabolic process	abscisic acid glucose ester metabolism
Glyma.02G104500	9864568	9866309	METAQTL-PC_2.2	2.4.1.177//2.4.1.263 - Abscisate beta-glucosyltransferase / ABA-GTase (1 of 3)	UDPGT	FAMILY NOT NAMED	metabolic process	cinnamate esters biosynthesis	UDP-glucuronosyl and UDP-glucosyl transferase
Glyma.02G104600	9889483	9891237	METAQTL-PC_2.2	PTHR11926//PTHR11926:SF190 - GLUCOSYL/GLUCURONOSYL TRANSFERASES // SUBFAMILY NOT NAMED (1 of 6)	UDPGT	FAMILY NOT NAMED	metabolic process
Glyma.02G104700	9902553	9904325	METAQTL-PC_2.2	PTHR11926//PTHR11926:SF347 - GLUCOSYL/GLUCURONOSYL TRANSFERASES // SUBFAMILY NOT NAMED (1 of 3)	UDPGT	FAMILY NOT NAMED	metabolic process	superpathway of scopolin and esculin biosynthesis	UDP-glucuronosyl and UDP-glucosyl transferase
Glyma.02G104800	9907699	9909330	METAQTL-PC_2.2	PTHR11926//PTHR11926:SF347 - GLUCOSYL/GLUCURONOSYL TRANSFERASES // SUBFAMILY NOT NAMED (1 of 3)	UDPGT	FAMILY NOT NAMED	metabolic process	superpathway of scopolin and esculin biosynthesis	UDP-glucuronosyl and UDP-glucosyl transferase
Glyma.02G104900	9923892	9926630	METAQTL-PC_2.2	PTHR11926//PTHR11926:SF190 - GLUCOSYL/GLUCURONOSYL TRANSFERASES // SUBFAMILY NOT NAMED (1 of 6)	UDPGT	FAMILY NOT NAMED	metabolic process	superpathway of scopolin and esculin biosynthesis
Glyma.02G105000	9931425	9933205	METAQTL-PC_2.2	PTHR11926//PTHR11926:SF347 - GLUCOSYL/GLUCURONOSYL TRANSFERASES // SUBFAMILY NOT NAMED (1 of 3)	UDPGT	FAMILY NOT NAMED	metabolic process
Glyma.02G105100	9940030	9941735	METAQTL-PC_2.2	PTHR11926//PTHR11926:SF190 - GLUCOSYL/GLUCURONOSYL TRANSFERASES // SUBFAMILY NOT NAMED (1 of 6)		FAMILY NOT NAMED	metabolic process	superpathway of scopolin and esculin biosynthesis
Glyma.02G105200	9943407	9944575	METAQTL-PC_2.2	PTHR11926//PTHR11926:SF190 - GLUCOSYL/GLUCURONOSYL TRANSFERASES // SUBFAMILY NOT NAMED (1 of 6)	UDPGT	FAMILY NOT NAMED	metabolic process
Glyma.02G105300	9949648	9951381	METAQTL-PC_2.2	PTHR11926//PTHR11926:SF190 - GLUCOSYL/GLUCURONOSYL TRANSFERASES // SUBFAMILY NOT NAMED (1 of 6)	UDPGT	FAMILY NOT NAMED	metabolic process	superpathway of scopolin and esculin biosynthesis
Glyma.02G105400	9957420	9958702	METAQTL-PC_2.2	PF04669 - Polysaccharide biosynthesis (Polysacc_synt_4) (1 of 20)	DUF579
Glyma.02G105500	9969123	9975810	METAQTL-PC_2.2	PTHR11071:SF17 - CYCLOPHILIN-LIKE PEPTIDYL-PROLYL CIS-TRANS ISOMERASE FAMILY PROTEIN (1 of 2)	Pro_isomerase	FAMILY NOT NAMED	protein peptidyl-prolyl isomerization		Cyclophilin type peptidyl-prolyl cis-trans isomerase
Glyma.02G105600	9993080	9997517	METAQTL-PC_2.2	PTHR24413:SF138 - F-BOX/KELCH-REPEAT PROTEIN SKIP11 (1 of 4)	Kelch_1	FAMILY NOT NAMED	protein binding
Glyma.02G105700	10042892	10045957	METAQTL-PC_2.2	PTHR35476:SF2 - MUCIN-RELATED PROTEIN (1 of 2)
Glyma.02G105800	10047091	10050479	METAQTL-PC_2.2	PTHR12300:SF51 - HVA22-LIKE PROTEIN C (1 of 4)	TB2_DP1_HVA22	FAMILY NOT NAMED			Protein involved in membrane traffic (YOP1/TB2/DP1/HVA22 family)	receptor expression-enhancing protein 5/6
Glyma.02G105900	10055902	10060681	METAQTL-PC_2.2	PF03634 - TCP family transcription factor (TCP) (1 of 56)	TCP
Glyma.02G106000	10080729	10085508	METAQTL-PC_2.2	PTHR15837:SF0 - RAN GUANINE NUCLEOTIDE RELEASE FACTOR (1 of 2)	Mog1	FAMILY NOT NAMED			RAN guanine nucleotide release factor
Glyma.02G106100	10084100	10090474	METAQTL-PC_2.2	PTHR24089:SF282 - PEROXISOMAL ADENINE NUCLEOTIDE CARRIER 1-RELATED (1 of 5)	Mito_carr	FAMILY NOT NAMED			Predicted mitochondrial carrier protein
Glyma.02G106200	10097081	10098646	METAQTL-PC_2.2	#N/A
Glyma.02G106300	10107984	10110757	METAQTL-PC_2.2	1.14.19.4 - Delta(8)-fatty-acid desaturase / SLD (1 of 6)	FA_desaturase	FAMILY NOT NAMED	lipid metabolic process	arachidonate biosynthesis IV (8-detaturase, lower eukaryotes)	Delta 6-fatty acid desaturase/delta-8 sphingolipid desaturase	delta8-fatty-acid desaturase [EC:1.14.19.4]
Glyma.02G106400	10143694	10144335	METAQTL-PC_2.2	(1 of 3) PTHR14155:SF78 - RING-H2 FINGER PROTEIN ATL43	zf-RING_2	FAMILY NOT NAMED	protein binding
Glyma.02G106500	10114872	10119731	METAQTL-PC_2.2	K03869 - cullin 3 (CUL3) (1 of 5)	Cullin	FAMILY NOT NAMED	ubiquitin-dependent protein catabolic process		Cullins	cullin 3
Glyma.02G106600	10122258	10125622	METAQTL-PC_2.2	K02608 - origin recognition complex subunit 6 (ORC6) (1 of 2)	ORC6	FAMILY NOT NAMED	DNA binding		Origin recognition complex, subunit 6	origin recognition complex subunit 6
Glyma.02G106700	10126969	10130227	METAQTL-PC_2.2	PTHR11863//PTHR11863:SF52 - STEROL DESATURASE // SUBFAMILY NOT NAMED (1 of 2)	FA_hydroxylase	FAMILY NOT NAMED	iron ion binding	sphingolipid biosynthesis (plants)	Sphingolipid hydroxylase	sphinganine C4-monooxygenase [EC:1.14.13.169]
Glyma.02G106800	10137365	10139783	METAQTL-PC_2.2	PTHR33781:SF4 - PROTEIN PHYTOCHROME KINASE SUBSTRATE 1-RELATED (1 of 4)
Glyma.02G106900	10143872	10148951	METAQTL-PC_2.2	PTHR10108:SF776 - METHYLTRANSFERASE PMT2-RELATED (1 of 2)	DUF248	FAMILY NOT NAMED	methyltransferase activity
Glyma.02G107000	10166987	10169387	METAQTL-PC_2.2	PF02365 - No apical meristem (NAM) protein (NAM) (1 of 179)	NAM		DNA binding
Glyma.02G107100	10176242	10178251	METAQTL-PC_2.2	K02915 - large subunit ribosomal protein L34e (RP-L34e, RPL34) (1 of 6)	Ribosomal_L34e	60S RIBOSOMAL PROTEIN L34	structural constituent of ribosome		60s ribosomal protein L34	large subunit ribosomal protein L34e
Glyma.02G107200	10180239	10194055	METAQTL-PC_2.2	PTHR10759//PTHR10759:SF9 - 60S RIBOSOMAL PROTEIN L34 // SUBFAMILY NOT NAMED (1 of 4)	DUF1666	60S RIBOSOMAL PROTEIN L34	structural constituent of ribosome
Glyma.02G107300	10203648	10205094	METAQTL-PC_2.2	PTHR31948:SF8 - ZINC-FINGER HOMEODOMAIN PROTEIN 10-RELATED (1 of 11)	ZF-HD_dimer		DNA binding
Glyma.02G107400	10214121	10215516	METAQTL-PC_2.2	PTHR36726:SF1 - CLAVATA3/ESR (CLE)-RELATED PROTEIN 45 (1 of 2)
Glyma.02G107500	10220391	10224715	METAQTL-PC_2.2	PTHR23012//PTHR23012:SF57 - MEMBRANE ASSOCIATED RING FINGER // SUBFAMILY NOT NAMED (1 of 3)	DUF3675	FAMILY NOT NAMED	zinc ion binding	protein ubiquitylation
Glyma.02G107600	10236054	10239243	METAQTL-PC_2.2	PTHR15856:SF15 - MBD-R2, ISOFORM B (1 of 2)	PHD	FAMILY NOT NAMED	protein binding		PHD Zn-finger proteins
Glyma.02G107700	10240579	10248669	METAQTL-PC_2.2	K01510 - apyrase (ENTPD1_3_8) (1 of 3)	GDA1_CD39	FAMILY NOT NAMED	hydrolase activity	pyrimidine deoxyribonucleotides biosynthesis from CTP	Nucleoside phosphatase	apyrase [EC:3.6.1.5]
Glyma.02G107800	10251000	10257818	METAQTL-PC_2.2	#N/A
Glyma.02G107900	10271237	10273978	METAQTL-PC_2.2	PTHR11240//PTHR11240:SF20 - RIBONUCLEASE T2 // SUBFAMILY NOT NAMED (1 of 1)	Ribonuclease_T2	FAMILY NOT NAMED	RNA binding		Ribonuclease, T2 family	ribonuclease T2 [EC:3.1.27.1]
Glyma.02G108000	10279623	10282140	METAQTL-PC_2.2	K01166 - ribonuclease T2 [EC:3.1.27.1] (E3.1.27.1) (1 of 13)	Ribonuclease_T2	FAMILY NOT NAMED	RNA binding		Ribonuclease, T2 family	ribonuclease T2 [EC:3.1.27.1]
Glyma.02G182400	33063042	33066802	METAQTL-PC_2.3	K00942 - guanylate kinase (E2.7.4.8, gmk) (1 of 6)	Guanylate_kin	FAMILY NOT NAMED	guanylate kinase activity	guanosine ribonucleotides i>de novo biosynthesis	Guanylate kinase	guanylate kinase [EC:2.7.4.8]
Glyma.02G182500	31249609	31253723	METAQTL-PC_2.3	(1 of 10) PTHR11732:SF239 - ALDO/KETO REDUCTASE-RELATED	Aldo_ket_red	FAMILY NOT NAMED	oxidoreductase activity	flavonoid biosynthesis	Aldo/keto reductase family proteins
Glyma.02G182600	33168683	33171412	METAQTL-PC_2.3	PF03763 - Remorin, C-terminal region (Remorin_C) (1 of 40)	Remorin_C
Glyma.02G182700	33172723	33175658	METAQTL-PC_2.3	PF01535//PF13041 - PPR repeat (PPR) // PPR repeat family (PPR_2) (1 of 330)	PPR	FAMILY NOT NAMED	catalytic activity
Glyma.02G182800	33186103	33194242	METAQTL-PC_2.3	PTHR23115:SF165 - TYPA-LIKE TRANSLATION ELONGATION FACTOR SVR3-RELATED (1 of 2)	GTP_EFTU_D2	FAMILY NOT NAMED	GTP binding			GTP-binding protein
Glyma.02G182900	33201428	33209216	METAQTL-PC_2.3	PTHR24349:SF126 - CALCIUM-DEPENDENT PROTEIN KINASE 32 (1 of 2)	Pkinase_Tyr	FAMILY NOT NAMED	protein kinase activity		Ca2+/calmodulin-dependent protein kinase, EF-Hand protein superfamily	calcium-dependent protein kinase [EC:2.7.11.1]
Glyma.02G183000	33333161	33337270	METAQTL-PC_2.3	PTHR31375:SF3 - POLYGALACTURONASE ADPG1-RELATED (1 of 5)	Pectate_lyase_3			homogalacturonan degradation		galacturan 1,4-alpha-galacturonidase [EC:3.2.1.67]
Glyma.02G183100	33421783	33425127	METAQTL-PC_2.3	PTHR14677:SF14 - ZINC FINGER AN1 AND C2H2 DOMAIN-CONTAINING STRESS-ASSOCIATED PROTEIN 11-RELATED (1 of 4)	zf-AN1	FAMILY NOT NAMED	nucleic acid binding		Predicted Zn-finger protein
Glyma.02G183200	33425951	33426563	METAQTL-PC_2.3	#N/A
Glyma.02G183300	31723380	31724730	METAQTL-PC_2.3	(1 of 79) 3.1.4.46 - Glycerophosphodiester phosphodiesterase / Glycerophosphoryl diester phosphodiesterase	Pkinase_Tyr		protein kinase activity	phospholipid remodeling (phosphatidylethanolamine, yeast)	Serine/threonine protein kinase
Glyma.02G183400	33570614	33572592	METAQTL-PC_2.3	PF13947 - Wall-associated receptor kinase galacturonan-binding (GUB_WAK_bind) (1 of 75)	GUB_WAK_bind		polysaccharide binding
Glyma.02G183500	33625610	33628091	METAQTL-PC_2.3	3.1.4.46 - Glycerophosphodiester phosphodiesterase / Glycerophosphoryl diester phosphodiesterase (1 of 79)	Pkinase		protein kinase activity	phospholipid remodeling (phosphatidylethanolamine, yeast)	Serine/threonine protein kinase
Glyma.02G183600	31999170	32001354	METAQTL-PC_2.3	(1 of 93) 2.7.10.1 - Receptor protein-tyrosine kinase / Receptor protein tyrosine kinase	LRR_1		protein binding
Glyma.02G183700	33837639	33840348	METAQTL-PC_2.3	K14289 - exportin-5 (XPO5) (1 of 3)		FAMILY NOT NAMED				exportin-5
Glyma.02G183800	33840433	33841599	METAQTL-PC_2.3	PTHR24282:SF36 - CYTOCHROME P450 714A1-RELATED (1 of 14)		FAMILY NOT NAMED	iron ion binding
Glyma.02G183900	32039560	32040954	METAQTL-PC_2.3	(1 of 5) PTHR23180:SF245 - ADP-RIBOSYLATION FACTOR GTPASE-ACTIVATING PROTEIN AGD12-RELATED	ArfGap	FAMILY NOT NAMED	GTPase activator activity
Glyma.02G184000	33966059	33966519	METAQTL-PC_2.3	K02114 - F-type H+-transporting ATPase subunit epsilon (ATPF1E, atpC) (1 of 1)	ATP-synt_DE_N	FAMILY NOT NAMED	ATP synthesis coupled proton transport			F-type H+-transporting ATPase subunit epsilon
Glyma.02G184100	33968478	33973204	METAQTL-PC_2.3	PTHR31362:SF1 - EXPRESSED PROTEIN (1 of 2)	DUF288
Glyma.02G184200	33974910	33976671	METAQTL-PC_2.3	K13495 - cis-zeatin O-glucosyltransferase (CISZOG) (1 of 6)	UDPGT	FAMILY NOT NAMED	metabolic process	cytokinin-i>O-glucosides biosynthesis		cis-zeatin O-glucosyltransferase [EC:2.4.1.215]
Glyma.02G184300	33984971	33989877	METAQTL-PC_2.3	PTHR23155//PTHR23155:SF563 - LEUCINE-RICH REPEAT-CONTAINING PROTEIN // SUBFAMILY NOT NAMED (1 of 34)	NB-ARC	FAMILY NOT NAMED	protein binding		Apoptotic ATPase
Glyma.02G184400	34012812	34014133	METAQTL-PC_2.3	PTHR10943 - 26S PROTEASOME NON-ATPASE REGULATORY SUBUNIT (1 of 7)		26S PROTEASOME NON-ATPASE REGULATORY SUBUNIT
Glyma.02G184500	34052155	34053879	METAQTL-PC_2.3	#N/A
Glyma.02G184600	34066927	34082173	METAQTL-PC_2.3	PTHR11977:SF46 - VILLIN-2-RELATED (1 of 4)	Gelsolin	FAMILY NOT NAMED	actin binding
Glyma.02G184700	34141320	34143094	METAQTL-PC_2.3	PTHR34960:SF1 - EMB (1 of 3)
Glyma.02G184800	34284274	34287806	METAQTL-PC_2.3	PTHR15371:SF2 - OUTER ENVELOPE PORE PROTEIN 16-1, CHLOROPLASTIC (1 of 3)	Tim17	FAMILY NOT NAMED
Glyma.02G184900	34379349	34387111	METAQTL-PC_2.3	PTHR21576:SF17 - MAJOR FACILITATOR FAMILY PROTEIN (1 of 6)		FAMILY NOT NAMED	binding
Glyma.02G185000	34401770	34410046	METAQTL-PC_2.3	PTHR21576:SF19 - ARM REPEAT SUPERFAMILY PROTEIN (1 of 1)	NUC173	FAMILY NOT NAMED	binding			ribosomal RNA-processing protein 12
Glyma.02G185100	34410669	34412380	METAQTL-PC_2.3	PTHR31642:SF24 - HXXXD-TYPE ACYL-TRANSFERASE-LIKE PROTEIN (1 of 2)	Transferase		transferase activity, transferring acyl groups other than amino-acyl groups	volatile esters biosynthesis (during fruit ripening)
Glyma.02G185200	34434310	34440399	METAQTL-PC_2.3	K09285 - AP2-like factor, ANT lineage (OVM, ANT) (1 of 30)	AP2		DNA binding			AP2-like factor, ANT lineage
Glyma.02G185300	34571080	34582204	METAQTL-PC_2.3	PTHR22912:SF48 - NADPH-DEPENDENT THIOREDOXIN REDUCTASE 3 (1 of 2)	Thioredoxin	FAMILY NOT NAMED	thioredoxin-disulfide reductase activity	thioredoxin pathway		thioredoxin reductase (NADPH) [EC:1.8.1.9]
Glyma.02G185400	34650511	34651913	METAQTL-PC_2.3	PTHR31696:SF14 - PROTEIN MIZU-KUSSEI 1 (1 of 2)	DUF617
Glyma.02G185500	34757338	34762140	METAQTL-PC_2.3	PTHR11945:SF175 - AGAMOUS-LIKE MADS-BOX PROTEIN AGL18 (1 of 1)	K-box	FAMILY NOT NAMED	DNA binding		MADS box transcription factor
Glyma.02G185600	32942025	32942270	METAQTL-PC_2.3
Glyma.02G185700	32985732	32986957	METAQTL-PC_2.3	(1 of 39) PTHR23227//PTHR23227:SF41 - BUCENTAUR RELATED	Exo_endo_phos	FAMILY NOT NAMED
Glyma.02G185800	33105007	33105840	METAQTL-PC_2.3	(1 of 145) 2.5.1.18 - Glutathione transferase / S-(hydroxyalkyl)glutathione lyase				glutathione-mediated detoxification II
Glyma.02G185900	34943253	34947516	METAQTL-PC_2.3	K03124 - transcription initiation factor TFIIB (TFIIB, GTF2B, SUA7, tfb) (1 of 7)	TFIIB	FAMILY NOT NAMED	DNA-templated transcription, initiation		Transcription initiation factor TFIIB	transcription initiation factor TFIIB
Glyma.02G186000	35256545	35258527	METAQTL-PC_2.3	K13495 - cis-zeatin O-glucosyltransferase (CISZOG) (1 of 6)	UDPGT	FAMILY NOT NAMED	metabolic process	cytokinin-i>O-glucosides biosynthesis	UDP-glucuronosyl and UDP-glucosyl transferase	cis-zeatin O-glucosyltransferase [EC:2.4.1.215]
Glyma.02G186100	35306130	35318205	METAQTL-PC_2.3	PTHR24093:SF296 - CALCIUM-TRANSPORTING ATPASE 4, PLASMA MEMBRANE-TYPE-RELATED (1 of 4)	E1-E2_ATPase	FAMILY NOT NAMED	nucleotide binding			Ca2+-transporting ATPase [EC:3.6.3.8]
Glyma.02G186200	35391524	35392388	METAQTL-PC_2.3	#N/A
Glyma.02G186300	35600847	35613646	METAQTL-PC_2.3	PTHR24361:SF336 - MITOGEN-ACTIVATED PROTEIN KINASE KINASE 6 (1 of 2)	Kinase-like	FAMILY NOT NAMED	protein kinase activity		Mitogen-activated protein kinase kinase (MAP2K)	mitogen-activated protein kinase kinase 1 [EC:2.7.12.2]
Glyma.02G186400	33827697	33828596	METAQTL-PC_2.3
Glyma.02G186500	33828690	33829310	METAQTL-PC_2.3	(1 of 6) PTHR10783:SF53 - PHOSPHATE TRANSPORTER PHO1	EXS	XENOTROPIC AND POLYTROPIC RETROVIRUS RECEPTOR 1-RELATED	integral component of membrane
Glyma.02G186600	35867086	35874266	METAQTL-PC_2.3	K00006 - glycerol-3-phosphate dehydrogenase (NAD+) (GPD1) (1 of 8)	NAD_Gly3P_dh_C	FAMILY NOT NAMED	glycerol-3-phosphate dehydrogenase [NAD+] activity	glycerol-3-phosphate shuttle	Glycerol-3-phosphate dehydrogenase/dihydroxyacetone 3-phosphate reductase	glycerol-3-phosphate dehydrogenase (NAD+) [EC:1.1.1.8]
Glyma.02G186700	35895745	35906331	METAQTL-PC_2.3	K01070 - S-formylglutathione hydrolase (frmB, ESD, fghA) (1 of 2)	Peptidase_S9	S-FORMYLGLUTATHIONE HYDROLASE	proteolysis	formaldehyde oxidation II (glutathione-dependent)	Esterase D	S-formylglutathione hydrolase [EC:3.1.2.12]
Glyma.02G186800	36115043	36119554	METAQTL-PC_2.3	PTHR30620:SF51 - BETA-D-GLUCAN EXOHYDROLASE-LIKE PROTEIN-RELATED (1 of 5)	Glyco_hydro_3		hydrolase activity, hydrolyzing O-glycosyl compounds
Glyma.02G186900	34352590	34356344	METAQTL-PC_2.3	(1 of 8) PTHR10183 - CALPAIN	EF-hand_6	CALPAIN	calcium ion binding		Ca2+-binding protein, EF-Hand protein superfamily
Glyma.02G187000	34506777	34507529	METAQTL-PC_2.3
Glyma.02G187100	36349717	36353423	METAQTL-PC_2.3	K03250 - translation initiation factor 3 subunit E (EIF3E, INT6) (1 of 2)	PCI	EUKARYOTIC TRANSLATION INITIATION FACTOR 3 SUBUNIT E	translation initiation factor activity			translation initiation factor 3 subunit E
Glyma.02G187200	36358282	36360033	METAQTL-PC_2.3	PTHR11260:SF254 - GLUTATHIONE S-TRANSFERASE U8 (1 of 1)	GST_N	FAMILY NOT NAMED	protein binding	glutathione-mediated detoxification II	Glutathione S-transferase	glutathione S-transferase [EC:2.5.1.18]
Glyma.02G187300	36445104	36446031	METAQTL-PC_2.3	PTHR33264:SF5 - EXPRESSED PROTEIN-RELATED (1 of 10)
Glyma.02G187400	34704711	34705079	METAQTL-PC_2.3	(1 of 25) PTHR11945:SF185 - AGAMOUS-LIKE MADS-BOX PROTEIN AGL62	SRF-TF	FAMILY NOT NAMED	DNA binding
Glyma.02G187500	36561492	36562539	METAQTL-PC_2.3	#N/A
Glyma.02G187600	34721670	34722477	METAQTL-PC_2.3	(1 of 4) PTHR31008:SF4 - COP1-INTERACTING PROTEIN 7 (CIP7)
Glyma.02G187700	34723565	34724147	METAQTL-PC_2.3	(1 of 3) PTHR12473:SF4 - PROTEIN FAM188B		FAMILY NOT NAMED
Glyma.02G187800	36582511	36585466	METAQTL-PC_2.3	K09495 - T-complex protein 1 subunit gamma (CCT3, TRIC5) (1 of 5)	Cpn60_TCP1	FAMILY NOT NAMED	ATP binding
Glyma.02G187900	34766792	34767584	METAQTL-PC_2.3	(1 of 14) PTHR27005:SF28 - PROTEIN KINASE-LIKE PROTEIN	Pkinase		protein kinase activity
Glyma.02G188000	36667206	36670727	METAQTL-PC_2.3	PTHR31790:SF10 - F-BOX ASSOCIATED UBIQUITINATION EFFECTOR FAMILY PROTEIN-RELATED (1 of 29)	F-box		protein binding
Glyma.02G188100	34960192	34960974	METAQTL-PC_2.3	(1 of 5) 6.1.1.21 - Histidine--tRNA ligase / Histidyl-tRNA synthetase	tRNA-synt_His	FAMILY NOT NAMED	nucleotide binding	tRNA charging
Glyma.02G188200	36839127	36849142	METAQTL-PC_2.3	K09835 - prolycopene isomerase (crtISO, crtH) (1 of 2)	Amino_oxidase	PHYTOENE DEHYDROGENASE	carotenoid biosynthetic process	i>trans-lycopene biosynthesis II (plants)		prolycopene isomerase [EC:5.2.1.13]
Glyma.02G188300	36850990	36870288	METAQTL-PC_2.3	PTHR19241//PTHR19241:SF286 - ATP-BINDING CASSETTE TRANSPORTER // SUBFAMILY NOT NAMED (1 of 4)	ABC_tran	FAMILY NOT NAMED	ATP binding
Glyma.02G188400	35017963	35018612	METAQTL-PC_2.3	(1 of 19) PTHR23155:SF402 - DISEASE RESISTANCE PROTEIN RPP13-RELATED		FAMILY NOT NAMED
Glyma.02G188500	36906675	36908021	METAQTL-PC_2.3	#N/A
Glyma.02G188600	36910266	36911754	METAQTL-PC_2.3	PTHR10388//PTHR10388:SF17 - EUKARYOTIC TRANSLATION INITIATION FACTOR SUI1 // SUBFAMILY NOT NAMED (1 of 2)	DUF794	EUKARYOTIC TRANSLATION INITIATION FACTOR SUI1	RNA binding
Glyma.02G188700	37026630	37030345	METAQTL-PC_2.3	K14508 - regulatory protein NPR1 (NPR1) (1 of 7)	BTB	FAMILY NOT NAMED	protein binding		Myotrophin and similar proteins	regulatory protein NPR1
Glyma.02G188800	37108779	37113690	METAQTL-PC_2.3	3.1.4.4 - Phospholipase D / Lipophosphodiesterase II (1 of 39)				choline biosynthesis III
Glyma.02G188900	35289964	35290796	METAQTL-PC_2.3	(1 of 8) PTHR11945:SF153 - AGAMOUS-LIKE MADS-BOX PROTEIN AGL36-RELATED	SRF-TF	FAMILY NOT NAMED	DNA binding		MADS box transcription factor
Glyma.02G189000	37134945	37135524	METAQTL-PC_2.3	PF05758 - Ycf1 (Ycf1) (1 of 8)	Ycf1
Glyma.02G189100	35299431	35300705	METAQTL-PC_2.3	(1 of 14) 2.2.1.2 - Transaldolase / Glycerone transferase	Transaldolase	TRANSALDOLASE	catalytic activity	Rubisco shunt	Transaldolase	transaldolase [EC:2.2.1.2]
Glyma.02G189200	35302370	35304023	METAQTL-PC_2.3	(1 of 6) PTHR10209:SF211 - 2-OXOGLUTARATE (2OG) AND FE(II)-DEPENDENT OXYGENASE SUPERFAMILY PROTEIN-RELATED	DIOX_N	OXIDOREDUCTASE, 2OG-FE(II) OXYGENASE FAMILY PROTEIN
Glyma.02G189300	37151918	37154079	METAQTL-PC_2.3	2.6.1.13 - Ornithine aminotransferase / Ornithine--oxo-acid transaminase (1 of 7)	Aminotran_3	FAMILY NOT NAMED	catalytic activity	L-proline biosynthesis III
Glyma.02G189400	37159948	37169034	METAQTL-PC_2.3	PTHR31942:SF18 - MLO-LIKE PROTEIN 10-RELATED (1 of 6)	Mlo		defense response
Glyma.02G189500	35530223	35530987	METAQTL-PC_2.3	(1 of 8) PTHR11945:SF153 - AGAMOUS-LIKE MADS-BOX PROTEIN AGL36-RELATED	SRF-TF	FAMILY NOT NAMED	DNA binding
Glyma.02G189600	37418565	37426605	METAQTL-PC_2.3	PTHR10108:SF37 - METHYLTRANSFERASE PMT6-RELATED (1 of 2)	DUF248	FAMILY NOT NAMED	methyltransferase activity
Glyma.02G189700	37492053	37499590	METAQTL-PC_2.3	PTHR22891:SF20 - PROTEIN ARGONAUTE 4-RELATED (1 of 5)		FAMILY NOT NAMED
Glyma.02G189800	35658671	35661367	METAQTL-PC_2.3	(1 of 2) PF00069//PF00954//PF08276 - Protein kinase domain (Pkinase) // S-locus glycoprotein domain (S_locus_glycop) // PAN-like domain (PAN_2)	Pkinase		protein kinase activity
Glyma.02G189900	37506681	37507296	METAQTL-PC_2.3	#N/A
Glyma.02G190000	37510283	37515605	METAQTL-PC_2.3	K14674 - TAG lipase / steryl ester hydrolase / phospholipase A2 / LPA acyltransferase (TGL4) (1 of 4)	DUF3336	FAMILY NOT NAMED	triglyceride lipase activity	triacylglycerol degradation		TAG lipase / steryl ester hydrolase / phospholipase A2 / LPA acyltransferase [EC:3.1.1.3 3.1.1.13 3.1.1.4 2.3.1.51]
Glyma.02G190100	35678666	35679316	METAQTL-PC_2.3	(1 of 8) PTHR22950:SF205 - AMINO ACID PERMEASE 3-RELATED	Aa_trans	FAMILY NOT NAMED
Glyma.02G190200	35782406	35785436	METAQTL-PC_2.3
Glyma.02G190300	35801218	35803668	METAQTL-PC_2.3	(1 of 112) PTHR23273//PTHR23273:SF8 - REPLICATION FACTOR A 1, RFA1	DUF223	FAMILY NOT NAMED
Glyma.02G190400	35805251	35808046	METAQTL-PC_2.3	(1 of 206) PF14214 - Helitron helicase-like domain at N-terminus (Helitron_like_N)	Helitron_like_N	UNCHARACTERIZED
Glyma.02G190500	35820600	35824987	METAQTL-PC_2.3	(1 of 202) KOG0987 - DNA helicase PIF1/RRM3	DUF889	UNCHARACTERIZED	telomere maintenance		DNA helicase PIF1/RRM3
Glyma.02G190600	37672336	37677219	METAQTL-PC_2.3	K12662 - U4/U6 small nuclear ribonucleoprotein PRP4 (PRPF4, PRP4) (1 of 2)	WD40	FAMILY NOT NAMED	protein binding			U4/U6 small nuclear ribonucleoprotein PRP4
Glyma.02G190700	37771521	37776173	METAQTL-PC_2.3	2.7.8.15 - UDP-N-acetylglucosamine--dolichyl-phosphate N-acetylglucosaminephosphotransferase / N-acetylglucosamine-1-phosphate transferase (1 of 2)	Glycos_transf_4	UDP-N-ACETYLGLUCOSAMINE--DOLICHYL-PHOSPHATE N-ACETYLGLUCOSAMINEPHOSPHOTRANSFERASE	phospho-N-acetylmuramoyl-pentapeptide-transferase activity	protein i>N-glycosylation (eukaryotic, high mannose)	Glycosyltransferase	UDP-N-acetylglucosamine--dolichyl-phosphate N-acetylglucosaminephosphotransferase [EC:2.7.8.15]
Glyma.02G190800	35930486	35930836	METAQTL-PC_2.3
Glyma.02G190900	37826935	37827758	METAQTL-PC_2.3	PTHR34278:SF1 - GB (1 of 2)
Glyma.02G191000	37919497	37921151	METAQTL-PC_2.3	K08851 - TP53 regulating kinase and related kinases [EC:2.7.11.1] (TP53RK, PRPK, BUD32) (1 of 2)	Pkinase	FAMILY NOT NAMED	protein kinase activity
Glyma.02G191100	37938368	37943870	METAQTL-PC_2.3	K01142 - exodeoxyribonuclease III (E3.1.11.2, xthA) (1 of 1)	Exo_endo_phos	FAMILY NOT NAMED	nuclease activity		Apurinic/apyrimidinic endonuclease and related enzymes	exodeoxyribonuclease III [EC:3.1.11.2]
Glyma.02G191200	36124471	36126507	METAQTL-PC_2.3	(1 of 10) PTHR11502 - 40S RIBOSOMAL PROTEIN S6	Ribosomal_S6e	FAMILY NOT NAMED	structural constituent of ribosome			small subunit ribosomal protein S6e
Glyma.02G191300	36150763	36151353	METAQTL-PC_2.3				histone acetyltransferase complex
Glyma.02G191400	36151913	36154488	METAQTL-PC_2.3	(1 of 2) PF02892//PF14372 - BED zinc finger (zf-BED) // Domain of unknown function (DUF4413) (DUF4413)	zf-BED	FAMILY NOT NAMED	nucleic acid binding		Tam3-transposase (Ac family)
Glyma.02G191500	38009320	38026722	METAQTL-PC_2.3	PTHR11136:SF7 - FOLYLPOLYGLUTAMATE SYNTHASE (1 of 2)	Mur_ligase_M	FAMILY NOT NAMED	tetrahydrofolylpolyglutamate synthase activity	folate polyglutamylation
Glyma.02G191600	38033318	38043565	METAQTL-PC_2.3	PTHR11075:SF52 - PEPTIDE CHAIN RELEASE FACTOR 3 (1 of 3)	RF-1	FAMILY NOT NAMED	translation release factor activity
Glyma.02G191700	36199308	36200090	METAQTL-PC_2.3	(1 of 63) PTHR23147:SF4 - SERINE/ARGININE-RICH SPLICING FACTOR 2	RRM_1	FAMILY NOT NAMED	nucleotide binding
Glyma.02G191800	36207856	36209136	METAQTL-PC_2.3	(1 of 87) PF14223 - gag-polypeptide of LTR copia-type (UBN2)	UBN2
Glyma.02G191900	38056392	38057990	METAQTL-PC_2.3	#N/A		FAMILY NOT NAMED	protein binding
Glyma.02G192000	36288083	36288859	METAQTL-PC_2.3	(1 of 330) PF01535//PF13041 - PPR repeat (PPR) // PPR repeat family (PPR_2)	PPR	FAMILY NOT NAMED	binding
Glyma.02G192100	36300956	36301468	METAQTL-PC_2.3	(1 of 87) PF14223 - gag-polypeptide of LTR copia-type (UBN2)	UBN2
Glyma.02G192200	38170676	38178753	METAQTL-PC_2.3	PTHR32440:SF11 - INACTIVE PURPLE ACID PHOSPHATASE 16-RELATED (1 of 1)	Metallophos		hydrolase activity		Predicted DNA repair exonuclease SIA1
Glyma.02G192300	38195269	38201013	METAQTL-PC_2.3	PTHR22763//PTHR22763:SF45 - RING ZINC FINGER PROTEIN // SUBFAMILY NOT NAMED (1 of 2)	zf-RING_2	FAMILY NOT NAMED	protein binding		Anaphase-promoting complex (APC), subunit 11	E3 ubiquitin-protein ligase RHF [EC:6.3.2.19]
Glyma.02G192400	38201155	38202114	METAQTL-PC_2.3	PTHR31338:SF16 - POLYKETIDE CYCLASE/DEHYDRASE AND LIPID TRANSPORT SUPERFAMILY PROTEIN (1 of 5)	Bet_v_1		defense response
Glyma.02G192500	38251750	38257062	METAQTL-PC_2.3	PTHR14732:SF0 - RNA POLYMERASE II SUBUNIT B1 CTD PHOSPHATASE RPAP2-RELATED (1 of 2)	RPAP2_Rtr1	FAMILY NOT NAMED			Uncharacterized conserved protein
Glyma.02G192600	38258697	38262904	METAQTL-PC_2.3	PTHR31358:SF10 - TARGETING PROTEIN FOR XKLP2-LIKE PROTEIN (1 of 13)	TPX2
Glyma.02G192700	38290756	38296505	METAQTL-PC_2.3	PTHR24349:SF161 - CALCIUM-DEPENDENT PROTEIN KINASE 1-RELATED (1 of 4)	Pkinase_Tyr	FAMILY NOT NAMED	protein kinase activity		Ca2+/calmodulin-dependent protein kinase, EF-Hand protein superfamily	calcium-dependent protein kinase [EC:2.7.11.1]
Glyma.02G192800	38313806	38317034	METAQTL-PC_2.3	PF01535//PF12854//PF13041//PF13812 - PPR repeat (PPR) // PPR repeat (PPR_1) // PPR repeat family (PPR_2) // Pentatricopeptide repeat domain (PPR_3) (1 of 9)	PPR	FAMILY NOT NAMED	protein binding
Glyma.02G192900	38317923	38318870	METAQTL-PC_2.3	#N/A
Glyma.02G193000	38319503	38322401	METAQTL-PC_2.3	K04082 - molecular chaperone HscB (hscB, HSCB, HSC20) (1 of 2)	HSCB_C	FAMILY NOT NAMED	protein folding		Mitochondrial J-type chaperone	molecular chaperone HscB
Glyma.02G193100	36482116	36488821	METAQTL-PC_2.3	(1 of 15) PF02892//PF04937 - BED zinc finger (zf-BED) // Protein of unknown function (DUF 659) (DUF659)	zf-BED		nucleic acid binding
Glyma.02G193200	38358379	38364449	METAQTL-PC_2.3	PTHR34560:SF1 - POLYKETIDE CYCLASE/DEHYDRASE AND LIPID TRANSPORT SUPERFAMILY PROTEIN (1 of 4)
Glyma.02G193300	38407381	38410730	METAQTL-PC_2.3	PF12776 - Myb/SANT-like DNA-binding domain (Myb_DNA-bind_3) (1 of 129)	Myb_DNA-bind_3
Glyma.02G193400	36571666	36579154	METAQTL-PC_2.3	(1 of 60) PTHR11017//PTHR11017:SF171 - LEUCINE-RICH REPEAT-CONTAINING PROTEIN	TIR_2	FAMILY NOT NAMED	transmembrane signaling receptor activity
Glyma.02G193500	36639358	36639936	METAQTL-PC_2.3	(1 of 10) 1.1.1.300 - NADP-retinol dehydrogenase / Retinol dehydrogenase (NADP(+))		FAMILY NOT NAMED	binding
Glyma.02G193600	36665510	36666421	METAQTL-PC_2.3	(1 of 5) PTHR24012:SF425 - F3F19.21 PROTEIN	RRM_1	FAMILY NOT NAMED	nucleotide binding
Glyma.02G193700	38513954	38517458	METAQTL-PC_2.3	PTHR31182:SF2 - F26K24.5 PROTEIN (1 of 4)	Eeig1
Glyma.02G193800	38548030	38554117	METAQTL-PC_2.3	PTHR10168:SF74 - ELECTRON CARRIER/ PROTEIN DISULFIDE OXIDOREDUCTASE-RELATED (1 of 4)	Glutaredoxin	GLUTAREDOXIN	electron carrier activity			glutaredoxin domain-containing cysteine-rich protein 1
Glyma.02G193900	38555089	38557414	METAQTL-PC_2.3	PTHR11306//PTHR11306:SF12 - NIEMANN PICK TYPE C2 PROTEIN NPC2-RELATED // SUBFAMILY NOT NAMED (1 of 2)	E1_DerP2_DerF2	FAMILY NOT NAMED			Uncharacterized conserved protein, contains ML domain
Glyma.02G194000	36721927	36722642	METAQTL-PC_2.3	(1 of 25) PTHR11945:SF185 - AGAMOUS-LIKE MADS-BOX PROTEIN AGL62	SRF-TF	FAMILY NOT NAMED	DNA binding
Glyma.02G194100	38578433	38580156	METAQTL-PC_2.3	PTHR11467//PTHR11467:SF33 - HISTONE H1/H5 // SUBFAMILY NOT NAMED (1 of 7)	Linker_histone	FAMILY NOT NAMED	nucleosome
Glyma.02G194200	38588541	38597778	METAQTL-PC_2.3	#N/A
Glyma.02G194300	36760242	36760751	METAQTL-PC_2.3	(1 of 25) PTHR11945:SF185 - AGAMOUS-LIKE MADS-BOX PROTEIN AGL62	SRF-TF	FAMILY NOT NAMED	DNA binding		MADS box transcription factor
Glyma.02G194400	38614192	38614698	METAQTL-PC_2.3	PTHR14155//PTHR14155:SF90 - RING FINGER DOMAIN-CONTAINING // SUBFAMILY NOT NAMED (1 of 3)	zf-RING_2	FAMILY NOT NAMED	protein binding		Anaphase-promoting complex (APC), subunit 11
Glyma.02G194500	36790797	36791249	METAQTL-PC_2.3
Glyma.02G194600	36792591	36793300	METAQTL-PC_2.3	(1 of 17) PTHR11926//PTHR11926:SF280 - GLUCOSYL/GLUCURONOSYL TRANSFERASES	UDPGT	FAMILY NOT NAMED	metabolic process		UDP-glucuronosyl and UDP-glucosyl transferase
Glyma.02G194700	36801773	36802118	METAQTL-PC_2.3	(1 of 6) 2.5.1.87 - Ditrans,polycis-polyprenyl diphosphate synthase ((2E,6E)-farnesyl diphosphate specific) / Rer2p Z-prenyltransferase		FAMILY NOT NAMED	transferase activity, transferring alkyl or aryl (other than methyl) groups	dolichol and dolichyl phosphate biosynthesis
Glyma.02G194800	38650877	38653645	METAQTL-PC_2.3	#N/A		FAMILY NOT NAMED
Glyma.02G194900	36836146	36836463	METAQTL-PC_2.3
Glyma.02G195000	38692888	38698381	METAQTL-PC_2.3	PTHR12632:SF7 - NUCLEAR TRANSCRIPTION FACTOR Y SUBUNIT A-10-RELATED (1 of 4)	CBFB_NFYA	FAMILY NOT NAMED	transcription factor activity, sequence-specific DNA binding		CCAAT-binding factor, subunit B (HAP2)	nuclear transcription factor Y, alpha
Glyma.02G195100	38699096	38699727	METAQTL-PC_2.3	#N/A
Glyma.02G195200	36865527	36865814	METAQTL-PC_2.3	(1 of 55) PF14244 - gag-polypeptide of LTR copia-type (UBN2_3)	UBN2_3
Glyma.02G195300	38708043	38710819	METAQTL-PC_2.3	PTHR19957:SF69 - SYNTAXIN-121-RELATED (1 of 6)	SNARE	FAMILY NOT NAMED	protein binding		SNARE protein Syntaxin 1 and related proteins	syntaxin 1B/2/3
Glyma.02G195400	38713276	38716175	METAQTL-PC_2.3	PTHR19957:SF69 - SYNTAXIN-121-RELATED (1 of 6)	SNARE	FAMILY NOT NAMED	protein binding		SNARE protein Syntaxin 1 and related proteins	syntaxin 1B/2/3
Glyma.02G195500	38725273	38735374	METAQTL-PC_2.3	PTHR18934:SF100 - ATP-DEPENDENT RNA HELICASE DHX30-RELATED (1 of 2)	Helicase_C	FAMILY NOT NAMED	nucleic acid binding			ATP-dependent RNA helicase DHX36 [EC:3.6.4.13]
Glyma.02G195600	38750509	38765775	METAQTL-PC_2.3	PTHR23185:SF0 - PROTEIN VIRILIZER HOMOLOG (1 of 3)		FAMILY NOT NAMED
Glyma.02G195700	38796826	38797749	METAQTL-PC_2.3	PTHR31992:SF8 - DOF ZINC FINGER PROTEIN DOF1.1-RELATED (1 of 15)	zf-Dof		DNA binding
Glyma.02G195800	37009005	37009309	METAQTL-PC_2.3	(1 of 9) PF05755 - Rubber elongation factor protein (REF) (REF)	REF
Glyma.02G195900	38852718	38854431	METAQTL-PC_2.3	PTHR22849:SF38 - E3 UBIQUITIN-PROTEIN LIGASE PUB22-RELATED (1 of 6)	U-box	FAMILY NOT NAMED	ubiquitin-protein transferase activity	protein ubiquitylation
Glyma.02G196000	38905781	38908726	METAQTL-PC_2.3	PF07714//PF11721 - Protein tyrosine kinase (Pkinase_Tyr) // Di-glucose binding within endoplasmic reticulum (Malectin) (1 of 40)	Pkinase_Tyr		protein kinase activity		Serine/threonine protein kinase
Glyma.02G196100	38958935	38963565	METAQTL-PC_2.3	PF04833 - COBRA-like protein (COBRA) (1 of 24)	COBRA		hydrolase activity, hydrolyzing O-glycosyl compounds
Glyma.02G196200	37187941	37188366	METAQTL-PC_2.3	(1 of 3) PTHR22849//PTHR22849:SF24 - WDSAM1 PROTEIN		FAMILY NOT NAMED	binding	protein ubiquitylation
Glyma.02G196300	37188414	37189447	METAQTL-PC_2.3	(1 of 3) PTHR22849//PTHR22849:SF24 - WDSAM1 PROTEIN	U-box	FAMILY NOT NAMED	ubiquitin ligase complex	protein ubiquitylation
Glyma.02G196400	37235650	37236219	METAQTL-PC_2.3	(1 of 87) PF14223 - gag-polypeptide of LTR copia-type (UBN2)	UBN2
Glyma.02G196500	39091419	39096777	METAQTL-PC_2.3	PTHR11850:SF111 - BEL1-LIKE HOMEODOMAIN PROTEIN 1-RELATED (1 of 8)	POX	FAMILY NOT NAMED	DNA binding		Transcription factor MEIS1 and related HOX domain proteins
Glyma.02G258100	46289448	46329426	METAQTL-PC_2.4	K03348 - anaphase-promoting complex subunit 1 (APC1) (1 of 2)	ANAPC1	FAMILY NOT NAMED	anaphase-promoting complex			anaphase-promoting complex subunit 1
Glyma.02G258200	46343059	46356461	METAQTL-PC_2.4	K04646 - clathrin heavy chain (CLTC) (1 of 8)	Clathrin_propel	CLATHRIN HEAVY CHAIN	structural molecule activity			clathrin heavy chain
Glyma.02G258300	46360637	46362758	METAQTL-PC_2.4	PTHR12565//PTHR12565:SF181 - STEROL REGULATORY ELEMENT-BINDING PROTEIN // SUBFAMILY NOT NAMED (1 of 6)	HLH	FAMILY NOT NAMED	protein dimerization activity
Glyma.02G258400	46366096	46366876	METAQTL-PC_2.4	#N/A
Glyma.02G258500	44573990	44575371	METAQTL-PC_2.4
Glyma.02G258600	46407971	46409337	METAQTL-PC_2.4	#N/A
Glyma.02G258700	46412713	46417625	METAQTL-PC_2.4	#N/A
Glyma.02G258800	46422642	46422940	METAQTL-PC_2.4	K07342 - protein transport protein SEC61 subunit gamma and related proteins (SEC61G, SSS1, secE) (1 of 4)	SecE	FAMILY NOT NAMED	protein targeting		Preprotein translocase, gamma subunit	protein transport protein SEC61 subunit gamma and related proteins
Glyma.02G258900	46429613	46431753	METAQTL-PC_2.4	K07342 - protein transport protein SEC61 subunit gamma and related proteins (SEC61G, SSS1, secE) (1 of 4)	SecE	FAMILY NOT NAMED	protein targeting		Preprotein translocase, gamma subunit	protein transport protein SEC61 subunit gamma and related proteins
Glyma.02G259000	46433184	46438754	METAQTL-PC_2.4	4.1.1.48 - Indole-3-glycerol-phosphate synthase / Indoleglycerol phosphate synthetase (1 of 2)	IGPS	FAMILY NOT NAMED	catalytic activity	L-tryptophan biosynthesis	Anthranilate synthase component II	indole-3-glycerol phosphate synthase [EC:4.1.1.48]
Glyma.02G259100	46451143	46453771	METAQTL-PC_2.4	PF05701 - Weak chloroplast movement under blue light (WEMBL) (1 of 32)	DUF827
Glyma.02G259200	46456877	46457718	METAQTL-PC_2.4	PTHR33257:SF5 - EXPRESSED PROTEIN (1 of 8)
Glyma.02G259300	46460481	46462926	METAQTL-PC_2.4	PTHR31388:SF24 - PEROXIDASE 52 (1 of 4)	peroxidase		peroxidase activity	baicalein degradation (hydrogen peroxide detoxification)		peroxidase [EC:1.11.1.7]
Glyma.02G259400	46467861	46470004	METAQTL-PC_2.4	PTHR11654:SF155 - PROTEIN NRT1/ PTR FAMILY 5.1 (1 of 7)	PTR2	FAMILY NOT NAMED	transporter activity		H+/oligopeptide symporter
Glyma.02G259500	46479123	46482458	METAQTL-PC_2.4	1.11.1.7 - Peroxidase / Lactoperoxidase (1 of 190)	peroxidase		peroxidase activity	baicalein degradation (hydrogen peroxide detoxification)
Glyma.02G259600	46481655	46485028	METAQTL-PC_2.4	#N/A
Glyma.02G259700	46486713	46487739	METAQTL-PC_2.4	PF04588 - Hypoxia induced protein conserved region (HIG_1_N) (1 of 6)	HIG_1_N
Glyma.02G259800	46490862	46492765	METAQTL-PC_2.4	#N/A			protein dimerization activity
Glyma.02G259900	46504505	46505112	METAQTL-PC_2.4	#N/A
Glyma.02G260000	44682536	44683450	METAQTL-PC_2.4	(1 of 2) PTHR31087:SF17 - PROTEIN LURP-ONE-RELATED 14-RELATED	DUF567
Glyma.02G260100	46512647	46516338	METAQTL-PC_2.4	PTHR22950//PTHR22950:SF323 - AMINO ACID TRANSPORTER // SUBFAMILY NOT NAMED (1 of 5)	Trp_Tyr_perm	FAMILY NOT NAMED	amino acid transmembrane transport		Amino acid transporter protein
Glyma.02G260200	46516749	46517675	METAQTL-PC_2.4	PTHR22950//PTHR22950:SF323 - AMINO ACID TRANSPORTER // SUBFAMILY NOT NAMED (1 of 5)	Aa_trans	FAMILY NOT NAMED
Glyma.02G260300	46517915	46521515	METAQTL-PC_2.4	PTHR22950//PTHR22950:SF289 - AMINO ACID TRANSPORTER // SUBFAMILY NOT NAMED (1 of 3)	Trp_Tyr_perm	FAMILY NOT NAMED	amino acid transmembrane transport		Amino acid transporter protein
Glyma.02G260400	46523647	46526185	METAQTL-PC_2.4	K15296 - alpha-soluble NSF attachment protein (NAPA, SNAPA, SEC17) (1 of 5)	SNAP	FAMILY NOT NAMED	protein binding		Protein required for fusion of vesicles in vesicular transport, alpha-SNAP	alpha-soluble NSF attachment protein
Glyma.02G260500	46529830	46532752	METAQTL-PC_2.4	PTHR31045:SF4 - (Z)-GAMMA-BISABOLENE SYNTHASE 1-RELATED (1 of 5)	PLAC8
Glyma.02G260600	46534010	46536706	METAQTL-PC_2.4	3.1.31.1 - Micrococcal nuclease / Micrococcal endonuclease (1 of 5)	SNase	FAMILY NOT NAMED	nucleotide binding
Glyma.02G260700	46539872	46540423	METAQTL-PC_2.4	PTHR22814:SF60 - HEAVY METAL TRANSPORT/DETOXIFICATION SUPERFAMILY PROTEIN (1 of 4)	HMA	FAMILY NOT NAMED	metal ion transport		Copper chaperone
Glyma.02G260800	46541365	46543038	METAQTL-PC_2.4	#N/A
Glyma.02G260900	46544703	46545679	METAQTL-PC_2.4	PTHR11811//PTHR11811:SF32 - 6-PHOSPHOGLUCONATE DEHYDROGENASE // SUBFAMILY NOT NAMED (1 of 4)		FAMILY NOT NAMED	oxidation-reduction process
Glyma.02G261000	46546216	46549203	METAQTL-PC_2.4	#N/A
Glyma.02G261100	46554516	46556731	METAQTL-PC_2.4	PTHR19317:SF9 - PRA1 FAMILY PROTEIN B1-RELATED (1 of 9)	PRA1	FAMILY NOT NAMED			Prenylated rab acceptor 1
Glyma.02G261200	46568383	46568830	METAQTL-PC_2.4	PTHR15323 - D123 PROTEIN (1 of 4)	D123	SUBFAMILY NOT NAMED	cell cycle
Glyma.02G261300	46568179	46570394	METAQTL-PC_2.4	PTHR15323 - D123 PROTEIN (1 of 4)	D123	FAMILY NOT NAMED
Glyma.02G261400	46571976	46575352	METAQTL-PC_2.4	PTHR27008:SF27 - LEUCINE-RICH REPEAT RECEPTOR-LIKE PROTEIN KINASE IMK3-RELATED (1 of 4)	LRRNT_2		protein kinase activity		Serine/threonine protein kinase
Glyma.02G261500	46575694	46581285	METAQTL-PC_2.4	PTHR10555//PTHR10555:SF155 - SORTING NEXIN // SUBFAMILY NOT NAMED (1 of 4)	Vps5	SORTING NEXIN	phosphatidylinositol binding		Membrane coat complex Retromer, subunit VPS5/SNX1, Sorting nexins, and related PX domain-containing proteins
Glyma.02G261600	46587071	46591181	METAQTL-PC_2.4	PTHR11709:SF22 - LACCASE-12-RELATED (1 of 4)	Cu-oxidase_2	FAMILY NOT NAMED	copper ion binding	matairesinol biosynthesis		laccase [EC:1.10.3.2]
Glyma.02G261700	46595982	46598176	METAQTL-PC_2.4	PTHR31241:SF2 - DEHYDRATION-RESPONSIVE ELEMENT-BINDING PROTEIN 2A-RELATED (1 of 8)	AP2		DNA binding
Glyma.02G261800	46604632	46611403	METAQTL-PC_2.4	PTHR10799:SF660 - SNF2 DOMAIN-CONTAINING PROTEIN CLASSY 1-RELATED (1 of 3)	Helicase_C	SWI/SNF-RELATED MATRIX-ASSOCIATED ACTIN-DEPENDENT REGULATOR OF CHROMATIN SUBFAMILY-RELATED	ATP binding			DNA repair and recombination protein RAD54 and RAD54-like protein [EC:3.6.4.-]
Glyma.02G261900	46620710	46622001	METAQTL-PC_2.4	PTHR31213:SF9 - ABSCISIC ACID RECEPTOR PYL5 (1 of 3)	Polyketide_cyc2					abscisic acid receptor PYR/PYL family
Glyma.02G262000	46626984	46627863	METAQTL-PC_2.4	PF13456 - Reverse transcriptase-like (RVT_3) (1 of 105)	RVT_3
Glyma.02G262100	46630850	46633843	METAQTL-PC_2.4	PTHR32285:SF62 - PROTEIN TRICHOME BIREFRINGENCE-LIKE 33 (1 of 3)	PC-Esterase
Glyma.02G262200	46640673	46642006	METAQTL-PC_2.4	3.2.1.96 - Mannosyl-glycoprotein endo-beta-N-acetylglucosaminidase / Endo-beta-N-acetylglucosaminidase (1 of 7)	Glyco_hydro_85	FAMILY NOT NAMED	cytoplasm
Glyma.02G262300	46651536	46659936	METAQTL-PC_2.4	K01227 - mannosyl-glycoprotein endo-beta-N-acetylglucosaminidase (E3.2.1.96) (1 of 5)	Glyco_hydro_85	FAMILY NOT NAMED	cytoplasm			mannosyl-glycoprotein endo-beta-N-acetylglucosaminidase [EC:3.2.1.96]
Glyma.02G262400	46662151	46663461	METAQTL-PC_2.4	PTHR31301:SF4 - LOB DOMAIN-CONTAINING PROTEIN 12 (1 of 5)	DUF260
Glyma.02G262500	46676724	46679308	METAQTL-PC_2.4	K00522 - ferritin heavy chain (FTH1) (1 of 9)	Ferritin	FAMILY NOT NAMED	iron ion transport		Ferritin	ferritin heavy chain [EC:1.16.3.2]
Glyma.02G262600	46679523	46680218	METAQTL-PC_2.4	PF04043 - Plant invertase/pectin methylesterase inhibitor (PMEI) (1 of 163)	PMEI		enzyme inhibitor activity
Glyma.02G262700	46689381	46690071	METAQTL-PC_2.4	PF04043 - Plant invertase/pectin methylesterase inhibitor (PMEI) (1 of 163)	PMEI		enzyme inhibitor activity
Glyma.02G262800	46694659	46695435	METAQTL-PC_2.4	PF04043 - Plant invertase/pectin methylesterase inhibitor (PMEI) (1 of 163)	PMEI		enzyme inhibitor activity
Glyma.02G262900	46698065	46698589	METAQTL-PC_2.4	PF04043 - Plant invertase/pectin methylesterase inhibitor (PMEI) (1 of 163)	PMEI		enzyme inhibitor activity
Glyma.02G263000	46703706	46704483	METAQTL-PC_2.4	PF04043 - Plant invertase/pectin methylesterase inhibitor (PMEI) (1 of 163)	PMEI		enzyme inhibitor activity
Glyma.02G263100	46708868	46709638	METAQTL-PC_2.4	PF04043 - Plant invertase/pectin methylesterase inhibitor (PMEI) (1 of 163)	PMEI		enzyme inhibitor activity
Glyma.02G263200	46710969	46713495	METAQTL-PC_2.4	K02987 - small subunit ribosomal protein S4e (RP-S4e, RPS4) (1 of 6)	Ribosomal_S4e	FAMILY NOT NAMED	RNA binding		40S ribosomal protein S4	small subunit ribosomal protein S4e
Glyma.02G263300	46716468	46721867	METAQTL-PC_2.4	PF04749 - PLAC8 family (PLAC8) (1 of 37)	PLAC8
Glyma.02G263400	46725680	46728083	METAQTL-PC_2.4	3.5.1.52 - Peptide-N(4)-(N-acetyl-beta-glucosaminyl)asparagine amidase / N-oligosaccharide glycopeptidase (1 of 14)	PNGaseA
Glyma.02G263500	46728436	46732639	METAQTL-PC_2.4	PTHR10108:SF887 - METHYLTRANSFERASE PMT22-RELATED (1 of 4)	DUF248	FAMILY NOT NAMED	methyltransferase activity	plant sterol biosynthesis
Glyma.02G263600	46734069	46735490	METAQTL-PC_2.4	PTHR24198:SF33 - ANKYRIN REPEAT-CONTAINING PROTEIN (1 of 1)	Motile_Sperm	FAMILY NOT NAMED	protein binding		VAMP-associated protein involved in inositol metabolism
Glyma.02G263700	46735724	46741288	METAQTL-PC_2.4	PTHR12585:SF26 - SISTER CHROMATID COHESION 1 PROTEIN 1 (1 of 2)	Rad21_Rec8	FAMILY NOT NAMED	nuclear chromosome		Sister chromatid cohesion complex Cohesin, subunit RAD21/SCC1	cohesin complex subunit SCC1
Glyma.02G263800	46743743	46744870	METAQTL-PC_2.4	PTHR10168//PTHR10168:SF68 - GLUTAREDOXIN // SUBFAMILY NOT NAMED (1 of 8)	Glutaredoxin	GLUTAREDOXIN	electron carrier activity			glutaredoxin domain-containing cysteine-rich protein 1
Glyma.02G263900	46749142	46753302	METAQTL-PC_2.4	PF07714//PF08263//PF13855 - Protein tyrosine kinase (Pkinase_Tyr) // Leucine rich repeat N-terminal domain (LRRNT_2) // Leucine rich repeat (LRR_8) (1 of 31)	LRRNT_2		protein kinase activity		Serine/threonine protein kinase
Glyma.02G264000	46755106	46759847	METAQTL-PC_2.4	K07277 - outer membrane protein insertion porin family (SAM50, TOB55, bamA) (1 of 6)	Bac_surface_Ag	FAMILY NOT NAMED	outer membrane		Predicted cell surface protein homologous to bacterial outer membrane proteins	outer membrane protein insertion porin family
Glyma.02G264100	46762463	46764511	METAQTL-PC_2.4	PTHR22835//PTHR22835:SF228 - ZINC FINGER FYVE DOMAIN CONTAINING PROTEIN // SUBFAMILY NOT NAMED (1 of 1)	Lipase_GDSL	FAMILY NOT NAMED	hydrolase activity, acting on ester bonds	triacylglycerol degradation
Glyma.02G264200	46767498	46769778	METAQTL-PC_2.4	PTHR23315//PTHR23315:SF132 - BETA CATENIN-RELATED ARMADILLO REPEAT-CONTAINING // SUBFAMILY NOT NAMED (1 of 1)	U-box	FAMILY NOT NAMED	ubiquitin-protein transferase activity	protein ubiquitylation
Glyma.02G264300	44953122	44954422	METAQTL-PC_2.4	(1 of 10) PTHR13683:SF246 - ASPARTYL PROTEASE FAMILY PROTEIN	TAXi_C	FAMILY NOT NAMED	aspartic-type endopeptidase activity		Aspartyl protease
Glyma.02G264400	46780810	46782365	METAQTL-PC_2.4	PTHR13683:SF246 - ASPARTYL PROTEASE FAMILY PROTEIN (1 of 10)	TAXi_C	FAMILY NOT NAMED	aspartic-type endopeptidase activity		Aspartyl protease
Glyma.02G264500	46788054	46788900	METAQTL-PC_2.4	PTHR31301:SF24 - LOB DOMAIN-CONTAINING PROTEIN 21 (1 of 4)	DUF260
Glyma.02G264600	46795670	46797322	METAQTL-PC_2.4	PTHR31642:SF19 - COA-DEPENDENT ACYLTRANSFERASE-RELATED (1 of 3)	Transferase		transferase activity, transferring acyl groups other than amino-acyl groups
Glyma.02G264700	46802810	46804192	METAQTL-PC_2.4	PTHR31241:SF7 - ETHYLENE-RESPONSIVE TRANSCRIPTION FACTOR ABI4 (1 of 2)	AP2		DNA binding			EREBP-like factor
Glyma.02G264800	46810306	46811208	METAQTL-PC_2.4	PTHR14155:SF100 - RING-H2 FINGER PROTEIN ATL66 (1 of 6)	zf-RING_2	FAMILY NOT NAMED	protein binding
Glyma.02G264900	46821670	46824953	METAQTL-PC_2.4	PTHR10641//PTHR10641:SF553 - MYB-LIKE DNA-BINDING PROTEIN MYB // SUBFAMILY NOT NAMED (1 of 2)	Myb_DNA-binding	MYB-LIKE DNA-BINDING PROTEIN MYB	DNA binding
Glyma.02G265000	45006425	45006760	METAQTL-PC_2.4				membrane
Glyma.02G265100	46834145	46843955	METAQTL-PC_2.4	#N/A
Glyma.02G265200	46846092	46847257	METAQTL-PC_2.4	#N/A
Glyma.02G265300	46850878	46852288	METAQTL-PC_2.4	#N/A
Glyma.02G265400	45035956	45036890	METAQTL-PC_2.4	(1 of 12) PF07172 - Glycine rich protein family (GRP)	GRP
Glyma.02G265500	46867141	46868281	METAQTL-PC_2.4	#N/A
Glyma.02G265600	45049290	45049819	METAQTL-PC_2.4
Glyma.02G265700	46881889	46883433	METAQTL-PC_2.4	#N/A
Glyma.02G265800	46887358	46889158	METAQTL-PC_2.4	PF07172 - Glycine rich protein family (GRP) (1 of 12)	GRP
Glyma.02G265900	46896483	46897290	METAQTL-PC_2.4	PTHR10891//PTHR10891:SF615 - EF-HAND CALCIUM-BINDING DOMAIN CONTAINING PROTEIN // SUBFAMILY NOT NAMED (1 of 5)	EF-hand_7	EF-HAND CALCIUM-BINDING DOMAIN CONTAINING PROTEIN	calcium ion binding	phosphatidate metabolism, as a signaling molecule
Glyma.02G266000	46905609	46909189	METAQTL-PC_2.4	PTHR32295:SF15 - PROTEIN IQ-DOMAIN 33 (1 of 2)	IQ		protein binding
Glyma.02G266100	45087569	45090076	METAQTL-PC_2.4	(1 of 6) PTHR10504:SF73 - PROTEIN C05C9.1	LBP_BPI_CETP	BACTERICIDAL PERMEABILITY-INCREASING (BPI) PROTEIN-RELATED	lipid binding
Glyma.02G266200	46915864	46920112	METAQTL-PC_2.4	PTHR12553:SF37 - RIBONUCLEASE Z, CHLOROPLASTIC (1 of 2)	Lactamase_B_2	FAMILY NOT NAMED				ribonuclease Z [EC:3.1.26.11]
Glyma.02G266300	46925074	46930391	METAQTL-PC_2.4	K04459 - dual specificity MAP kinase phosphatase (DUSP, MKP) (1 of 2)	DSPc	DUAL SPECIFICITY PROTEIN PHOSPHATASE	protein dephosphorylation		Dual specificity phosphatase	dual specificity MAP kinase phosphatase [EC:3.1.3.16 3.1.3.48]
Glyma.02G266400	46932526	46933561	METAQTL-PC_2.4	PTHR31561:SF1 - 3-KETOACYL-COA SYNTHASE 1-RELATED (1 of 2)	FAE1_CUT1_RppA		catalytic activity	sciadonate biosynthesis
Glyma.02G266500	46933824	46935121	METAQTL-PC_2.4	#N/A
Glyma.02G266600	46940633	46944174	METAQTL-PC_2.4	PTHR22835//PTHR22835:SF276 - ZINC FINGER FYVE DOMAIN CONTAINING PROTEIN // SUBFAMILY NOT NAMED (1 of 4)	Lipase_GDSL	FAMILY NOT NAMED	hydrolase activity, acting on ester bonds	triacylglycerol degradation
Glyma.02G266700	46953953	46957658	METAQTL-PC_2.4	PTHR22835//PTHR22835:SF276 - ZINC FINGER FYVE DOMAIN CONTAINING PROTEIN // SUBFAMILY NOT NAMED (1 of 4)	Lipase_GDSL	FAMILY NOT NAMED	hydrolase activity, acting on ester bonds	triacylglycerol degradation
Glyma.02G266800	46958583	46965397	METAQTL-PC_2.4	K11578 - centromere/kinetochore protein ZW10 (ZW10) (1 of 2)	Zw10	FAMILY NOT NAMED	chromosome, centromeric region		Centromere/kinetochore protein zw10 involved in mitotic chromosome segregation	centromere/kinetochore protein ZW10
Glyma.02G266900	46966146	46970124	METAQTL-PC_2.4	PTHR18929:SF38 - PROTEIN DISULFIDE-ISOMERASE A6 (1 of 2)	Thioredoxin	FAMILY NOT NAMED	isomerase activity		Thioredoxin/protein disulfide isomerase	protein disulfide-isomerase A6 [EC:5.3.4.1]
Glyma.02G267000	45149237	45149395	METAQTL-PC_2.4
Glyma.02G267100	46973832	46976898	METAQTL-PC_2.4	K01052 - lysosomal acid lipase/cholesteryl ester hydrolase (LIPA) (1 of 8)	Abhydro_lipase	FAMILY NOT NAMED	lipid metabolic process	triacylglycerol degradation	Triglyceride lipase-cholesterol esterase	lysosomal acid lipase/cholesteryl ester hydrolase [EC:3.1.1.13]
Glyma.02G267200	46978204	46981996	METAQTL-PC_2.4	#N/A
Glyma.02G267300	46983455	46993291	METAQTL-PC_2.4	PTHR23163:SF0 - E3 UBIQUITIN-PROTEIN LIGASE BRE1 (1 of 2)	zf-C3HC4_3	FAMILY NOT NAMED	protein binding	protein ubiquitylation	E3 ubiquitin ligase involved in syntaxin degradation	E3 ubiquitin-protein ligase BRE1 [EC:6.3.2.19]
Glyma.02G267400	47000566	47001744	METAQTL-PC_2.4	K09286 - EREBP-like factor (EREBP) (1 of 69)	AP2		DNA binding			EREBP-like factor
Glyma.02G267500	47005898	47011075	METAQTL-PC_2.4	PTHR12506:SF24 - ZINC FINGER CCCH DOMAIN-CONTAINING PROTEIN 26-RELATED (1 of 2)	zf-CCCH	FAMILY NOT NAMED	metal ion binding		CCCH-type Zn-finger protein
Glyma.02G267600	47024964	47028421	METAQTL-OC_2.4	PTHR11452:SF14 - ALPHA-GALACTOSIDASE A (1 of 9)		FAMILY NOT NAMED	catalytic activity
Glyma.02G267700	47028824	47033595	METAQTL-OC_2.4	3.2.1.22 - Alpha-galactosidase / Melibiase (1 of 15)	Melibiase_2	FAMILY NOT NAMED	catalytic activity	melibiose degradation	Alpha-D-galactosidase (melibiase)
Glyma.02G267800	47040040	47050357	METAQTL-OC_2.4	K10143 - E3 ubiquitin-protein ligase RFWD2 (RFWD2, COP1) (1 of 2)	zf-C3HC4	FAMILY NOT NAMED	ubiquitin-protein transferase activity		U5 snRNP-specific protein-like factor and related proteins	E3 ubiquitin-protein ligase RFWD2 [EC:6.3.2.19]
Glyma.02G267900	47070507	47074628	METAQTL-OC_2.4	K18045 - tyrosine-protein phosphatase SIW14 [EC:3.1.3.48] (SIW14, OCA3) (1 of 6)	Y_phosphatase3					tyrosine-protein phosphatase SIW14 [EC:3.1.3.48]
Glyma.02G268000	47085089	47087027	METAQTL-OC_2.4	K05933 - aminocyclopropanecarboxylate oxidase (E1.14.17.4) (1 of 16)	2OG-FeII_Oxy	OXIDOREDUCTASE, 2OG-FE(II) OXYGENASE FAMILY PROTEIN	oxidoreductase activity	ethylene biosynthesis I (plants)	Iron/ascorbate family oxidoreductases	aminocyclopropanecarboxylate oxidase [EC:1.14.17.4]
Glyma.02G268100	47091632	47100301	METAQTL-OC_2.4	PTHR24198//PTHR24198:SF95 - ANKYRIN REPEAT AND PROTEIN KINASE DOMAIN-CONTAINING PROTEIN // SUBFAMILY NOT NAMED (1 of 1)	Ank_2	FAMILY NOT NAMED	protein binding		26S proteasome regulatory complex, subunit PSMD10
Glyma.02G268200	47100319	47102357	METAQTL-OC_2.4	K05933 - aminocyclopropanecarboxylate oxidase (E1.14.17.4) (1 of 16)	2OG-FeII_Oxy	OXIDOREDUCTASE, 2OG-FE(II) OXYGENASE FAMILY PROTEIN	oxidoreductase activity	ethylene biosynthesis I (plants)	Iron/ascorbate family oxidoreductases	aminocyclopropanecarboxylate oxidase [EC:1.14.17.4]
Glyma.02G268300	47104722	47111593	METAQTL-OC_2.4	PF12796//PF13962 - Ankyrin repeats (3 copies) (Ank_2) // Domain of unknown function (PGG) (1 of 56)	Ank_2	FAMILY NOT NAMED	protein binding
Glyma.02G268400	47111404	47112782	METAQTL-OC_2.4	PTHR10209:SF193 - 1-AMINOCYCLOPROPANE-1-CARBOXYLATE OXIDASE 3-RELATED (1 of 9)	2OG-FeII_Oxy	OXIDOREDUCTASE, 2OG-FE(II) OXYGENASE FAMILY PROTEIN	oxidoreductase activity	ethylene biosynthesis I (plants)
Glyma.02G268500	47112944	47113367	METAQTL-OC_2.4	PTHR10209:SF193 - 1-AMINOCYCLOPROPANE-1-CARBOXYLATE OXIDASE 3-RELATED (1 of 9)	DIOX_N	OXIDOREDUCTASE, 2OG-FE(II) OXYGENASE FAMILY PROTEIN		ethylene biosynthesis I (plants)
Glyma.03G033900	3914502	3916118	METAQTL-OC_3.1	PTHR15615:SF15 - CYCLIN-U2-1-RELATED (1 of 3)	Cyclin_N	FAMILY NOT NAMED			Cyclin
Glyma.03G034000	3932716	3937524	METAQTL-OC_3.1	PTHR12565:SF173 - TRANSCRIPTION FACTOR UNE10 (1 of 4)	HLH	FAMILY NOT NAMED	protein dimerization activity
Glyma.03G034100	3946676	3948795	METAQTL-OC_3.1	PTHR13509:SF2 - PREPROTEIN TRANSLOCASE SEC, SEC61-BETA SUBUNIT PROTEIN-RELATED (1 of 2)	Sec61_beta	FAMILY NOT NAMED	Sec61 translocon complex		Sec61 protein translocation complex, beta subunit	protein transport protein SEC61 subunit beta
Glyma.03G034200	3950848	3955305	METAQTL-OC_3.1	PF00069//PF00560//PF08263//PF13855 - Protein kinase domain (Pkinase) // Leucine Rich Repeat (LRR_1) // Leucine rich repeat N-terminal domain (LRRNT_2) // Leucine rich repeat (LRR_8) (1 of 88)	LRRNT_2		protein kinase activity		Serine/threonine protein kinase
Glyma.03G034300	3964293	3965133	METAQTL-OC_3.1	#N/A
Glyma.03G034400	4026212	4030630	METAQTL-OC_3.1	(1 of 31) PTHR23155//PTHR23155:SF562 - LEUCINE-RICH REPEAT-CONTAINING PROTEIN	NB-ARC	FAMILY NOT NAMED	ATP binding		Apoptotic ATPase
Glyma.03G034500	4240293	4243208	METAQTL-OC_3.1	PTHR23155//PTHR23155:SF562 - LEUCINE-RICH REPEAT-CONTAINING PROTEIN // SUBFAMILY NOT NAMED (1 of 31)	NB-ARC	FAMILY NOT NAMED	ADP binding		Apoptotic ATPase
Glyma.03G034600	4106062	4108434	METAQTL-OC_3.1	(1 of 1) PTHR23074//PTHR23074:SF91 - AAA ATPASE		FAMILY NOT NAMED
Glyma.03G034700	4118024	4119274	METAQTL-OC_3.1	(1 of 148) PF14111 - Domain of unknown function (DUF4283) (DUF4283)	DUF4283
Glyma.03G034800	4308354	4312904	METAQTL-OC_3.1	PTHR23155//PTHR23155:SF562 - LEUCINE-RICH REPEAT-CONTAINING PROTEIN // SUBFAMILY NOT NAMED (1 of 31)	NB-ARC	FAMILY NOT NAMED	ADP binding		Apoptotic ATPase
Glyma.03G034900	4384453	4389455	METAQTL-OC_3.1	PTHR23155//PTHR23155:SF562 - LEUCINE-RICH REPEAT-CONTAINING PROTEIN // SUBFAMILY NOT NAMED (1 of 31)	NB-ARC	FAMILY NOT NAMED	ADP binding		Apoptotic ATPase
Glyma.03G035000	4220343	4221664	METAQTL-OC_3.1	(1 of 112) PTHR23273//PTHR23273:SF8 - REPLICATION FACTOR A 1, RFA1	DUF223	FAMILY NOT NAMED
Glyma.03G035100	4224574	4233050	METAQTL-OC_3.1	(1 of 136) PF05970//PF14214 - PIF1-like helicase (PIF1) // Helitron helicase-like domain at N-terminus (Helitron_like_N)	DUF889	UNCHARACTERIZED	telomere maintenance		DNA helicase PIF1/RRM3
Glyma.03G035200	4451638	4460286	METAQTL-OC_3.1	PTHR23336//PTHR23336:SF24 - ZINC FINGER CW-TYPE COILED-COIL DOMAIN PROTEIN 3. // SUBFAMILY NOT NAMED (1 of 2)	zf-CW	FAMILY NOT NAMED	DNA binding
Glyma.03G035300	4460473	4464626	METAQTL-OC_3.1	2.7.11.1 - Non-specific serine/threonine protein kinase / Threonine-specific protein kinase (1 of 2306)	Pkinase_Tyr		protein kinase activity		Serine/threonine protein kinase
Glyma.03G035400	4468714	4472629	METAQTL-OC_3.1	PF01535 - PPR repeat (PPR) (1 of 701)	PPR	FAMILY NOT NAMED
Glyma.03G035500	4289118	4294184	METAQTL-OC_3.1	(1 of 2) PTHR12606//PTHR12606:SF29 - SENTRIN/SUMO-SPECIFIC PROTEASE	PMD	FAMILY NOT NAMED
Glyma.03G035600	4480841	4482147	METAQTL-OC_3.1	PTHR33076:SF11 - BIFUNCTIONAL INHIBITOR/LIPID-TRANSFER PROTEIN/SEED STORAGE 2S ALBUMIN SUPERFAMILY PROTEIN-RELATED (1 of 3)	Tryp_alpha_amyl
Glyma.03G035700	4494888	4495055	METAQTL-OC_3.1	#N/A
Glyma.03G035800	4503187	4506771	METAQTL-OC_3.1	PTHR31867:SF22 - EXPANSIN-A8 (1 of 7)	DPBB_1
Glyma.03G035900	4508543	4515973	METAQTL-OC_3.1	PF01823 - MAC/Perforin domain (MACPF) (1 of 20)	MACPF
Glyma.03G036000	4521819	4527080	METAQTL-OC_3.1	PTHR23257:SF531 - PROTEIN KINASE ATN1-LIKE PROTEIN (1 of 3)	Kinase-like	FAMILY NOT NAMED	protein kinase activity		Tyrosine kinase specific for activated (GTP-bound) p21cdc42Hs
Glyma.03G036100	4337336	4337912	METAQTL-OC_3.1
Glyma.03G044500	5925859	5926814	METAQTL-PC_3.1	PTHR21495:SF77 - DIRIGENT PROTEIN 19 (1 of 14)	Dirigent	FAMILY NOT NAMED
Glyma.03G044600	5929868	5931005	METAQTL-PC_3.1	#N/A
Glyma.03G044700	5683772	5685024	METAQTL-PC_3.1	(1 of 4) PTHR10460:SF10 - PROTEIN ABIL2-RELATED		ABL INTERACTOR
Glyma.03G044800	5690194	5693035	METAQTL-PC_3.1	(1 of 19) PTHR23272//PTHR23272:SF52 - BED FINGER-RELATED	hATC	FAMILY NOT NAMED	nucleic acid binding
Glyma.03G044900	5962641	5963567	METAQTL-PC_3.1	PTHR21495:SF77 - DIRIGENT PROTEIN 19 (1 of 14)	Dirigent	FAMILY NOT NAMED
Glyma.03G045000	5717526	5721133	METAQTL-PC_3.1	(1 of 31) PTHR23155//PTHR23155:SF562 - LEUCINE-RICH REPEAT-CONTAINING PROTEIN		FAMILY NOT NAMED
Glyma.03G045100	5721160	5722485	METAQTL-PC_3.1
Glyma.03G045200	5723217	5724539	METAQTL-PC_3.1	(1 of 8) PTHR13832:SF286 - PROTEIN PHOSPHATASE 2C 33-RELATED	PP2C	FAMILY NOT NAMED	catalytic activity
Glyma.03G045300	5736880	5746061	METAQTL-PC_3.1	(1 of 31) PTHR23155//PTHR23155:SF562 - LEUCINE-RICH REPEAT-CONTAINING PROTEIN	NB-ARC	FAMILY NOT NAMED	ATP binding		Apoptotic ATPase
Glyma.03G045400	5518357	5520571	METAQTL-PC_3.1	PTHR10108//PTHR10108:SF885 - METHYLTRANSFERASE // SUBFAMILY NOT NAMED (1 of 5)	Methyltransf_11	FAMILY NOT NAMED	metabolic process
Glyma.03G045500	5781123	5782210	METAQTL-PC_3.1
Glyma.03G045600	5808271	5808837	METAQTL-PC_3.1	(1 of 14) PTHR21495:SF77 - DIRIGENT PROTEIN 19	Dirigent	FAMILY NOT NAMED
Glyma.03G045700	5815273	5822250	METAQTL-PC_3.1	(1 of 31) PTHR23155//PTHR23155:SF562 - LEUCINE-RICH REPEAT-CONTAINING PROTEIN	NB-ARC	FAMILY NOT NAMED	protein binding		Apoptotic ATPase
Glyma.03G045800	5840409	5840876	METAQTL-PC_3.1	(1 of 14) PTHR21495:SF77 - DIRIGENT PROTEIN 19	Dirigent	FAMILY NOT NAMED
Glyma.03G045900	5846116	5847889	METAQTL-PC_3.1
Glyma.03G046000	5848597	5849782	METAQTL-PC_3.1	(1 of 14) PTHR21495:SF77 - DIRIGENT PROTEIN 19	Dirigent	FAMILY NOT NAMED
Glyma.03G046100	5868801	5869801	METAQTL-PC_3.1	(1 of 4) PTHR22573:SF47 - PHOSPHOGLUCOMUTASE, CYTOPLASMIC 1-RELATED	PGM_PMM_III	FAMILY NOT NAMED	carbohydrate metabolic process	D-galactose degradation V (Leloir pathway)
Glyma.03G046200	5895672	5899267	METAQTL-PC_3.1	(1 of 3) PTHR11954:SF25 - LS1-LIKE PROTEIN	MIF	FAMILY NOT NAMED		eumelanin biosynthesis	Macrophage migration inhibitory factor
Glyma.03G046300	5909851	5912413	METAQTL-PC_3.1	(1 of 4) PTHR11954:SF20 - MACROPHAGE MIGRATION INHIBITORY FACTOR FAMILY PROTEIN	MIF	FAMILY NOT NAMED		eumelanin biosynthesis	Macrophage migration inhibitory factor
Glyma.03G046400	5927092	5930714	METAQTL-PC_3.1	(1 of 9) PTHR19317:SF9 - PRA1 FAMILY PROTEIN B1-RELATED	PRA1	FAMILY NOT NAMED			Prenylated rab acceptor 1
Glyma.03G046500	5937077	5940658	METAQTL-PC_3.1	(1 of 31) PTHR23155//PTHR23155:SF562 - LEUCINE-RICH REPEAT-CONTAINING PROTEIN	NB-ARC	FAMILY NOT NAMED	ATP binding		Apoptotic ATPase
Glyma.03G046600	5940787	5951079	METAQTL-PC_3.1
Glyma.03G046700	5946190	5946438	METAQTL-PC_3.1
Glyma.03G046800	5947936	5950856	METAQTL-PC_3.1	(1 of 7) PTHR13832:SF199 - PROTEIN PHOSPHATASE 2C 65-RELATED		FAMILY NOT NAMED	catalytic activity
Glyma.03G046900	5970765	5972546	METAQTL-PC_3.1	(1 of 6) PTHR27001:SF52 - PROTEIN KINASE FAMILY PROTEIN-RELATED	Pkinase_Tyr		protein kinase activity
Glyma.03G047000	5976506	5982926	METAQTL-PC_3.1	(1 of 11) PF13191 - AAA ATPase domain (AAA_16)	AAA_16	FAMILY NOT NAMED	ATP binding		Apoptotic ATPase
Glyma.03G047100	5986288	5990191	METAQTL-PC_3.1	(1 of 2) PTHR27008:SF3 - PROBABLY INACTIVE LEUCINE-RICH REPEAT RECEPTOR-LIKE PROTEIN KINASE IMK2	LRRNT_2		protein kinase activity		Serine/threonine protein kinase
Glyma.03G047200	5993387	5998875	METAQTL-PC_3.1
Glyma.03G047300	5999232	5999660	METAQTL-PC_3.1
Glyma.03G047400	6002202	6005473	METAQTL-PC_3.1	(1 of 1) PF00931//PF07727 - NB-ARC domain (NB-ARC) // Reverse transcriptase (RNA-dependent DNA polymerase) (RVT_2)	RVT_2	FAMILY NOT NAMED	protein binding
Glyma.03G047500	6024698	6028560	METAQTL-PC_3.1	(1 of 58) PTHR11017//PTHR11017:SF163 - LEUCINE-RICH REPEAT-CONTAINING PROTEIN	NB-ARC	FAMILY NOT NAMED	protein binding		Apoptotic ATPase
Glyma.03G047600	6047876	6048500	METAQTL-PC_3.1	(1 of 6) PTHR10641//PTHR10641:SF567 - MYB-LIKE DNA-BINDING PROTEIN MYB	Myb_DNA-binding	MYB-LIKE DNA-BINDING PROTEIN MYB	DNA binding
Glyma.03G047700	6116141	6123056	METAQTL-PC_3.1	(1 of 15) PF00931//PF01582 - NB-ARC domain (NB-ARC) // TIR domain (TIR)	NB-ARC	FAMILY NOT NAMED	transmembrane signaling receptor activity
Glyma.03G047800	6126779	6128456	METAQTL-PC_3.1	(1 of 4) PTHR10887:SF5 - INTRON-BINDING PROTEIN AQUARIUS	Aquarius_N	DNA2/NAM7 HELICASE FAMILY	mRNA splicing, via spliceosome			intron-binding protein aquarius
Glyma.03G047900	6172798	6175833	METAQTL-PC_3.1	PTHR11017//PTHR11017:SF163 - LEUCINE-RICH REPEAT-CONTAINING PROTEIN // SUBFAMILY NOT NAMED (1 of 58)	NB-ARC	FAMILY NOT NAMED	ADP binding		Leucine rich repeat proteins, some proteins contain F-box
Glyma.03G048000	6180547	6180840	METAQTL-PC_3.1	#N/A
Glyma.03G048100	6213616	6214560	METAQTL-PC_3.1	PTHR23155//PTHR23155:SF563 - LEUCINE-RICH REPEAT-CONTAINING PROTEIN // SUBFAMILY NOT NAMED (1 of 34)	LRR_8	FAMILY NOT NAMED	protein binding
Glyma.03G048200	6225067	6228168	METAQTL-PC_3.1	PTHR23155//PTHR23155:SF563 - LEUCINE-RICH REPEAT-CONTAINING PROTEIN // SUBFAMILY NOT NAMED (1 of 34)	NB-ARC	FAMILY NOT NAMED	ADP binding		Apoptotic ATPase
Glyma.03G048300	6202031	6209161	METAQTL-PC_3.1	(1 of 34) PTHR23155//PTHR23155:SF563 - LEUCINE-RICH REPEAT-CONTAINING PROTEIN	NB-ARC	FAMILY NOT NAMED	ATP binding		Apoptotic ATPase
Glyma.03G048400	6234529	6236350	METAQTL-PC_3.1	(1 of 3) PTHR13683//PTHR13683:SF364 - ASPARTYL PROTEASES	SapB_1	FAMILY NOT NAMED	aspartic-type endopeptidase activity
Glyma.03G048500	6278634	6287327	METAQTL-PC_3.1	PF00931//PF01582//PF07725 - NB-ARC domain (NB-ARC) // TIR domain (TIR) // Leucine Rich Repeat (LRR_3) (1 of 2)	NB-ARC	FAMILY NOT NAMED	protein binding		Ras suppressor protein (contains leucine-rich repeats)
Glyma.03G048600	6296420	6297480	METAQTL-PC_3.1	KOG0617 - Ras suppressor protein (contains leucine-rich repeats) (1 of 30)		FAMILY NOT NAMED			Ras suppressor protein (contains leucine-rich repeats)
Glyma.03G048700	6275270	6282470	METAQTL-PC_3.1	(1 of 58) PTHR11017//PTHR11017:SF163 - LEUCINE-RICH REPEAT-CONTAINING PROTEIN	NB-ARC	FAMILY NOT NAMED	transmembrane signaling receptor activity
Glyma.03G048800	6317031	6327652	METAQTL-PC_3.1	PTHR11017//PTHR11017:SF163 - LEUCINE-RICH REPEAT-CONTAINING PROTEIN // SUBFAMILY NOT NAMED (1 of 58)	TIR_2	FAMILY NOT NAMED	protein binding
Glyma.03G048900	6310867	6311681	METAQTL-PC_3.1	(1 of 58) PTHR11017//PTHR11017:SF163 - LEUCINE-RICH REPEAT-CONTAINING PROTEIN	NB-ARC	FAMILY NOT NAMED	ATP binding
Glyma.03G049000	6367320	6368514	METAQTL-PC_3.1	#N/A
Glyma.03G049100	6330869	6334462	METAQTL-PC_3.1	(1 of 30) KOG0617 - Ras suppressor protein (contains leucine-rich repeats)	NB-ARC	FAMILY NOT NAMED	protein binding		Ras suppressor protein (contains leucine-rich repeats)
Glyma.03G049200	6396594	6397156	METAQTL-PC_3.1	#N/A
Glyma.03G049300	6416576	6422647	METAQTL-PC_3.1	PF00069//PF08263//PF13855 - Protein kinase domain (Pkinase) // Leucine rich repeat N-terminal domain (LRRNT_2) // Leucine rich repeat (LRR_8) (1 of 85)	LRRNT_2		protein kinase activity		Serine/threonine protein kinase
Glyma.03G049400	6387223	6394974	METAQTL-PC_3.1
Glyma.03G049500	6443003	6443188	METAQTL-PC_3.1	#N/A
Glyma.03G049600	6499181	6505533	METAQTL-PC_3.1	PTHR32285:SF32 - PROTEIN TRICHOME BIREFRINGENCE-LIKE 35 (1 of 2)	PC-Esterase
Glyma.03G049700	6509827	6513193	METAQTL-PC_3.1	K02728 - 20S proteasome subunit alpha 3 (PSMA4) (1 of 4)	Proteasome	FAMILY NOT NAMED	endopeptidase activity		20S proteasome, regulatory subunit alpha type PSMA4/PRE9	20S proteasome subunit alpha 3 [EC:3.4.25.1]
Glyma.03G049800	6514530	6518377	METAQTL-PC_3.1	PTHR32285:SF11 - PROTEIN TRICHOME BIREFRINGENCE-LIKE 34 (1 of 4)	PC-Esterase
Glyma.03G049900	6515518	6516072	METAQTL-PC_3.1	(1 of 6) PTHR11127//PTHR11127:SF3 - 60S RIBOSOMAL PROTEIN L14	Ribosomal_L14e	FAMILY NOT NAMED	structural constituent of ribosome		60S ribosomal protein L14
Glyma.03G050000	6549098	6552016	METAQTL-PC_3.1	PF04398 - Protein of unknown function, DUF538 (DUF538) (1 of 41)	DUF538
Glyma.03G050100	6560858	6564335	METAQTL-PC_3.1	K00522 - ferritin heavy chain (FTH1) (1 of 9)	Ferritin	FAMILY NOT NAMED	iron ion transport		Ferritin	ferritin heavy chain [EC:1.16.3.2]
Glyma.03G050200	6578805	6579827	METAQTL-PC_3.1	#N/A
Glyma.03G050300	6583985	6586537	METAQTL-PC_3.1	PTHR11581//PTHR11581:SF11 - 30S/40S RIBOSOMAL PROTEIN S4 // SUBFAMILY NOT NAMED (1 of 2)	Ribosomal_S4e	FAMILY NOT NAMED	RNA binding		40S ribosomal protein S4	small subunit ribosomal protein S4e
Glyma.03G050400	6587457	6594632	METAQTL-PC_3.1	PF14237 - Domain of unknown function (DUF4339) (DUF4339) (1 of 6)	DUF4339		protein binding
Glyma.03G050500	6613747	6618153	METAQTL-PC_3.1	PTHR13234:SF8 - GAMMA-INTERFERON-INDUCIBLE LYSOSOMAL THIOL REDUCTASE (1 of 6)	GILT	FAMILY NOT NAMED			Gamma-interferon inducible lysosomal thiol reductase	interferon, gamma-inducible protein 30
Glyma.03G050600	6603174	6604806	METAQTL-PC_3.1	(1 of 33) PTHR27004:SF37 - DISEASE RESISTANCE FAMILY PROTEIN/LRR FAMILY PROTEIN-RELATED	LRR_1		protein binding
Glyma.03G050700	6641715	6646287	METAQTL-PC_3.1	K08059 - interferon, gamma-inducible protein 30 (IFI30, GILT) (1 of 5)	GILT	FAMILY NOT NAMED			Gamma-interferon inducible lysosomal thiol reductase	interferon, gamma-inducible protein 30
Glyma.03G050800	6647719	6649560	METAQTL-PC_3.1	PF03514 - GRAS domain family (GRAS) (1 of 118)	GRAS
Glyma.03G050900	6631817	6640359	METAQTL-PC_3.1	(1 of 8) PTHR10052//PTHR10052:SF12 - 60S RIBOSOMAL PROTEIN L18A	Ribosomal_L18ae	60S RIBOSOMAL PROTEIN L18A	structural constituent of ribosome
Glyma.03G051000	6644530	6644845	METAQTL-PC_3.1
Glyma.03G051100	6708293	6710839	METAQTL-PC_3.1	PF00069//PF00139 - Protein kinase domain (Pkinase) // Legume lectin domain (Lectin_legB) (1 of 57)	Pkinase		protein kinase activity		Serine/threonine protein kinase
Glyma.03G051200	6718698	6720573	METAQTL-PC_3.1	PF05097 - Protein of unknown function (DUF688) (DUF688) (1 of 21)	DUF688
Glyma.03G051300	6720605	6726170	METAQTL-PC_3.1	PTHR23083:SF420 - ETO1-LIKE PROTEIN 2-RELATED (1 of 2)	TPR_1	FAMILY NOT NAMED	protein binding		Molecular co-chaperone STI1
Glyma.03G051400	6765279	6767502	METAQTL-PC_3.1	PF00249 - Myb-like DNA-binding domain (Myb_DNA-binding) (1 of 577)	Myb_DNA-binding		DNA binding
Glyma.03G051500	6793107	6793346	METAQTL-PC_3.1	#N/A
Glyma.03G051600	6829831	6838127	METAQTL-PC_3.1	PTHR12329:SF15 - BAG FAMILY MOLECULAR CHAPERONE REGULATOR 4 (1 of 4)	ubiquitin	FAMILY NOT NAMED	protein binding		BCL2-associated athanogene-like proteins and related BAG family chaperone regulators
Glyma.03G051700	6819735	6820668	METAQTL-PC_3.1	(1 of 20) PF04827 - Plant transposon protein (Plant_tran)	Plant_tran	FAMILY NOT NAMED	hydrolase activity, acting on ester bonds
Glyma.03G051800	6859669	6862558	METAQTL-PC_3.1	PF07911 - Protein of unknown function (DUF1677) (DUF1677) (1 of 22)	DUF1677
Glyma.03G051900	6853900	6854593	METAQTL-PC_3.1	(1 of 7) PTHR31142:SF3 - PROTEIN TOM THREE HOMOLOG 1-RELATED	DUF1084
Glyma.03G052000	6866421	6867293	METAQTL-PC_3.1	(1 of 1) PF00026//PF12819 - Eukaryotic aspartyl protease (Asp) // Carbohydrate-binding protein of the ER (Malectin_like)	Asp	FAMILY NOT NAMED	aspartic-type endopeptidase activity
Glyma.03G052100	6867923	6869267	METAQTL-PC_3.1	(1 of 8) PTHR14237:SF28 - CATALYTIC/ PYRIDOXAL PHOSPHATE BINDING PROTEIN		FAMILY NOT NAMED		thio-molybdenum cofactor biosynthesis	Molybdenum cofactor sulfurase
Glyma.03G052200	6926366	6928819	METAQTL-PC_3.1	K06910 - uncharacterized protein (K06910) (1 of 2)	PBP
Glyma.03G052300	6934821	6937195	METAQTL-PC_3.1	PTHR12565//PTHR12565:SF111 - STEROL REGULATORY ELEMENT-BINDING PROTEIN // SUBFAMILY NOT NAMED (1 of 2)	HLH	FAMILY NOT NAMED	protein dimerization activity
Glyma.03G052400	6948680	6952990	METAQTL-PC_3.1	PTHR27004:SF37 - DISEASE RESISTANCE FAMILY PROTEIN/LRR FAMILY PROTEIN-RELATED (1 of 33)	LRRNT_2		protein binding		Leucine-rich repeat protein
Glyma.03G052500	6941628	6943791	METAQTL-PC_3.1	(1 of 33) PF04937//PF05699 - Protein of unknown function (DUF 659) (DUF659) // hAT family C-terminal dimerisation region (Dimer_Tnp_hAT)	hATC		nucleic acid binding
Glyma.03G052600	6951790	6952229	METAQTL-PC_3.1	(1 of 129) PF12776 - Myb/SANT-like DNA-binding domain (Myb_DNA-bind_3)	Myb_DNA-bind_3		ribonuclease MRP complex
Glyma.03G052700	6964135	6965826	METAQTL-PC_3.1	(1 of 3) PTHR11699:SF49 - SUCCINATE-SEMIALDEHYDE DEHYDROGENASE, MITOCHONDRIAL	Aldedh	FAMILY NOT NAMED	metabolic process	L-glutamate degradation IV
Glyma.03G052800	7006153	7025344	METAQTL-PC_3.1	PTHR11017//PTHR11017:SF163 - LEUCINE-RICH REPEAT-CONTAINING PROTEIN // SUBFAMILY NOT NAMED (1 of 58)	NB-ARC	FAMILY NOT NAMED	protein binding
Glyma.03G052900	7003637	7006121	METAQTL-PC_3.1	(1 of 33) PTHR27004:SF37 - DISEASE RESISTANCE FAMILY PROTEIN/LRR FAMILY PROTEIN-RELATED	LRR_1		protein binding
Glyma.03G053000	7036923	7038675	METAQTL-PC_3.1	(1 of 33) PTHR27004:SF37 - DISEASE RESISTANCE FAMILY PROTEIN/LRR FAMILY PROTEIN-RELATED
Glyma.03G053100	7065773	7073509	METAQTL-PC_3.1	PTHR11017//PTHR11017:SF163 - LEUCINE-RICH REPEAT-CONTAINING PROTEIN // SUBFAMILY NOT NAMED (1 of 58)		FAMILY NOT NAMED
Glyma.03G053200	7090627	7094980	METAQTL-PC_3.1	#N/A
Glyma.03G053300	7095299	7096886	METAQTL-PC_3.1	PTHR11017//PTHR11017:SF163 - LEUCINE-RICH REPEAT-CONTAINING PROTEIN // SUBFAMILY NOT NAMED (1 of 58)	TIR_2	FAMILY NOT NAMED	protein binding
Glyma.03G053400	7087079	7088714	METAQTL-PC_3.1	(1 of 33) PTHR27004:SF37 - DISEASE RESISTANCE FAMILY PROTEIN/LRR FAMILY PROTEIN-RELATED	LRRNT_2		protein binding
Glyma.03G053500	7150988	7174389	METAQTL-PC_3.1	PTHR11017//PTHR11017:SF163 - LEUCINE-RICH REPEAT-CONTAINING PROTEIN // SUBFAMILY NOT NAMED (1 of 58)	NB-ARC	FAMILY NOT NAMED	DNA binding
Glyma.03G053600	7152042	7154376	METAQTL-PC_3.1	(1 of 58) PTHR11017//PTHR11017:SF163 - LEUCINE-RICH REPEAT-CONTAINING PROTEIN		FAMILY NOT NAMED
Glyma.03G053700	7154616	7154810	METAQTL-PC_3.1
Glyma.03G053800	7164163	7167417	METAQTL-PC_3.1	(1 of 458) PF00560 - Leucine Rich Repeat (LRR_1)	LRR_1		protein binding
Glyma.03G053900	7184440	7187198	METAQTL-PC_3.1	(1 of 58) PTHR11017//PTHR11017:SF163 - LEUCINE-RICH REPEAT-CONTAINING PROTEIN	NB-ARC	FAMILY NOT NAMED	ATP binding
Glyma.03G054000	7200757	7204006	METAQTL-PC_3.1	(1 of 33) PTHR27004:SF37 - DISEASE RESISTANCE FAMILY PROTEIN/LRR FAMILY PROTEIN-RELATED			protein binding
Glyma.03G054100	7334288	7366055	METAQTL-PC_3.1	PTHR11017//PTHR11017:SF163 - LEUCINE-RICH REPEAT-CONTAINING PROTEIN // SUBFAMILY NOT NAMED (1 of 58)	NB-ARC	FAMILY NOT NAMED	protein binding		Apoptotic ATPase
Glyma.03G054200	7351660	7351893	METAQTL-PC_3.1	#N/A
Glyma.03G054300	7340347	7341130	METAQTL-PC_3.1				serine-type endopeptidase inhibitor activity
Glyma.03G054400	7374222	7376473	METAQTL-PC_3.1	(1 of 33) PTHR27004:SF37 - DISEASE RESISTANCE FAMILY PROTEIN/LRR FAMILY PROTEIN-RELATED					Leucine-rich repeat protein
Glyma.03G054500	7422129	7434598	METAQTL-PC_3.1	#N/A	NB-ARC	FAMILY NOT NAMED	ADP binding
Glyma.03G054600	7439691	7450296	METAQTL-PC_3.1	PTHR11017//PTHR11017:SF163 - LEUCINE-RICH REPEAT-CONTAINING PROTEIN // SUBFAMILY NOT NAMED (1 of 58)	TIR_2	FAMILY NOT NAMED	protein binding
Glyma.03G054700	7440202	7447593	METAQTL-PC_3.1	(1 of 4) PF04718 - Mitochondrial ATP synthase g subunit (ATP-synt_G)	ATP-synt_G	FAMILY NOT NAMED	mitochondrial proton-transporting ATP synthase complex, coupling factor F(o)
Glyma.03G054800	7478329	7482710	METAQTL-PC_3.1	PTHR27004:SF37 - DISEASE RESISTANCE FAMILY PROTEIN/LRR FAMILY PROTEIN-RELATED (1 of 33)	LRRNT_2		protein binding		Leucine-rich repeat protein
Glyma.03G054900	7491403	7496325	METAQTL-PC_3.1	PF00954//PF01453//PF07714//PF08276 - S-locus glycoprotein domain (S_locus_glycop) // D-mannose binding lectin (B_lectin) // Protein tyrosine kinase (Pkinase_Tyr) // PAN-like domain (PAN_2) (1 of 62)	Pkinase_Tyr		protein kinase activity		Serine/threonine protein kinase
Glyma.03G055000	7523162	7529654	METAQTL-PC_3.1	2.7.11.1 - Non-specific serine/threonine protein kinase / Threonine-specific protein kinase (1 of 2306)	Pkinase_Tyr		protein kinase activity		Serine/threonine protein kinase
Glyma.03G055100	7593260	7597987	METAQTL-PC_3.1	PTHR18968:SF121 - PYRUVATE DECARBOXYLASE 1-RELATED (1 of 3)	TPP_enzyme_M	FAMILY NOT NAMED	magnesium ion binding	acetaldehyde biosynthesis II		pyruvate decarboxylase [EC:4.1.1.1]
Glyma.03G055200	7622821	7629767	METAQTL-PC_3.1	PTHR14352:SF2 - HAUS AUGMIN-LIKE COMPLEX SUBUNIT 7 (1 of 4)	Plant_NMP1	FAMILY NOT NAMED
Glyma.03G055300	7636591	7640900	METAQTL-PC_3.1	PTHR27004:SF37 - DISEASE RESISTANCE FAMILY PROTEIN/LRR FAMILY PROTEIN-RELATED (1 of 33)	LRR_1		protein binding		Leucine-rich repeat protein
Glyma.03G055400	7599941	7602623	METAQTL-PC_3.1	(1 of 4) PTHR23138:SF93 - RAN-BINDING PROTEIN 1 HOMOLOG A-RELATED	Ran_BP1	FAMILY NOT NAMED	protein binding		Ran-binding protein RANBP1 and related RanBD domain proteins
Glyma.03G055500	7646011	7651313	METAQTL-PC_3.1	PTHR10804:SF11 - PROLIFERATION-ASSOCIATED PROTEIN 2G4 (1 of 5)	Peptidase_M24	PROTEASE FAMILY M24 (METHIONYL AMINOPEPTIDASE, AMINOPEPTIDASE P)	transcription factor activity, sequence-specific DNA binding		Metallopeptidase
Glyma.03G055600	7646458	7648269	METAQTL-PC_3.1
Glyma.03G055700	7659281	7659951	METAQTL-PC_3.1
Glyma.03G055800	7678705	7679956	METAQTL-PC_3.1			FAMILY NOT NAMED
Glyma.03G055900	7735638	7746226	METAQTL-PC_3.1	3.5.4.17//3.5.4.6 - AMP deaminase / Myoadenylate deaminase (1 of 2)	A_deaminase	FAMILY NOT NAMED	AMP deaminase activity	adenosine nucleotides degradation I		AMP deaminase [EC:3.5.4.6]
Glyma.03G056000	7747585	7748925	METAQTL-PC_3.1	PTHR34671:SF1 - EM-LIKE PROTEIN GEA6 (1 of 2)	LEA_5
Glyma.03G056100	7781138	7784676	METAQTL-PC_3.1	PTHR32285:SF7 - PROTEIN TRICHOME BIREFRINGENCE-LIKE 3 (1 of 6)	PC-Esterase
Glyma.03G056200	7790925	7794216	METAQTL-PC_3.1	PTHR32285:SF7 - PROTEIN TRICHOME BIREFRINGENCE-LIKE 3 (1 of 6)	PC-Esterase
Glyma.03G056300	7799911	7802286	METAQTL-PC_3.1	PTHR10293:SF45 - MONOTHIOL GLUTAREDOXIN-S16, CHLOROPLASTIC (1 of 2)	Glutaredoxin	GLUTAREDOXIN-RELATED PROTEIN	electron carrier activity		Glutaredoxin-related protein
Glyma.03G056400	7805072	7809715	METAQTL-PC_3.1	PTHR10909:SF331 - ACYL-COENZYME A OXIDASE 4, PEROXISOMAL (1 of 4)	Acyl-CoA_dh_N	FAMILY NOT NAMED	acyl-CoA dehydrogenase activity	docosahexaenoate biosynthesis III (6-desaturase, mammals)		acyl-CoA oxidase [EC:1.3.3.6]
Glyma.03G056500	7814146	7818198	METAQTL-PC_3.1	PTHR13544 - SELENOPROTEIN T (1 of 3)	Rdx	FAMILY NOT NAMED			Selenoprotein T
Glyma.03G056600	7823215	7824898	METAQTL-PC_3.1	PTHR23273//PTHR23273:SF8 - REPLICATION FACTOR A 1, RFA1 // SUBFAMILY NOT NAMED (1 of 112)	DUF223	FAMILY NOT NAMED
Glyma.03G056700	7844599	7848041	METAQTL-PC_3.1	1.14.99.33 - Delta(12)-fatty acid dehydrogenase / Linoleate Delta-12-fatty acid acetylenase (desaturase) (1 of 5)	FA_desaturase		lipid metabolic process	crepenynate biosynthesis		omega-3 fatty acid desaturase (delta-15 desaturase) [EC:1.14.19.-]
Glyma.03G076100	20025105	20029743	METAQTL-OC_3.2	K15103 - solute carrier family 25 (mitochondrial uncoupling protein), member 8/9 (UCP2_3, SLC25A8_9) (1 of 5)	Mito_carr	FAMILY NOT NAMED			Mitochondrial fatty acid anion carrier protein/Uncoupling protein	solute carrier family 25 (mitochondrial uncoupling protein), member 8/9
Glyma.03G076200	20032955	20035558	METAQTL-OC_3.2	PTHR10994:SF65 - RETICULON-LIKE PROTEIN B12 (1 of 2)	Reticulon	RETICULON			Reticulon
Glyma.03G076300	20043262	20046300	METAQTL-OC_3.2	#N/A
Glyma.03G076400	18851969	18853342	METAQTL-OC_3.2	(1 of 202) KOG0987 - DNA helicase PIF1/RRM3	DUF889	UNCHARACTERIZED	telomere maintenance		DNA helicase PIF1/RRM3
Glyma.03G076500	20107304	20111585	METAQTL-OC_3.2	K11863 - Ataxin-3 (ATXN3, MJD) (1 of 2)	Josephin	FAMILY NOT NAMED	omega peptidase activity		Ataxin 3/Josephin	Ataxin-3 [EC:3.4.22.-]
Glyma.03G076600	20159171	20171396	METAQTL-OC_3.2	PTHR13312//PTHR13312:SF2 - HIV-INDUCED PROTEIN-7-LIKE PROTEASE // SUBFAMILY NOT NAMED (1 of 2)	OTU	FAMILY NOT NAMED
Glyma.03G076700	18968514	18969739	METAQTL-OC_3.2	(1 of 39) PTHR23227//PTHR23227:SF41 - BUCENTAUR RELATED	Exo_endo_phos	FAMILY NOT NAMED
Glyma.03G076800	20198834	20211936	METAQTL-OC_3.2	K13917 - mRNA-capping enzyme (RNGTT) (1 of 6)	DSPc	MRNA-CAPPING ENZYME	DNA ligase (ATP) activity		mRNA capping enzyme, guanylyltransferase (alpha) subunit	mRNA-capping enzyme [EC:2.7.7.50 3.6.1.-]
Glyma.03G076900	20216385	20225771	METAQTL-OC_3.2	3.2.1.162 - Lambda-carrageenase / Endo-beta-1,4-carrageenose 2,6,2'-trisulfate-hydrolase (1 of 2)	VCBS	FAMILY NOT NAMED
Glyma.03G077000	19021629	19023654	METAQTL-OC_3.2
Glyma.03G077100	20267457	20268115	METAQTL-OC_3.2	PF06127 - Protein of unknown function (DUF962) (DUF962) (1 of 8)	DUF962
Glyma.03G077200	20370852	20373081	METAQTL-OC_3.2	PF05340 - Protein of unknown function (DUF740) (DUF740) (1 of 13)	DUF740
Glyma.03G077300	20380453	20383343	METAQTL-OC_3.2	#N/A
Glyma.03G077400	20385362	20392831	METAQTL-OC_3.2	PTHR11017//PTHR11017:SF163 - LEUCINE-RICH REPEAT-CONTAINING PROTEIN // SUBFAMILY NOT NAMED (1 of 58)	NB-ARC	FAMILY NOT NAMED	protein binding		Apoptotic ATPase
Glyma.03G077500	19190284	19190753	METAQTL-OC_3.2	(1 of 2) PTHR11439//PTHR11439:SF176 - GAG-POL-RELATED RETROTRANSPOSON	UBN2	FAMILY NOT NAMED
Glyma.03G077600	20423690	20425480	METAQTL-OC_3.2	PTHR24296:SF5 - CYTOCHROME P450 94B1-RELATED (1 of 3)	p450	FAMILY NOT NAMED	iron ion binding		Cytochrome P450 CYP4/CYP19/CYP26 subfamilies
Glyma.03G077700	19248654	19249893	METAQTL-OC_3.2	(1 of 58) PTHR11017//PTHR11017:SF163 - LEUCINE-RICH REPEAT-CONTAINING PROTEIN	NB-ARC	FAMILY NOT NAMED	iron ion binding
Glyma.03G077800	20492401	20493927	METAQTL-OC_3.2	PTHR24296:SF5 - CYTOCHROME P450 94B1-RELATED (1 of 3)	p450	FAMILY NOT NAMED	iron ion binding		Cytochrome P450 CYP4/CYP19/CYP26 subfamilies
Glyma.03G077900	20567181	20571707	METAQTL-OC_3.2	PTHR11709:SF103 - LACCASE-16 (1 of 9)	Cu-oxidase_2	FAMILY NOT NAMED	copper ion binding	matairesinol biosynthesis		laccase [EC:1.10.3.2]
Glyma.03G078000	20574720	20577288	METAQTL-OC_3.2	PTHR24078:SF261 - DNAJ (HSP40) HOMOLOG, SUBFAMILY A, MEMBER 3A (1 of 14)	Myb_DNA-binding	FAMILY NOT NAMED	DNA binding		Zuotin and related molecular chaperones (DnaJ superfamily), contains DNA-binding domains
Glyma.03G165700	39221133	39224759	METAQTL-OC_3.3	PF00069//PF13855 - Protein kinase domain (Pkinase) // Leucine rich repeat (LRR_8) (1 of 11)	Pkinase		protein kinase activity		Serine/threonine protein kinase
Glyma.03G165800	39225547	39229895	METAQTL-OC_3.3	PF00069//PF08263//PF13855 - Protein kinase domain (Pkinase) // Leucine rich repeat N-terminal domain (LRRNT_2) // Leucine rich repeat (LRR_8) (1 of 85)	LRRNT_2		protein kinase activity		Serine/threonine protein kinase
Glyma.03G165900	39234220	39237682	METAQTL-OC_3.3	PTHR11654//PTHR11654:SF132 - OLIGOPEPTIDE TRANSPORTER-RELATED // SUBFAMILY NOT NAMED (1 of 3)	PTR2	FAMILY NOT NAMED	transporter activity			solute carrier family 15 (peptide/histidine transporter), member 3/4
Glyma.03G166000	39242864	39247195	METAQTL-OC_3.3	#N/A
Glyma.03G166100	39247974	39251474	METAQTL-OC_3.3	2.7.11.1 - Non-specific serine/threonine protein kinase / Threonine-specific protein kinase (1 of 2306)	Pkinase_Tyr		protein kinase activity
Glyma.03G166200	38082790	38085039	METAQTL-OC_3.3	(1 of 7) KOG0531 - Protein phosphatase 1, regulatory subunit, and related proteins	LRRNT_2		protein kinase activity		Protein phosphatase 1, regulatory subunit, and related proteins
Glyma.03G166300	39262744	39267127	METAQTL-OC_3.3	PF00069//PF13855 - Protein kinase domain (Pkinase) // Leucine rich repeat (LRR_8) (1 of 11)	Pkinase		protein kinase activity		Serine/threonine protein kinase
Glyma.03G166400	39271415	39277980	METAQTL-OC_3.3	PF14379 - MYB-CC type transfactor, LHEQLE motif (Myb_CC_LHEQLE) (1 of 35)	Myb_DNA-binding		DNA binding
Glyma.03G166500	39279251	39282549	METAQTL-OC_3.3	PTHR31284:SF15 - HAD SUPERFAMILY, SUBFAMILY IIIB ACID PHOSPHATASE (1 of 2)	Acid_phosphat_B		acid phosphatase activity	phosphate acquisition
Glyma.03G166600	39287950	39288177	METAQTL-OC_3.3	#N/A
Glyma.03G166700	39290682	39292206	METAQTL-OC_3.3	K02894 - large subunit ribosomal protein L23e (RP-L23e, RPL23) (1 of 4)	Ribosomal_L14	FAMILY NOT NAMED	structural constituent of ribosome		60S ribosomal protein L14/L17/L23	large subunit ribosomal protein L23e
Glyma.03G166800	39294459	39302073	METAQTL-OC_3.3	PTHR22884//PTHR22884:SF366 - SET DOMAIN PROTEINS // SUBFAMILY NOT NAMED (1 of 4)	Pre-SET	FAMILY NOT NAMED	protein binding		Histone H3 (Lys9) methyltransferase SUV39H1/Clr4, required for transcriptional silencing
Glyma.03G166900	39304538	39306584	METAQTL-OC_3.3	PTHR32080:SF9 - CYSTEINE-RICH REPEAT SECRETORY PROTEIN 56 (1 of 3)	DUF26
Glyma.03G167000	39313147	39323635	METAQTL-OC_3.3	K13217 - pre-mRNA-processing factor 39 (PRPF39, PRP39) (1 of 3)		FAMILY NOT NAMED	protein binding			pre-mRNA-processing factor 39
Glyma.03G167100	39329735	39336046	METAQTL-OC_3.3	PTHR10693:SF29 - GB (1 of 4)	RRM_1	RAS GTPASE-ACTIVATING PROTEIN-BINDING PROTEIN	nucleotide binding		RasGAP SH3 binding protein rasputin, contains NTF2 and RRM domains
Glyma.03G167200	39337069	39340209	METAQTL-OC_3.3	#N/A		FAMILY NOT NAMED	protein binding
Glyma.03G167300	39343025	39346134	METAQTL-OC_3.3	PF08695 - Cytochrome oxidase complex assembly protein 1 (Coa1) (1 of 2)	DUF1783
Glyma.03G167400	39347225	39352852	METAQTL-OC_3.3	PTHR31734:SF6 - AUXIN-RESPONSIVE PROTEIN IAA10-RELATED (1 of 4)	AUX_IAA		nucleus
Glyma.03G167500	39354639	39358414	METAQTL-OC_3.3	PF00069//PF08263//PF13855 - Protein kinase domain (Pkinase) // Leucine rich repeat N-terminal domain (LRRNT_2) // Leucine rich repeat (LRR_8) (1 of 85)	LRRNT_2		protein kinase activity		Serine/threonine protein kinase
Glyma.03G167600	39364037	39366846	METAQTL-OC_3.3	PTHR10795:SF350 - SUBTILISIN-LIKE PROTEASE SDD1 (1 of 2)	PA	PROPROTEIN CONVERTASE SUBTILISIN/KEXIN	serine-type endopeptidase activity
Glyma.03G167700	39374658	39375478	METAQTL-OC_3.3	#N/A
Glyma.03G167800	39376230	39384635	METAQTL-OC_3.3	PTHR24223:SF189 - ABC TRANSPORTER C FAMILY MEMBER 5 (1 of 3)	ABC_tran	FAMILY NOT NAMED	ATP binding
Glyma.03G167900	39393913	39400817	METAQTL-OC_3.3	PTHR11999:SF70 - AROMATIC-L-AMINO-ACID DECARBOXYLASE (1 of 1)	Pyridoxal_deC	FAMILY NOT NAMED	catalytic activity	salidroside biosynthesis		tyrosine decarboxylase [EC:4.1.1.25]
Glyma.03G168000	39401917	39410009	METAQTL-OC_3.3	PTHR19241:SF219 - ABC TRANSPORTER G FAMILY MEMBER 38 (1 of 22)	ABC_tran	FAMILY NOT NAMED	ATP binding
Glyma.03G168100	38238646	38248633	METAQTL-OC_3.3	(1 of 22) PTHR19241:SF219 - ABC TRANSPORTER G FAMILY MEMBER 38	ABC_tran	FAMILY NOT NAMED	nucleotide binding
Glyma.03G168200	39424670	39434278	METAQTL-OC_3.3	PTHR19241:SF219 - ABC TRANSPORTER G FAMILY MEMBER 38 (1 of 22)	ABC_tran	FAMILY NOT NAMED	ATP binding
Glyma.03G168300	39447195	39448750	METAQTL-OC_3.3	PF10280 - Mediator complex protein (Med11) (1 of 2)	Med11	FAMILY NOT NAMED	RNA polymerase II transcription cofactor activity
Glyma.03G168400	38271439	38272792	METAQTL-OC_3.3
Glyma.03G168500	39452476	39456089	METAQTL-OC_3.3	#N/A
Glyma.03G168600	39464766	39474822	METAQTL-OC_3.3	PTHR15288 - SUPPRESSION OF TUMORIGENICITY 5 ST5 (1 of 6)	uDENN	FAMILY NOT NAMED			RAS signaling inhibitor ST5
Glyma.03G168700	39478225	39481430	METAQTL-OC_3.3	1.1.1.1//1.1.1.284//1.2.1.1 - Alcohol dehydrogenase / Aldehyde reductase // S-(hydroxymethyl)glutathione dehydrogenase / NAD-linked formaldehyde dehydrogenase (1 of 3)	ADH_zinc_N	FAMILY NOT NAMED	ethanol oxidation	phytol degradation		S-(hydroxymethyl)glutathione dehydrogenase / alcohol dehydrogenase [EC:1.1.1.284 1.1.1.1]
Glyma.03G168800	39483472	39486984	METAQTL-OC_3.3	K15178 - RNA polymerase-associated protein RTF1 (RTF1) (1 of 5)	Plus-3	SUBFAMILY NOT NAMED	DNA binding		Paf1/RNA polymerase II complex, RTF1 component (involved in regulation of TATA box-binding protein)	RNA polymerase-associated protein RTF1
Glyma.03G168900	39491473	39492558	METAQTL-OC_3.3	PTHR33271:SF3 - CUPIN DOMAIN-CONTAINING PROTEIN (1 of 3)	Cupin_3
Glyma.03G169000	39496186	39504342	METAQTL-OC_3.3	K17985 - activating molecule in BECN1-regulated autophagy protein 1 (AMBRA1) (1 of 2)	WD40	FAMILY NOT NAMED	protein binding		WD40 repeat-containing protein	activating molecule in BECN1-regulated autophagy protein 1
Glyma.03G169100	39509676	39513740	METAQTL-OC_3.3	PTHR22838 - WD REPEAT PROTEIN 26-RELATED (1 of 8)	WD40	FAMILY NOT NAMED	protein binding		U5 snRNP-specific protein-like factor and related proteins
Glyma.03G169200	39517791	39524631	METAQTL-OC_3.3	PTHR27001:SF10 - RECEPTOR-LIKE SERINE/THREONINE-PROTEIN KINASE ALE2 (1 of 4)	Pkinase_Tyr		protein kinase activity		Serine/threonine protein kinase
Glyma.03G169300	39526519	39531901	METAQTL-OC_3.3	PTHR10584:SF190 - RIBOKINASE-RELATED (1 of 6)	PfkB	SUGAR KINASE			Ribokinase
Glyma.03G169400	39532430	39537292	METAQTL-OC_3.3	PTHR10584//PTHR10584:SF180 - SUGAR KINASE // SUBFAMILY NOT NAMED (1 of 1)	PfkB	SUGAR KINASE			Ribokinase
Glyma.03G169500	39545395	39562810	METAQTL-OC_3.3	PTHR13140:SF256 - MYOSIN-14-RELATED (1 of 6)	DIL	FAMILY NOT NAMED	motor activity			myosin V
Glyma.03G169600	39591686	39594109	METAQTL-OC_3.3	PTHR23023:SF83 - INDOLE-3-PYRUVATE MONOOXYGENASE YUCCA5-RELATED (1 of 4)	Pyr_redox_3	FAMILY NOT NAMED		indole-3-acetate biosynthesis I	Flavin-containing monooxygenase	indole-3-pyruvate monooxygenase [EC:1.14.13.168]
Glyma.03G169700	39615459	39621410	METAQTL-OC_3.3	PTHR21726//PTHR21726:SF36 - PHOSPHATIDYLINOSITOL N-ACETYLGLUCOSAMINYLTRANSFERASE SUBUNIT P DOWN SYNDROME CRITICAL REGION PROTEIN 5 -RELATED // SUBFAMILY NOT NAMED (1 of 4)	DUF3741	FAMILY NOT NAMED
Glyma.03G169800	38455664	38460712	METAQTL-OC_3.3	(1 of 12) PTHR22835:SF160 - GDSL ESTERASE/LIPASE LTL1	Lipase_GDSL	FAMILY NOT NAMED	lipid metabolic process	triacylglycerol degradation
Glyma.03G169900	39634522	39641602	METAQTL-OC_3.3	PTHR24106:SF146 - RNI-LIKE SUPERFAMILY PROTEIN (1 of 2)		FAMILY NOT NAMED	protein binding		Ran GTPase-activating protein
Glyma.03G170000	39649195	39665773	METAQTL-OC_3.3	K16578 - CLIP-associating protein 1/2 (CLASP1_2) (1 of 5)	HEAT	FAMILY NOT NAMED	binding			CLIP-associating protein 1/2
Glyma.03G170100	39668766	39669955	METAQTL-OC_3.3	2.7.13.3 - Histidine kinase / Protein kinase (histidine) (1 of 31)	Response_reg	FAMILY NOT NAMED	phosphorelay signal transduction system
Glyma.03G170200	39677083	39679399	METAQTL-OC_3.3	2.7.13.3 - Histidine kinase / Protein kinase (histidine) (1 of 31)	Response_reg	FAMILY NOT NAMED	phosphorelay signal transduction system
Glyma.03G170300	39695019	39701882	METAQTL-OC_3.3	PTHR12565:SF108 - TRANSCRIPTION FACTOR PIF1 (1 of 1)	HLH	FAMILY NOT NAMED	protein dimerization activity
Glyma.03G170400	39702552	39708287	METAQTL-OC_3.3	KOG4412 - 26S proteasome regulatory complex, subunit PSMD10 (1 of 74)	Ank_2	FAMILY NOT NAMED	protein binding		26S proteasome regulatory complex, subunit PSMD10
Glyma.03G170500	38538918	38541757	METAQTL-OC_3.3	(1 of 74) KOG4412 - 26S proteasome regulatory complex, subunit PSMD10	Ank_2	FAMILY NOT NAMED	protein binding		26S proteasome regulatory complex, subunit PSMD10
Glyma.03G170600	39715152	39720300	METAQTL-OC_3.3	K03062 - 26S proteasome regulatory subunit T2 (PSMC1, RPT2) (1 of 6)	AAA_2	FAMILY NOT NAMED	ATP binding			26S proteasome regulatory subunit T2
Glyma.03G170700	39724207	39724392	METAQTL-OC_3.3	#N/A
Glyma.03G170800	39726991	39727701	METAQTL-OC_3.3	#N/A
Glyma.03G170900	39730143	39730898	METAQTL-OC_3.3	#N/A
Glyma.03G171000	39738091	39740930	METAQTL-OC_3.3	#N/A
Glyma.03G171100	39743307	39746376	METAQTL-OC_3.3	PTHR19375//PTHR19375:SF200 - HEAT SHOCK PROTEIN 70KDA // SUBFAMILY NOT NAMED (1 of 1)	HSP70	FAMILY NOT NAMED				heat shock 70kDa protein 1/8
Glyma.03G171200	39751882	39757577	METAQTL-OC_3.3	PTHR30509:SF9 - F3L24.34 PROTEIN (1 of 2)	FUSC_2
Glyma.03G171300	39758000	39758113	METAQTL-OC_3.3	PF10215 - Oligosaccaryltransferase (Ost4) (1 of 4)	Ost4
Glyma.03G171400	39761981	39762963	METAQTL-OC_3.3	K11254 - histone H4 (H4) (1 of 20)	CENP-T_C	HISTONE H4	nucleosome		Histone H4	histone H4
Glyma.03G171500	39775765	39780773	METAQTL-OC_3.3	PTHR32468:SF10 - CATION/H(+) ANTIPORTER 20 (1 of 6)	Na_H_Exchanger		cation transport
Glyma.03G171600	39785350	39792112	METAQTL-OC_3.3	PTHR32468:SF10 - CATION/H(+) ANTIPORTER 20 (1 of 6)	Na_H_Exchanger		cation transport
Glyma.03G171700	38619811	38622471	METAQTL-OC_3.3	(1 of 6) PTHR32468:SF10 - CATION/H(+) ANTIPORTER 20	Na_H_Exchanger		cation transport
Glyma.03G171800	39797702	39801975	METAQTL-OC_3.3	K12492 - ADP-ribosylation factor GTPase-activating protein 1 (ARFGAP1) (1 of 4)	ArfGap	FAMILY NOT NAMED	GTPase activator activity		ADP-ribosylation factor GTPase activator	ADP-ribosylation factor GTPase-activating protein 1
Glyma.03G171900	39813535	39818252	METAQTL-OC_3.3	PTHR24320:SF81 - NAD(P)-BINDING ROSSMANN-FOLD SUPERFAMILY PROTEIN (1 of 11)	adh_short	FAMILY NOT NAMED	metabolic process	sciadonate biosynthesis	Dehydrogenases with different specificities (related to short-chain alcohol dehydrogenases)
Glyma.03G172000	39818752	39819123	METAQTL-OC_3.3	#N/A
Glyma.03G172100	39819730	39824750	METAQTL-OC_3.3	PTHR19444 - UNC-93 RELATED (1 of 2)	UNC-93	FAMILY NOT NAMED			Predicted membrane protein
Glyma.03G172200	39822107	39832865	METAQTL-OC_3.3	K03254 - translation initiation factor 3 subunit A (EIF3A) (1 of 2)	PCI	FAMILY NOT NAMED	protein binding			translation initiation factor 3 subunit A
Glyma.03G172300	39833877	39836027	METAQTL-OC_3.3	PF00076 - RNA recognition motif. (a.k.a. RRM, RBD, or RNP domain) (RRM_1) (1 of 477)	RRM_1	FAMILY NOT NAMED	nucleotide binding
Glyma.03G172400	39837302	39841269	METAQTL-OC_3.3	#N/A
Glyma.03G172500	39844252	39845953	METAQTL-OC_3.3	K11252 - histone H2B (H2B) (1 of 16)	Histone	FAMILY NOT NAMED	nucleosome		Histone H2B	histone H2B
Glyma.03G172600	39848194	39851112	METAQTL-OC_3.3	#N/A
Glyma.03G172700	39852499	39856134	METAQTL-OC_3.3	PTHR10286//PTHR10286:SF20 - INORGANIC PYROPHOSPHATASE // SUBFAMILY NOT NAMED (1 of 2)	Pyrophosphatase	INORGANIC PYROPHOSPHATASE	magnesium ion binding		Inorganic pyrophosphatase/Nucleosome remodeling factor, subunit NURF38	inorganic pyrophosphatase [EC:3.6.1.1]
Glyma.03G172800	39861487	39862194	METAQTL-OC_3.3	#N/A
Glyma.03G172900	39874705	39877554	METAQTL-OC_3.3	PF00892 - EamA-like transporter family (EamA) (1 of 135)	EamA		actin monomer binding
Glyma.03G173000	39888053	39894839	METAQTL-OC_3.3	PTHR11200:SF115 - DNASE I-LIKE SUPERFAMILY PROTEIN (1 of 4)	Exo_endo_phos	FAMILY NOT NAMED	phosphatidylinositol dephosphorylation		Inositol polyphosphate 5-phosphatase and related proteins
Glyma.03G173100	39910190	39911113	METAQTL-OC_3.3	PTHR26374:SF198 - ZINC FINGER PROTEIN ZAT11 (1 of 12)	zf-C2H2_6	FAMILY NOT NAMED	nucleic acid binding
Glyma.03G173200	39913454	39914094	METAQTL-OC_3.3	PTHR26374:SF198 - ZINC FINGER PROTEIN ZAT11 (1 of 12)	zf-C2H2_6	FAMILY NOT NAMED	nucleic acid binding
Glyma.03G173300	39915579	39916501	METAQTL-OC_3.3	PTHR26374:SF198 - ZINC FINGER PROTEIN ZAT11 (1 of 12)	zf-C2H2_6	FAMILY NOT NAMED	nucleic acid binding
Glyma.03G173400	39919086	39923101	METAQTL-OC_3.3	K01778 - diaminopimelate epimerase (dapF) (1 of 2)	DAP_epimerase		diaminopimelate epimerase activity	L-lysine biosynthesis VI		diaminopimelate epimerase [EC:5.1.1.7]
Glyma.03G173500	39925009	39926512	METAQTL-OC_3.3	PTHR33431:SF2 - GB (1 of 6)	DUF1635
Glyma.03G173600	39928631	39933125	METAQTL-OC_3.3	K08287 - dual-specificity kinase (E2.7.12.1) (1 of 7)	Pkinase_Tyr	FAMILY NOT NAMED	protein kinase activity			dual-specificity kinase [EC:2.7.12.1]
Glyma.03G173700	39937570	39938939	METAQTL-OC_3.3	3.4.17.23 - Angiotensin-converting enzyme 2 / Angiotensin converting enzyme-2 (1 of 15)	A_thal_3526
Glyma.03G173800	39945715	39947232	METAQTL-OC_3.3	PTHR26312:SF76 - TETRATRICOPEPTIDE REPEAT DOMAIN-CONTAINING PROTEIN (1 of 4)	TPR_2	FAMILY NOT NAMED	protein binding
Glyma.03G173900	39953386	39959524	METAQTL-OC_3.3	PTHR21726:SF49 - PHOSPHATIDYLINOSITOL N-ACETYGLUCOSAMINLYTRANSFERASE SUBUNIT P-LIKE PROTEIN (1 of 6)	DUF3741	FAMILY NOT NAMED
Glyma.03G174000	39960180	39961407	METAQTL-OC_3.3	#N/A
Glyma.03G174100	39965547	39968189	METAQTL-OC_3.3	PTHR22814:SF16 - CHLOROPLAST-TARGETED COPPER CHAPERONE PROTEIN (1 of 4)	HMA	FAMILY NOT NAMED	metal ion transport		Copper chaperone
Glyma.03G174200	38798106	38798658	METAQTL-OC_3.3
Glyma.03G174300	39983301	39985619	METAQTL-OC_3.3	PTHR12542:SF38 - EXOCYST SUBUNIT EXO70 FAMILY PROTEIN-RELATED (1 of 4)	Exo70	FAMILY NOT NAMED	exocyst			exocyst complex component 7
Glyma.03G174400	39992480	39995807	METAQTL-OC_3.3	PTHR24177:SF10 - ANKYRIN REPEAT-CONTAINING PROTEIN (1 of 5)	Ank_2	FAMILY NOT NAMED	protein binding		26S proteasome regulatory complex, subunit PSMD10
Glyma.03G174500	39998374	40005893	METAQTL-OC_3.3	KOG4412 - 26S proteasome regulatory complex, subunit PSMD10 (1 of 74)	Ank_2	FAMILY NOT NAMED	protein binding		26S proteasome regulatory complex, subunit PSMD10
Glyma.03G174600	38836279	38838342	METAQTL-OC_3.3
Glyma.03G174700	40011677	40013111	METAQTL-OC_3.3	#N/A
Glyma.03G174800	38845859	38846626	METAQTL-OC_3.3
Glyma.03G174900	40025527	40029779	METAQTL-OC_3.3	PTHR12181:SF12 - PROTEIN LPIN-1 (1 of 6)	LNS2	FAMILY NOT NAMED		diacylglycerol and triacylglycerol biosynthesis
Glyma.03G175000	40030718	40032594	METAQTL-OC_3.3	PTHR21229//PTHR21229:SF26 - LUNG SEVEN TRANSMEMBRANE RECEPTOR // SUBFAMILY NOT NAMED (1 of 5)	Lung_7-TM_R	FAMILY NOT NAMED	integral component of membrane
Glyma.03G175100	40034594	40035869	METAQTL-OC_3.3	#N/A
Glyma.03G175200	40045817	40052623	METAQTL-OC_3.3	PTHR24093:SF289 - CALCIUM-TRANSPORTING ATPASE 1, ENDOPLASMIC RETICULUM-TYPE-RELATED (1 of 4)	Hydrolase	FAMILY NOT NAMED	nucleotide binding			Ca2+-transporting ATPase [EC:3.6.3.8]
Glyma.03G175300	40054905	40057588	METAQTL-OC_3.3	PTHR19241:SF258 - ABC TRANSPORTER G FAMILY MEMBER 17-RELATED (1 of 2)	ABC_tran	FAMILY NOT NAMED	ATP binding
Glyma.03G175400	40059735	40062542	METAQTL-OC_3.3	K12896 - splicing factor, arginine/serine-rich 7 (SFRS7) (1 of 8)	RRM_1	FAMILY NOT NAMED	nucleotide binding		Alternative splicing factor SRp20/9G8 (RRM superfamily)	splicing factor, arginine/serine-rich 7
Glyma.03G175500	40060214	40060682	METAQTL-OC_3.3	#N/A
Glyma.03G175600	40064259	40068020	METAQTL-OC_3.3	KOG0106//KOG0107 - Alternative splicing factor SRp55/B52/SRp75 (RRM superfamily) // Alternative splicing factor SRp20/9G8 (RRM superfamily) (1 of 1)	RRM_1	FAMILY NOT NAMED	nucleotide binding		Alternative splicing factor SRp20/9G8 (RRM superfamily)	splicing factor, arginine/serine-rich 7
Glyma.03G175700	40070196	40074426	METAQTL-OC_3.3	#N/A
Glyma.03G175800	40075877	40078171	METAQTL-OC_3.3	K02069 - putative ABC transport system permease protein (ABC.X2.P) (1 of 2)	UPF0014					putative ABC transport system permease protein
Glyma.03G175900	40080514	40082161	METAQTL-OC_3.3	#N/A
Glyma.03G176000	40089459	40091845	METAQTL-OC_3.3	#N/A
Glyma.03G176100	40096449	40098884	METAQTL-OC_3.3	PTHR13832:SF367 - PROTEIN PHOSPHATASE 2C 67-RELATED (1 of 6)	PP2C	FAMILY NOT NAMED	catalytic activity		Protein phosphatase 2C/pyruvate dehydrogenase (lipoamide) phosphatase	pyruvate dehydrogenase phosphatase [EC:3.1.3.43]
Glyma.03G176200	40098320	40102962	METAQTL-OC_3.3	K18732 - SAP domain-containing ribonucleoprotein (SARNP, CIP29, THO1) (1 of 2)		FAMILY NOT NAMED				SAP domain-containing ribonucleoprotein
Glyma.03G176300	40103873	40106857	METAQTL-OC_3.3	PTHR11260//PTHR11260:SF222 - GLUTATHIONE S-TRANSFERASE, GST, SUPERFAMILY, GST DOMAIN CONTAINING // SUBFAMILY NOT NAMED (1 of 7)	GST_C_2	FAMILY NOT NAMED	protein binding	glutathione-mediated detoxification II	Glutathione S-transferase	glutathione S-transferase [EC:2.5.1.18]
Glyma.03G176400	40111213	40115782	METAQTL-OC_3.3	K00765 - ATP phosphoribosyltransferase (hisG) (1 of 2)	HisG_C	FAMILY NOT NAMED	histidine biosynthetic process	L-histidine biosynthesis	ATP phosphoribosyltransferase	ATP phosphoribosyltransferase [EC:2.4.2.17]
Glyma.03G176500	40117824	40121095	METAQTL-OC_3.3	PTHR27001:SF211 - PROTEIN KINASE FAMILY PROTEIN (1 of 5)	Pkinase_Tyr		protein kinase activity		Serine/threonine protein kinase
Glyma.03G176600	40123833	40127331	METAQTL-OC_3.3	PF03106 - WRKY DNA -binding domain (WRKY) (1 of 185)	WRKY		transcription factor activity, sequence-specific DNA binding
Glyma.03G176700	38965175	38966081	METAQTL-OC_3.3
Glyma.03G176800	40138525	40140551	METAQTL-OC_3.3	PTHR23359:SF94 - ADENYLATE KINASE 1, MITOCHONDRIAL-RELATED (1 of 5)	ADK	FAMILY NOT NAMED	adenylate kinase activity	adenosine ribonucleotides i>de novo biosynthesis	Adenylate kinase	adenylate kinase [EC:2.7.4.3]
Glyma.03G176900	40141131	40144337	METAQTL-OC_3.3	PTHR28630:SF5 - THIOREDOXIN-LIKE PROTEIN AAED1, CHLOROPLASTIC (1 of 2)	AhpC-TSA_2
Glyma.03G177000	40144540	40149222	METAQTL-OC_3.3	PF01535//PF13041 - PPR repeat (PPR) // PPR repeat family (PPR_2) (1 of 330)	PPR	FAMILY NOT NAMED	protein binding
Glyma.03G177100	40153539	40156984	METAQTL-OC_3.3	PTHR12681//PTHR12681:SF4 - ZINC FINGER-CONTAINING PROTEIN P48ZNF // SUBFAMILY NOT NAMED (1 of 4)	DFRP_C	FAMILY NOT NAMED	metal ion binding		Uncharacterized conserved protein, contains CCCH-type Zn-finger
Glyma.03G177200	40158180	40160267	METAQTL-OC_3.3	#N/A
Glyma.03G177300	40163075	40166934	METAQTL-OC_3.3	PTHR12802:SF52 - PROTEIN REVEILLE 4-RELATED (1 of 4)		FAMILY NOT NAMED
Glyma.03G177400	40168225	40173461	METAQTL-OC_3.3	K02930 - large subunit ribosomal protein L4e (RP-L4e, RPL4) (1 of 4)	Ribosomal_L4	FAMILY NOT NAMED	structural constituent of ribosome		Ribosomal protein RPL1/RPL2/RL4L4	large subunit ribosomal protein L4e
Glyma.03G177500	40187933	40191063	METAQTL-OC_3.3	K09284 - AP2-like factor, euAP2 lineage (AP2) (1 of 11)	AP2		DNA binding			AP2-like factor, euAP2 lineage
Glyma.03G177600	40210693	40217974	METAQTL-OC_3.3	PF07714//PF12819//PF13855 - Protein tyrosine kinase (Pkinase_Tyr) // Carbohydrate-binding protein of the ER (Malectin_like) // Leucine rich repeat (LRR_8) (1 of 11)	Pkinase_Tyr		protein kinase activity		Serine/threonine protein kinase
Glyma.03G177700	40219288	40222988	METAQTL-OC_3.3	PTHR11064//PTHR11064:SF45 - CCAAT-BINDING TRANSCRIPTION FACTOR-RELATED // SUBFAMILY NOT NAMED (1 of 9)	CBFD_NFYB_HMF	FAMILY NOT NAMED	protein heterodimerization activity		CCAAT-binding factor, subunit A (HAP3)
Glyma.03G177800	39053673	39056047	METAQTL-OC_3.3	(1 of 3) PTHR11630:SF47 - DNA HELICASE MCM8		FAMILY NOT NAMED
Glyma.03G177900	40231325	40235438	METAQTL-OC_3.3	#N/A
Glyma.03G178000	40237157	40238915	METAQTL-OC_3.3	K02973 - small subunit ribosomal protein S23e (RP-S23e, RPS23) (1 of 5)	Ribosomal_S12	FAMILY NOT NAMED	structural constituent of ribosome		40S ribosomal protein S23	small subunit ribosomal protein S23e
Glyma.03G178100	40242351	40247161	METAQTL-OC_3.3	#N/A
Glyma.03G178200	40252494	40256759	METAQTL-OC_3.3	PTHR32295:SF32 - PROTEIN IQ-DOMAIN 3-RELATED (1 of 8)	IQ		protein binding
Glyma.03G178300	40262889	40267075	METAQTL-OC_3.3	PTHR10896:SF16 - BETA-1,4-XYLOSYLTRANSFERASE IRX9-RELATED (1 of 4)	Glyco_transf_43	GALACTOSYLGALACTOSYLXYLOSYLPROTEIN 3-BETA-GLUCURONOSYLTRANSFERASE (BETA-1,3-GLUCURONYLTRANSFERASE)	galactosylgalactosylxylosylprotein 3-beta-glucuronosyltransferase activity	xylan biosynthesis	Beta-1,3-glucuronyltransferase B3GAT1/SQV-8
Glyma.03G178400	40268712	40272158	METAQTL-OC_3.3	PF01535//PF13041 - PPR repeat (PPR) // PPR repeat family (PPR_2) (1 of 330)	PPR	FAMILY NOT NAMED	protein binding
Glyma.03G178500	40273231	40277437	METAQTL-OC_3.3	K14779 - ATP-dependent RNA helicase DDX52/ROK1 [EC:3.6.4.13] (DDX52, ROK1) (1 of 2)	Helicase_C	FAMILY NOT NAMED	DNA binding			ATP-dependent RNA helicase DDX52/ROK1 [EC:3.6.4.13]
Glyma.03G178600	39110092	39112027	METAQTL-OC_3.3
Glyma.03G178700	40290155	40291882	METAQTL-OC_3.3	PTHR33448:SF4 - ARABIDOPSIS THALIANA GENOMIC DNA, CHROMOSOME 5, P1 CLONE:MOK16-RELATED (1 of 4)
Glyma.03G178800	40298246	40300813	METAQTL-OC_3.3	PF04749 - PLAC8 family (PLAC8) (1 of 37)	PLAC8	FAMILY NOT NAMED
Glyma.03G178900	40302424	40304302	METAQTL-OC_3.3	K03000 - DNA-directed RNA polymerase I subunit RPA12 (RPA12, ZNRD1) (1 of 2)	TFIIS_C	FAMILY NOT NAMED	nucleic acid binding		RNA polymerase I transcription factor TFIIS, subunit A12.2/RPA12	DNA-directed RNA polymerase I subunit RPA12
Glyma.03G179000	40305803	40307464	METAQTL-OC_3.3	PF04689 - DNA binding protein S1FA (S1FA) (1 of 4)	S1FA		DNA binding
Glyma.03G179100	40310531	40311911	METAQTL-OC_3.3	#N/A
Glyma.03G179200	40312441	40320476	METAQTL-OC_3.3	K08472 - mlo protein (MLO) (1 of 33)	Mlo		defense response			mlo protein
Glyma.03G179300	40329516	40333732	METAQTL-OC_3.3	PTHR22937:SF47 - RING-FINGER DOMAIN-CONTAINING PROTEIN (1 of 4)	zf-RING_2	FAMILY NOT NAMED	protein binding		Predicted E3 ubiquitin ligase
Glyma.03G179400	40335452	40335760	METAQTL-OC_3.3	#N/A
Glyma.03G179500	40344266	40349471	METAQTL-OC_3.3	K08506 - syntaxin of plants SYP7 (SYP7) (1 of 6)	SNARE	FAMILY NOT NAMED	protein binding		SNARE protein TLG1/Syntaxin 6	syntaxin of plants SYP7
Glyma.03G179600	40352655	40354129	METAQTL-OC_3.3	PF02365 - No apical meristem (NAM) protein (NAM) (1 of 179)	NAM		DNA binding
Glyma.03G179700	40365120	40367813	METAQTL-OC_3.3	PTHR10593//PTHR10593:SF45 - SERINE/THREONINE-PROTEIN KINASE RIO // SUBFAMILY NOT NAMED (1 of 4)		SERINE/THREONINE-PROTEIN KINASE RIO	nucleic acid binding
Glyma.03G179800	40375274	40380585	METAQTL-OC_3.3	K09523 - DnaJ homolog subfamily C member 3 (DNAJC3) (1 of 2)	TPR_1	FAMILY NOT NAMED	protein binding		Molecular chaperone (DnaJ superfamily)	DnaJ homolog subfamily C member 3
Glyma.03G179900	40382566	40383679	METAQTL-OC_3.3	PTHR32077:SF7 - FASCICLIN-LIKE ARABINOGALACTAN PROTEIN 11 (1 of 35)	Fasciclin
Glyma.03G180000	40387069	40389387	METAQTL-OC_3.3	PTHR32077:SF7 - FASCICLIN-LIKE ARABINOGALACTAN PROTEIN 11 (1 of 35)	Fasciclin
Glyma.03G180100	40390322	40395851	METAQTL-OC_3.3	PTHR14107 - WD REPEAT PROTEIN (1 of 4)	WD40	FAMILY NOT NAMED	protein binding
Glyma.03G180200	40396503	40401766	METAQTL-OC_3.3	PTHR23012//PTHR23012:SF98 - MEMBRANE ASSOCIATED RING FINGER // SUBFAMILY NOT NAMED (1 of 4)	RINGv	FAMILY NOT NAMED	zinc ion binding	protein ubiquitylation	Protein involved in mRNA turnover and stability
Glyma.03G180300	40411125	40413391	METAQTL-OC_3.3	PTHR33597:SF4 - CONSERVED PEPTIDE UPSTREAM OPEN READING FRAME 47 (1 of 4)	Methyltransf_11		metabolic process
Glyma.03G180400	40411270	40411401	METAQTL-OC_3.3	PTHR33597:SF3 - CONSERVED PEPTIDE UPSTREAM OPEN READING FRAME 46 (1 of 1)
Glyma.03G180500	40414440	40417892	METAQTL-OC_3.3	PTHR22996 - MAHOGUNIN (1 of 10)	zf-C3HC4_3	FAMILY NOT NAMED	protein binding		Predicted E3 ubiquitin ligase
Glyma.03G180600	40422603	40425457	METAQTL-OC_3.3	2.7.11.1 - Non-specific serine/threonine protein kinase / Threonine-specific protein kinase (1 of 2306)	Pkinase		protein kinase activity		Serine/threonine protein kinase
Glyma.03G180700	40433667	40435645	METAQTL-OC_3.3	K02152 - V-type H+-transporting ATPase subunit G (ATPeV1G, ATP6G) (1 of 4)	V-ATPase_G	FAMILY NOT NAMED	proton transport		Vacuolar H+-ATPase V1 sector, subunit G	V-type H+-transporting ATPase subunit G
Glyma.03G180800	39262616	39263566	METAQTL-OC_3.3
Glyma.03G180900	40439629	40441448	METAQTL-OC_3.3	PTHR19139:SF167 - AQUAPORIN PIP2-1-RELATED (1 of 8)	MIP	FAMILY NOT NAMED	transporter activity		Aquaporin (major intrinsic protein family)	aquaporin PIP
Glyma.03G181000	40449015	40449669	METAQTL-OC_3.3	#N/A
Glyma.03G181100	40458349	40459687	METAQTL-OC_3.3	PTHR33083:SF10 - ARABIDOPSIS THALIANA GENOMIC DNA, CHROMOSOME 5, P1 CLONE:MOK16 (1 of 4)	DUF584
Glyma.03G181200	40468330	40474084	METAQTL-OC_3.3	K01586 - diaminopimelate decarboxylase (lysA) (1 of 3)	Orn_DAP_Arg_deC	DIAMINOPIMELATE DECARBOXYLASE	catalytic activity	L-lysine biosynthesis VI	Ornithine decarboxylase	diaminopimelate decarboxylase [EC:4.1.1.20]
Glyma.03G181300	40479669	40483982	METAQTL-OC_3.3	PTHR31223:SF17 - CYTOKININ RIBOSIDE 5'-MONOPHOSPHATE PHOSPHORIBOHYDROLASE LOG3-RELATED (1 of 5)	Lysine_decarbox
Glyma.03G181400	40505660	40512377	METAQTL-OC_3.3	K14513 - ethylene-insensitive protein 2 (EIN2) (1 of 3)	Nramp	FAMILY NOT NAMED	transporter activity		Mn2+ and Fe2+ transporters of the NRAMP family	ethylene-insensitive protein 2
Glyma.03G181500	40513489	40513641	METAQTL-OC_3.3	#N/A
Glyma.03G181600	40524129	40527530	METAQTL-OC_3.3	K10775 - phenylalanine ammonia-lyase (E4.3.1.24) (1 of 8)	PAL	HISTIDINE AMMONIA-LYASE	catalytic activity	phenylpropanoid biosynthesis, initial reactions		phenylalanine ammonia-lyase [EC:4.3.1.24]
Glyma.03G181700	40534936	40538825	METAQTL-OC_3.3	K10775 - phenylalanine ammonia-lyase (E4.3.1.24) (1 of 8)	PAL	HISTIDINE AMMONIA-LYASE	catalytic activity	phenylpropanoid biosynthesis, initial reactions		phenylalanine ammonia-lyase [EC:4.3.1.24]
Glyma.03G181800	40541386	40559426	METAQTL-OC_3.3	PTHR10799:SF620 - DEFECTIVE CHORION-1 PROTEIN, FC177 ISOFORM (1 of 1)	Chromo	SWI/SNF-RELATED MATRIX-ASSOCIATED ACTIN-DEPENDENT REGULATOR OF CHROMATIN SUBFAMILY-RELATED	protein binding		Predicted helicase
Glyma.03G181900	40568700	40572918	METAQTL-OC_3.3	K00856 - adenosine kinase (E2.7.1.20, ADK) (1 of 3)	PfkB	SUGAR KINASE		adenine and adenosine salvage VI		adenosine kinase [EC:2.7.1.20]
Glyma.03G182000	40578581	40581578	METAQTL-OC_3.3	#N/A
Glyma.03G182100	40583934	40588427	METAQTL-OC_3.3	PTHR31374:SF9 - ARABIDOPSIS THALIANA GENOMIC DNA, CHROMOSOME 5, P1 CLONE:MOK16 (1 of 4)	Auxin_inducible		response to auxin
Glyma.03G182200	40591848	40595714	METAQTL-OC_3.3	PTHR10741:SF2 - TRANSLIN (1 of 2)		TRANSLIN	sequence-specific DNA binding
Glyma.03G182300	40596580	40597207	METAQTL-OC_3.3	#N/A
Glyma.03G182400	40598853	40603658	METAQTL-OC_3.3	2.7.11.1 - Non-specific serine/threonine protein kinase / Threonine-specific protein kinase (1 of 2306)	Pkinase_Tyr		protein kinase activity		Serine/threonine protein kinase
Glyma.03G182500	40606549	40614946	METAQTL-OC_3.3	PTHR12419//PTHR12419:SF19 - OTU DOMAIN CONTAINING PROTEIN // SUBFAMILY NOT NAMED (1 of 5)	OTU	FAMILY NOT NAMED			OTU (ovarian tumor)-like cysteine protease
Glyma.03G182600	40622706	40627962	METAQTL-OC_3.3	PTHR30603:SF9 - RNA POLYMERASE SIGMA FACTOR SIGF, CHLOROPLASTIC (1 of 4)	Sigma70_r3		DNA binding
Glyma.03G182700	40629786	40631099	METAQTL-OC_3.3	PF08137 - DVL family (DVL) (1 of 42)	DVL
Glyma.03G182800	40645012	40649936	METAQTL-OC_3.3	K13525 - transitional endoplasmic reticulum ATPase (VCP, CDC48) (1 of 11)	CDC48_N	FAMILY NOT NAMED	ATP binding			transitional endoplasmic reticulum ATPase
Glyma.03G182900	40651110	40654545	METAQTL-OC_3.3	KOG3918 - Predicted membrane protein (1 of 3)	MMgT	FAMILY NOT NAMED			Predicted membrane protein
Glyma.03G183000	40659264	40660966	METAQTL-OC_3.3	PTHR31374:SF19 - F8A24.8 PROTEIN (1 of 6)	Auxin_inducible		response to auxin			SAUR family protein
Glyma.03G183100	40667912	40668709	METAQTL-OC_3.3	PTHR31374:SF19 - F8A24.8 PROTEIN (1 of 6)	Auxin_inducible		response to auxin			SAUR family protein
Glyma.03G183200	40675833	40676538	METAQTL-OC_3.3	PTHR31374:SF16 - AUXIN-RESPONSIVE FAMILY PROTEIN (1 of 6)	Auxin_inducible		response to auxin			SAUR family protein
Glyma.03G183300	40687736	40689698	METAQTL-OC_3.3	PTHR22814:SF113 - HEAVY-METAL-ASSOCIATED DOMAIN-CONTAINING PROTEIN-RELATED (1 of 4)	HMA	FAMILY NOT NAMED	metal ion transport		Copper chaperone
Glyma.03G183400	40695223	40708372	METAQTL-OC_3.3	PTHR11476:SF5 - CLASS II AARS AND BIOTIN SYNTHETASES SUPERFAMILY PROTEIN-RELATED (1 of 1)	tRNA-synt_2b	FAMILY NOT NAMED	nucleotide binding	tRNA charging	Histidyl-tRNA synthetase	histidyl-tRNA synthetase [EC:6.1.1.21]
Glyma.03G183500	40710361	40714216	METAQTL-OC_3.3	PF13641 - Glycosyltransferase like family 2 (Glyco_tranf_2_3) (1 of 3)	Glyco_tranf_2_3					beta-mannan synthase [EC:2.4.1.32]
Glyma.03G183600	40723282	40730639	METAQTL-OC_3.3	PTHR24221:SF119 - ABC TRANSPORTER B FAMILY MEMBER 1 (1 of 4)	ABC_tran	FAMILY NOT NAMED	ATP binding			ATP-binding cassette, subfamily B (MDR/TAP), member 1 [EC:3.6.3.44]
Glyma.03G183700	40743844	40744526	METAQTL-OC_3.3	#N/A
Glyma.03G183800	39579584	39579760	METAQTL-OC_3.3
Glyma.03G183900	40753149	40755188	METAQTL-OC_3.3	PTHR10641//PTHR10641:SF561 - MYB-LIKE DNA-BINDING PROTEIN MYB // SUBFAMILY NOT NAMED (1 of 2)	Myb_DNA-binding	MYB-LIKE DNA-BINDING PROTEIN MYB	DNA binding		Transcription factor, Myb superfamily	myb proto-oncogene protein, plant
Glyma.03G184000	40763494	40766196	METAQTL-OC_3.3	PTHR11964:SF15 - S-ADENOSYLMETHIONINE SYNTHASE 3 (1 of 4)	S-AdoMet_synt_C	FAMILY NOT NAMED	methionine adenosyltransferase activity	i>S-adenosyl-L-methionine cycle II		S-adenosylmethionine synthetase [EC:2.5.1.6]
Glyma.03G184100	40766254	40767250	METAQTL-OC_3.3	PTHR10438:SF126 - THIOREDOXIN (1 of 2)	Thioredoxin	FAMILY NOT NAMED	glycerol ether metabolic process
Glyma.03G184200	40767993	40776823	METAQTL-OC_3.3	2.7.7.2 - FAD synthetase / FMN adenylyltransferase (1 of 4)	PAPS_reduct	FAMILY NOT NAMED	catalytic activity	flavin biosynthesis I (bacteria and plants)	3'-phosphoadenosine 5'-phosphosulfate sulfotransferase (PAPS reductase)/FAD synthetase and related enzymes
Glyma.03G184300	40779853	40782972	METAQTL-OC_3.3	PF01535//PF12854//PF13041 - PPR repeat (PPR) // PPR repeat (PPR_1) // PPR repeat family (PPR_2) (1 of 52)	PPR	FAMILY NOT NAMED	protein binding
Glyma.03G184400	40784105	40787472	METAQTL-OC_3.3	PF13259 - Protein of unknown function (DUF4050) (DUF4050) (1 of 13)	DUF4050
Glyma.03G184500	40800411	40803120	METAQTL-OC_3.3	PTHR31062:SF52 - XYLOGLUCAN ENDOTRANSGLUCOSYLASE/HYDROLASE PROTEIN 31-RELATED (1 of 4)	Glyco_hydro_16		hydrolase activity, hydrolyzing O-glycosyl compounds			xyloglucan:xyloglucosyl transferase [EC:2.4.1.207]
Glyma.03G184600	40809499	40816176	METAQTL-OC_3.3	K15691 - E3 ubiquitin-protein ligase RFWD3 [EC:6.3.2.19] (RFWD3) (1 of 1)	zf-RING_2	RFWD3 PROTEIN-RELATED	protein binding		RING-finger-containing E3 ubiquitin ligase	E3 ubiquitin-protein ligase RFWD3 [EC:6.3.2.19]
Glyma.03G184700	39662049	39663446	METAQTL-OC_3.3	(1 of 3) PTHR16047:SF7 - E3 UBIQUITIN-PROTEIN LIGASE RFWD3	zf-RING_2	RFWD3 PROTEIN-RELATED	protein binding
Glyma.03G184800	40854589	40857648	METAQTL-OC_3.3	PTHR31096:SF23 - ACT DOMAIN-CONTAINING PROTEIN (1 of 4)	ACT		metabolic process
Glyma.03G184900	40859619	40865030	METAQTL-OC_3.3	K10532 - heparan-alpha-glucosaminide N-acetyltransferase (HGSNAT) (1 of 7)	DUF1624				Uncharacterized conserved protein	heparan-alpha-glucosaminide N-acetyltransferase [EC:2.3.1.78]
Glyma.03G185000	39700234	39700965	METAQTL-OC_3.3	(1 of 6) PTHR21576//PTHR21576:SF18 - UNCHARACTERIZED NODULIN-LIKE PROTEIN	Nodulin-like	FAMILY NOT NAMED
Glyma.03G185100	40872293	40874545	METAQTL-OC_3.3	PTHR21576//PTHR21576:SF18 - UNCHARACTERIZED NODULIN-LIKE PROTEIN // SUBFAMILY NOT NAMED (1 of 6)	Nodulin-like	FAMILY NOT NAMED
Glyma.03G185200	40881734	40888966	METAQTL-OC_3.3	PTHR10257:SF20 - SERINE/THREONINE PROTEIN PHOSPHATASE 2A 57 KDA REGULATORY SUBUNIT B' ALPHA ISOFORM-RELATED (1 of 6)	B56	SERINE/THREONINE PROTEIN PHOSPHATASE 2A (PP2A) REGULATORY SUBUNIT B	protein phosphatase type 2A complex			serine/threonine-protein phosphatase 2A regulatory subunit B'
Glyma.03G185300	40889050	40892300	METAQTL-OC_3.3	PTHR36737:SF1 - EXPRESSED PROTEIN (1 of 2)
Glyma.03G185400	40892479	40896163	METAQTL-OC_3.3	PTHR31683:SF21 - PECTATE LYASE 12-RELATED (1 of 4)	Pec_lyase_C					pectate lyase [EC:4.2.2.2]
Glyma.03G185500	40900784	40906780	METAQTL-OC_3.3	PTHR18952:SF100 - ALPHA CARBONIC ANHYDRASE 5 (1 of 7)	Carb_anhydrase	FAMILY NOT NAMED		C4 photosynthetic carbon assimilation cycle, NAD-ME type	Carbonic anhydrase	carbonic anhydrase [EC:4.2.1.1]
Glyma.03G185600	40911367	40913995	METAQTL-OC_3.3	PTHR18952:SF100 - ALPHA CARBONIC ANHYDRASE 5 (1 of 7)	Carb_anhydrase	FAMILY NOT NAMED		C4 photosynthetic carbon assimilation cycle, NAD-ME type	Carbonic anhydrase	carbonic anhydrase [EC:4.2.1.1]
Glyma.03G185700	40918085	40921035	METAQTL-OC_3.3	PTHR21319//PTHR21319:SF11 - RING FINGER AND CHY ZINC FINGER DOMAIN-CONTAINING PROTEIN 1 // SUBFAMILY NOT NAMED (1 of 1)	zf-CHY	FAMILY NOT NAMED	protein binding	protein ubiquitylation	Zn-finger protein	RING finger and CHY zinc finger domain-containing protein 1 [EC:6.3.2.19]
Glyma.03G185800	40924952	40931077	METAQTL-OC_3.3	K01803 - triosephosphate isomerase (TIM) (TPI, tpiA) (1 of 5)	TIM	FAMILY NOT NAMED	catalytic activity	homolactic fermentation	Triosephosphate isomerase	triosephosphate isomerase (TIM) [EC:5.3.1.1]
Glyma.03G185900	40935093	40936806	METAQTL-OC_3.3	PTHR19139:SF52 - AQUAPORIN TIP1-1 (1 of 3)	MIP	FAMILY NOT NAMED	transporter activity		Aquaporin (major intrinsic protein family)	aquaporin TIP
Glyma.03G192900	41544319	41558415	METAQTL-PC_3.3	PTHR24006:SF453 - BTB/POZ DOMAIN-CONTAINING PROTEIN FBL11 (1 of 1)	BTB	FAMILY NOT NAMED	protein binding		Leucine rich repeat proteins, some proteins contain F-box
Glyma.03G193000	41559241	41564027	METAQTL-PC_3.3	PTHR24351:SF92 - PROTEIN KINASE-RELATED (1 of 4)	Pkinase_Tyr	FAMILY NOT NAMED	protein kinase activity
Glyma.03G193100	41573638	41574653	METAQTL-PC_3.3	K02943 - large subunit ribosomal protein LP2 (RP-LP2, RPLP2) (1 of 6)	Ribosomal_60s	FAMILY NOT NAMED			60S acidic ribosomal protein P2	large subunit ribosomal protein LP2
Glyma.03G193200	41575299	41578969	METAQTL-PC_3.3	#N/A
Glyma.03G193300	41584481	41589670	METAQTL-PC_3.3	PTHR22952:SF208 - BZIP TRANSCRIPTION FACTOR-LIKE PROTEIN (1 of 4)	bZIP_1	FAMILY NOT NAMED	transcription factor activity, sequence-specific DNA binding
Glyma.03G193400	41589843	41594703	METAQTL-PC_3.3	PTHR10795:SF397 - CUCUMISIN-LIKE PROTEIN (1 of 2)	Inhibitor_I9	PROPROTEIN CONVERTASE SUBTILISIN/KEXIN	serine-type endopeptidase activity
Glyma.03G193500	41598441	41601974	METAQTL-PC_3.3	KOG0157 - Cytochrome P450 CYP4/CYP19/CYP26 subfamilies (1 of 140)	p450	FAMILY NOT NAMED	iron ion binding		Cytochrome P450 CYP4/CYP19/CYP26 subfamilies
Glyma.03G193600	41617053	41621335	METAQTL-PC_3.3	PTHR22835//PTHR22835:SF216 - ZINC FINGER FYVE DOMAIN CONTAINING PROTEIN // SUBFAMILY NOT NAMED (1 of 4)	Lipase_GDSL	FAMILY NOT NAMED	hydrolase activity, acting on ester bonds
Glyma.03G193700	41622743	41623042	METAQTL-PC_3.3	PF01476 - LysM domain (LysM) (1 of 43)	LysM
Glyma.03G193800	41624098	41628975	METAQTL-PC_3.3	3.2.2.2//3.2.2.3 - Inosine nucleosidase / Inosinase // Uridine nucleosidase / Uridine ribohydrolase (1 of 2)	IU_nuc_hydro	FAMILY NOT NAMED		pyrimidine ribonucleosides salvage II	Predicted inosine-uridine preferring nucleoside hydrolase	uridine nucleosidase [EC:3.2.2.3]
Glyma.03G193900	41635378	41636059	METAQTL-PC_3.3	#N/A
Glyma.03G194000	41642261	41643555	METAQTL-PC_3.3	PTHR10634 - AN1-TYPE ZINC FINGER PROTEIN (1 of 21)	zf-AN1	AN1-TYPE ZINC FINGER PROTEIN	DNA binding		Predicted Zn-finger protein
Glyma.03G194100	41646550	41650721	METAQTL-PC_3.3	PTHR22953:SF7 - PURPLE ACID PHOSPHATASE 21-RELATED (1 of 4)	Metallophos	FAMILY NOT NAMED	acid phosphatase activity	phosphate acquisition	Purple acid phosphatase
Glyma.03G194200	41654334	41658684	METAQTL-PC_3.3	PTHR22953:SF38 - PURPLE ACID PHOSPHATASE 20-RELATED (1 of 2)	Metallophos	FAMILY NOT NAMED	acid phosphatase activity	phosphate acquisition	Purple acid phosphatase
Glyma.03G194300	41667376	41669578	METAQTL-PC_3.3	PTHR33601:SF7 - PROTEIN LITTLE ZIPPER 3 (1 of 4)			DNA binding
Glyma.03G194400	41673598	41674671	METAQTL-PC_3.3	PTHR21236:SF8 - INTEGRAL MEMBRANE YIP1 FAMILY PROTEIN (1 of 3)	Yip1	FAMILY NOT NAMED	membrane		Rab GTPase interacting factor, Golgi membrane protein
Glyma.03G194500	41676757	41680615	METAQTL-PC_3.3	PTHR11240:SF16 - RIBONUCLEASE 2 (1 of 3)	Ribonuclease_T2	FAMILY NOT NAMED	RNA binding		Ribonuclease, T2 family	ribonuclease T2 [EC:3.1.27.1]
Glyma.03G194600	40516775	40517886	METAQTL-PC_3.3
Glyma.03G194700	41690141	41692083	METAQTL-PC_3.3	PTHR11362:SF13 - PROTEIN TERMINAL FLOWER 1 (1 of 7)	PBP	FAMILY NOT NAMED	transcription cofactor activity		Phosphatidylethanolamine binding protein
Glyma.03G194800	41696337	41701787	METAQTL-PC_3.3	3.7.1.17//3.7.1.8 - 2,6-dioxo-6-phenylhexa-3-enoate hydrolase / HOHPDA hydrolase (1 of 3)	Abhydrolase_6	ALPHA/BETA HYDROLASE FOLD-CONTAINING PROTEIN			Predicted hydrolase/acyltransferase (alpha/beta hydrolase superfamily)
Glyma.03G194900	41702296	41703724	METAQTL-PC_3.3	#N/A
Glyma.03G195000	41707057	41711569	METAQTL-PC_3.3	K13628 - iron-sulfur cluster assembly protein (iscA, ISCA1) (1 of 3)	Fe-S_biosyn	IRON-SULFUR CLUSTER ASSEMBLY PROTEIN	structural molecule activity		Fe-S cluster biosynthesis protein ISA1 (contains a HesB-like domain)	iron-sulfur cluster assembly protein
Glyma.03G195100	40547737	40549014	METAQTL-PC_3.3	(1 of 55) PF14244 - gag-polypeptide of LTR copia-type (UBN2_3)	UBN2_3
Glyma.03G195200	41717387	41722516	METAQTL-PC_3.3	PTHR30314//PTHR30314:SF13 - CELL DIVISION PROTEIN FTSZ-RELATED // SUBFAMILY NOT NAMED (1 of 4)	Tubulin		GTPase activity			cell division protein FtsZ
Glyma.03G195300	41726018	41730404	METAQTL-PC_3.3	#N/A
Glyma.03G195400	41728018	41734402	METAQTL-PC_3.3	PTHR19920 - WD40 PROTEIN CIAO1 (1 of 2)	WD40	FAMILY NOT NAMED	protein binding		WD40 repeat protein
Glyma.03G195500	40566417	40566695	METAQTL-PC_3.3	(1 of 3) PTHR21236:SF8 - INTEGRAL MEMBRANE YIP1 FAMILY PROTEIN		FAMILY NOT NAMED
Glyma.03G195600	41740276	41741684	METAQTL-PC_3.3	K10808 - ribonucleoside-diphosphate reductase subunit M2 (RRM2) (1 of 4)	Ribonuc_red_sm	FAMILY NOT NAMED	deoxyribonucleoside diphosphate metabolic process	guanosine deoxyribonucleotides i>de novo biosynthesis I		ribonucleoside-diphosphate reductase subunit M2 [EC:1.17.4.1]
Glyma.03G195700	41743882	41746669	METAQTL-PC_3.3	K00419 - ubiquinol-cytochrome c reductase subunit 9 (QCR9, UCRC) (1 of 2)	UCR_UQCRX_QCR9	FAMILY NOT NAMED	mitochondrial inner membrane		Ubiquinol cytochrome c oxidoreductase, subunit QCR9	ubiquinol-cytochrome c reductase subunit 9
Glyma.03G195800	41744283	41750472	METAQTL-PC_3.3	PTHR10072:SF46 - IRON-SULFUR CLUSTER ASSEMBLY 2 HOMOLOG, MITOCHONDRIAL (1 of 3)		IRON-SULFUR CLUSTER ASSEMBLY PROTEIN
Glyma.03G195900	41747820	41751474	METAQTL-PC_3.3	K00621 - glucosamine-phosphate N-acetyltransferase (GNPNAT1, GNA1) (1 of 1)	Acetyltransf_1	FAMILY NOT NAMED	N-acetyltransferase activity	UDP-i>N-acetyl-D-glucosamine biosynthesis II	Glucosamine-phosphate N-acetyltransferase	glucosamine-phosphate N-acetyltransferase [EC:2.3.1.4]
Glyma.03G196000	41751959	41755399	METAQTL-PC_3.3	PF01535//PF13041 - PPR repeat (PPR) // PPR repeat family (PPR_2) (1 of 330)	PPR	FAMILY NOT NAMED	protein binding
Glyma.03G196100	41755579	41760989	METAQTL-PC_3.3	PTHR11220//PTHR11220:SF22 - HEME-BINDING PROTEIN-RELATED // SUBFAMILY NOT NAMED (1 of 1)	SOUL	FAMILY NOT NAMED
Glyma.03G196200	40592658	40592834	METAQTL-PC_3.3
Glyma.03G196300	41762984	41763696	METAQTL-PC_3.3	PTHR33148:SF2 - EMB (1 of 3)	DUF4228
Glyma.03G196400	41774535	41776272	METAQTL-PC_3.3	PTHR10168:SF79 - EMB (1 of 1)	Glutaredoxin	GLUTAREDOXIN	electron carrier activity		Glutaredoxin-related protein
Glyma.03G196500	41782685	41784080	METAQTL-PC_3.3	2.7.11.17 - Calcium/calmodulin-dependent protein kinase / Microtubule-associated protein 2 kinase (1 of 26)
Glyma.03G196600	41792195	41796110	METAQTL-PC_3.3	PF12937 - F-box-like (F-box-like) (1 of 90)	F-box-like		protein binding
Glyma.03G196700	41796802	41804293	METAQTL-PC_3.3	KOG0110//KOG0123//KOG0131 - RNA-binding protein (RRM superfamily) // Polyadenylate-binding protein (RRM superfamily) // Splicing factor 3b, subunit 4 (1 of 1)	RRM_1	FAMILY NOT NAMED	nucleotide binding		Splicing factor 3b, subunit 4	heterogeneous nuclear ribonucleoprotein R
Glyma.03G196800	41805549	41808325	METAQTL-PC_3.3	K10740 - replication factor A3 (RPA3) (1 of 3)	Rep_fac-A_3		DNA binding			replication factor A3
Glyma.03G196900	41808785	41815708	METAQTL-PC_3.3	PTHR11564//PTHR11564:SF19 - GTPASE CONTAINING FAMILY OF SIGNAL RECOGNITION PARTICLE PROTEINS // SUBFAMILY NOT NAMED (1 of 2)	SRP54_N	FAMILY NOT NAMED	GTPase activity			signal recognition particle subunit SRP54
Glyma.03G197000	41817116	41821206	METAQTL-PC_3.3	PTHR23177//PTHR23177:SF25 - MKIAA1688 PROTEIN // SUBFAMILY NOT NAMED (1 of 3)	PBD	FAMILY NOT NAMED	signal transduction
Glyma.03G197100	41826311	41827651	METAQTL-PC_3.3	K11099 - small nuclear ribonucleoprotein G (SNRPG, SMG) (1 of 3)	LSM	SMALL NUCLEAR RIBONUCLEOPROTEIN	mRNA splicing, via spliceosome		Small Nuclear ribonucleoprotein G	small nuclear ribonucleoprotein G
Glyma.03G197200	41831350	41832462	METAQTL-PC_3.3	K14488 - SAUR family protein (SAUR) (1 of 159)	Auxin_inducible		response to auxin			SAUR family protein
Glyma.03G197300	41836091	41842477	METAQTL-PC_3.3	PTHR24115:SF536 - 125 KDA KINESIN-RELATED PROTEIN-RELATED (1 of 3)	Kinesin	FAMILY NOT NAMED	microtubule motor activity			kinesin family member 11
Glyma.03G197400	41848096	41852560	METAQTL-PC_3.3	PTHR31953:SF1 - BETA-FRUCTOFURANOSIDASE, INSOLUBLE ISOENZYME CWINV2-RELATED (1 of 3)	Glyco_hydro_32N		hydrolase activity, hydrolyzing O-glycosyl compounds	sucrose degradation III (sucrose invertase)		beta-fructofuranosidase [EC:3.2.1.26]
Glyma.03G197500	41854170	41856229	METAQTL-PC_3.3	K02912 - large subunit ribosomal protein L32e (RP-L32e, RPL32) (1 of 8)	Ribosomal_L32e	FAMILY NOT NAMED	structural constituent of ribosome		60S ribosomal protein L32	large subunit ribosomal protein L32e
Glyma.03G197600	41857140	41858928	METAQTL-PC_3.3	K02927 - large subunit ribosomal protein L40e (RP-L40e, RPL40) (1 of 5)	Rad60-SLD	FAMILY NOT NAMED	structural constituent of ribosome		Ubiquitin/60s ribosomal protein L40 fusion	large subunit ribosomal protein L40e
Glyma.03G197700	41870657	41874595	METAQTL-PC_3.3	PTHR10992//PTHR10992:SF691 - ALPHA/BETA HYDROLASE FOLD-CONTAINING PROTEIN // SUBFAMILY NOT NAMED (1 of 2)	Abhydrolase_6	ALPHA/BETA HYDROLASE FOLD-CONTAINING PROTEIN		acyl-CoA hydrolysis	Predicted alpha/beta hydrolase
Glyma.03G197800	41876216	41878004	METAQTL-PC_3.3	PF04520 - Senescence regulator (Senescence_reg) (1 of 30)	DUF584
Glyma.03G197900	41887822	41890351	METAQTL-PC_3.3	PF02365 - No apical meristem (NAM) protein (NAM) (1 of 179)	NAM		DNA binding
Glyma.03G198000	41904188	41907541	METAQTL-PC_3.3	PTHR12050 - LEPTIN RECEPTOR-RELATED (1 of 5)	Vps55	FAMILY NOT NAMED			Leptin receptor gene-related protein
Glyma.03G198100	41914160	41927802	METAQTL-PC_3.3	PF13371//PF13414//PF13424//PF13844 - Tetratricopeptide repeat (TPR_9) // TPR repeat (TPR_11) // Tetratricopeptide repeat (TPR_12) // Glycosyl transferase family 41 (Glyco_transf_41) (1 of 1)	TPR_9	FAMILY NOT NAMED	protein binding	protein i>O-[N-acetyl]-glucosylation
Glyma.03G198200	41928126	41930839	METAQTL-PC_3.3	K12733 - peptidyl-prolyl cis-trans isomerase-like 1 (PPIL1) (1 of 2)	Pro_isomerase	FAMILY NOT NAMED	protein peptidyl-prolyl isomerization		Cyclophilin type peptidyl-prolyl cis-trans isomerase	peptidyl-prolyl cis-trans isomerase-like 1 [EC:5.2.1.8]
Glyma.03G198300	41930970	41935233	METAQTL-PC_3.3	PF06258 - Mitochondrial fission ELM1 (Mito_fiss_Elm1) (1 of 8)	DUF1022
Glyma.03G198400	41937542	41941183	METAQTL-PC_3.3	K12611 - mRNA-decapping enzyme 1B (DCP1B) (1 of 4)	DCP1	FAMILY NOT NAMED				mRNA-decapping enzyme 1B [EC:3.-.-.-]
Glyma.03G198500	41942536	41944424	METAQTL-PC_3.3	PF00076 - RNA recognition motif. (a.k.a. RRM, RBD, or RNP domain) (RRM_1) (1 of 477)	RRM_1	FAMILY NOT NAMED	nucleotide binding
Glyma.03G198600	41947911	41949080	METAQTL-PC_3.3	PF12937 - F-box-like (F-box-like) (1 of 90)	F-box-like		protein binding
Glyma.03G198700	41952464	41957399	METAQTL-PC_3.3	#N/A
Glyma.03G198800	41961464	41963116	METAQTL-PC_3.3	#N/A
Glyma.03G198900	40795991	40799144	METAQTL-PC_3.3
Glyma.03G199000	41968347	41970240	METAQTL-PC_3.3	PTHR31140:SF2 - B3 DOMAIN-CONTAINING TRANSCRIPTION FACTOR VAL3 (1 of 4)	B3		DNA binding
Glyma.03G199100	41981943	41987931	METAQTL-PC_3.3	K01285 - lysosomal Pro-X carboxypeptidase (PRCP) (1 of 7)	Peptidase_S28	FAMILY NOT NAMED	proteolysis			lysosomal Pro-X carboxypeptidase [EC:3.4.16.2]
Glyma.03G199200	40816015	40816757	METAQTL-PC_3.3
Glyma.03G199300	41991059	41993549	METAQTL-PC_3.3	K01285 - lysosomal Pro-X carboxypeptidase (PRCP) (1 of 7)	Peptidase_S28	FAMILY NOT NAMED	proteolysis			lysosomal Pro-X carboxypeptidase [EC:3.4.16.2]
Glyma.03G199400	41993633	41998124	METAQTL-PC_3.3	K01285 - lysosomal Pro-X carboxypeptidase (PRCP) (1 of 7)	Peptidase_S28	FAMILY NOT NAMED	proteolysis			lysosomal Pro-X carboxypeptidase [EC:3.4.16.2]
Glyma.03G199500	42002672	42006530	METAQTL-PC_3.3	#N/A
Glyma.03G199600	42011013	42012459	METAQTL-PC_3.3	PF08659 - KR domain (KR) (1 of 37)	KR	FAMILY NOT NAMED		matairesinol biosynthesis	Reductases with broad range of substrate specificities
Glyma.03G199700	42019352	42024201	METAQTL-PC_3.3	KOG2557 - Uncharacterized conserved protein, contains TLDc domain (1 of 2)	TLD	FAMILY NOT NAMED	calcium ion binding		Uncharacterized conserved protein, contains TLDc domain
Glyma.03G199800	42041023	42042682	METAQTL-PC_3.3	#N/A			ion transport
Glyma.03G199900	42048792	42053165	METAQTL-PC_3.3	PTHR24067//PTHR24067:SF102 - UBIQUITIN-CONJUGATING ENZYME E2 // SUBFAMILY NOT NAMED (1 of 2)	UQ_con	FAMILY NOT NAMED		protein ubiquitylation	Ubiquitin-conjugating enzyme E2	ubiquitin-conjugating enzyme E2 variant
Glyma.03G200000	42055973	42059132	METAQTL-PC_3.3	PTHR10797//PTHR10797:SF10 - CCR4-NOT TRANSCRIPTION COMPLEX SUBUNIT // SUBFAMILY NOT NAMED (1 of 3)	CAF1	CCR4-NOT TRANSCRIPTION COMPLEX SUBUNIT	nucleic acid binding		mRNA deadenylase subunit	CCR4-NOT transcription complex subunit 7/8
Glyma.03G200100	42065832	42067201	METAQTL-PC_3.3	PF04844 - Transcriptional repressor, ovate (Ovate) (1 of 43)	DUF623
Glyma.03G200200	42081104	42082634	METAQTL-PC_3.3	PTHR33057:SF17 - GB (1 of 8)	DUF623
Glyma.03G200300	42085017	42090723	METAQTL-PC_3.3	PTHR13390:SF0 - UPF0554 PROTEIN C2ORF43 (1 of 1)	Abhydrolase_5	FAMILY NOT NAMED			Uncharacterized conserved protein
Glyma.03G200400	42097211	42100221	METAQTL-PC_3.3	K17338 - receptor expression-enhancing protein 1/2/3/4 (REEP1_2_3_4) (1 of 6)	TB2_DP1_HVA22	FAMILY NOT NAMED				receptor expression-enhancing protein 1/2/3/4
Glyma.03G200500	42099836	42100936	METAQTL-PC_3.3	#N/A
Glyma.03G200600	42103746	42106144	METAQTL-PC_3.3	PTHR10681:SF105 - 2-CYS PEROXIREDOXIN BAS1-LIKE, CHLOROPLASTIC (1 of 1)	AhpC-TSA	THIOREDOXIN PEROXIDASE	antioxidant activity		Alkyl hydroperoxide reductase, thiol specific antioxidant and related enzymes
Glyma.03G200700	42106888	42108120	METAQTL-PC_3.3	#N/A			iron ion binding
Glyma.03G200800	42110933	42116670	METAQTL-PC_3.3	PTHR31223:SF20 - CYTOKININ RIBOSIDE 5'-MONOPHOSPHATE PHOSPHORIBOHYDROLASE LOG7 (1 of 4)	Lysine_decarbox
Glyma.03G200900	42123705	42125464	METAQTL-PC_3.3	PTHR13683:SF340 - ASPARTYL PROTEASE FAMILY PROTEIN (1 of 2)	TAXi_N	FAMILY NOT NAMED	aspartic-type endopeptidase activity		Aspartyl protease
Glyma.03G201000	42137209	42138530	METAQTL-PC_3.3	PTHR31415:SF4 - HARPIN-INDUCED PROTEIN-LIKE-RELATED (1 of 17)	LEA_2
Glyma.03G201100	42140420	42141365	METAQTL-PC_3.3	PTHR31415:SF4 - HARPIN-INDUCED PROTEIN-LIKE-RELATED (1 of 17)	LEA_2
Glyma.03G201200	42144386	42146331	METAQTL-PC_3.3	PTHR31415:SF4 - HARPIN-INDUCED PROTEIN-LIKE-RELATED (1 of 17)	LEA_2
Glyma.03G201300	40980745	40990121	METAQTL-PC_3.3	(1 of 17) PTHR31415:SF4 - HARPIN-INDUCED PROTEIN-LIKE-RELATED	LEA_2
Glyma.03G201400	40984027	40984648	METAQTL-PC_3.3	(1 of 17) PTHR31415:SF4 - HARPIN-INDUCED PROTEIN-LIKE-RELATED
Glyma.03G201500	42154436	42155567	METAQTL-PC_3.3	PTHR31415:SF4 - HARPIN-INDUCED PROTEIN-LIKE-RELATED (1 of 17)	LEA_2
Glyma.03G201600	42161399	42162922	METAQTL-PC_3.3	PTHR31415:SF2 - LATE EMBRYOGENESIS ABUNDANT HYDROXYPROLINE-RICH GLYCOPROTEIN-RELATED (1 of 8)	LEA_2
Glyma.03G201700	42174024	42175070	METAQTL-PC_3.3	PTHR36351:SF1 - EMBRYO SAC DEVELOPMENT ARREST 12 PROTEIN (1 of 3)
Glyma.03G201800	41008486	41009267	METAQTL-PC_3.3	(1 of 3) PTHR11076:SF35 - PROTEIN CHROMOSOME TRANSMISSION FIDELITY 7	zf-C2H2_3	FAMILY NOT NAMED
Glyma.03G201900	42177954	42181398	METAQTL-PC_3.3	K15170 - mediator of RNA polymerase II transcription subunit 27 (MED27) (1 of 2)	Med27	FAMILY NOT NAMED				mediator of RNA polymerase II transcription subunit 27
Glyma.03G202000	42184447	42188321	METAQTL-PC_3.3	PF00560//PF07714//PF08263 - Leucine Rich Repeat (LRR_1) // Protein tyrosine kinase (Pkinase_Tyr) // Leucine rich repeat N-terminal domain (LRRNT_2) (1 of 14)	LRRNT_2		protein kinase activity		Serine/threonine protein kinase
Glyma.03G202100	42201838	42207562	METAQTL-PC_3.3	PTHR12526//PTHR12526:SF352 - GLYCOSYLTRANSFERASE // SUBFAMILY NOT NAMED (1 of 2)	Glycos_transf_1	FAMILY NOT NAMED		galactolipid biosynthesis I		digalactosyldiacylglycerol synthase [EC:2.4.1.241]
Glyma.03G202200	42213032	42215715	METAQTL-PC_3.3	PTHR31086:SF3 - ALUMINUM-ACTIVATED MALATE TRANSPORTER 8 (1 of 2)	ALMT		malate transport
Glyma.03G202300	42242715	42247132	METAQTL-PC_3.3	PTHR11850:SF111 - BEL1-LIKE HOMEODOMAIN PROTEIN 1-RELATED (1 of 8)	POX	FAMILY NOT NAMED	DNA binding		Transcription factor MEIS1 and related HOX domain proteins
Glyma.03G202400	42251408	42253896	METAQTL-PC_3.3	#N/A
Glyma.03G202500	41089437	41090327	METAQTL-PC_3.3	(1 of 3) PTHR22849//PTHR22849:SF24 - WDSAM1 PROTEIN	U-box	FAMILY NOT NAMED	ubiquitin ligase complex	protein ubiquitylation
Glyma.03G202600	42265570	42267253	METAQTL-PC_3.3	PTHR22849:SF38 - E3 UBIQUITIN-PROTEIN LIGASE PUB22-RELATED (1 of 6)	U-box	FAMILY NOT NAMED	ubiquitin-protein transferase activity	protein ubiquitylation
Glyma.03G202700	42276544	42296761	METAQTL-PC_3.3	PTHR12975 - TRANSPORT PROTEIN TRAPP (1 of 3)	Trs120	FAMILY NOT NAMED	protein binding		Protein with predicted involvement in meiosis (GSG1)
Glyma.03G202800	42304976	42307696	METAQTL-PC_3.3	PTHR19957:SF69 - SYNTAXIN-121-RELATED (1 of 6)	SNARE	FAMILY NOT NAMED	protein binding		SNARE protein Syntaxin 1 and related proteins	syntaxin 1B/2/3
Glyma.03G202900	42311379	42313804	METAQTL-PC_3.3	KOG0131 - Splicing factor 3b, subunit 4 (1 of 43)	RRM_1	FAMILY NOT NAMED	nucleotide binding		Splicing factor 3b, subunit 4
Glyma.03G203000	42315169	42320083	METAQTL-PC_3.3	PTHR12632:SF7 - NUCLEAR TRANSCRIPTION FACTOR Y SUBUNIT A-10-RELATED (1 of 4)	CBFB_NFYA	FAMILY NOT NAMED	transcription factor activity, sequence-specific DNA binding		CCAAT-binding factor, subunit B (HAP2)	nuclear transcription factor Y, alpha
Glyma.03G203100	42327125	42328278	METAQTL-PC_3.3	#N/A
Glyma.03G203200	41161828	41163118	METAQTL-PC_3.3
Glyma.03G203300	42334986	42337119	METAQTL-PC_3.3	PTHR11945:SF174 - PROTEIN AGAMOUS-LIKE 48-RELATED (1 of 1)	SRF-TF	FAMILY NOT NAMED	DNA binding		MADS box transcription factor
Glyma.03G203400	42343224	42344282	METAQTL-PC_3.3	PTHR14155//PTHR14155:SF90 - RING FINGER DOMAIN-CONTAINING // SUBFAMILY NOT NAMED (1 of 3)	zf-RING_2	FAMILY NOT NAMED	protein binding
Glyma.03G203500	42348854	42351914	METAQTL-PC_3.3	KOG4023 - Uncharacterized conserved protein (1 of 2)	Glutaredoxin	GLUTAREDOXIN	electron carrier activity		Uncharacterized conserved protein	glutaredoxin domain-containing cysteine-rich protein 1
Glyma.03G203600	42353307	42357327	METAQTL-PC_3.3	PTHR31182:SF2 - F26K24.5 PROTEIN (1 of 4)	Eeig1
Glyma.03G203700	42367883	42374848	METAQTL-PC_3.3	K11835 - ubiquitin carboxyl-terminal hydrolase 4/11/15 [EC:3.4.19.12] (USP4_11_15, UBP12) (1 of 8)	UCH_1	FAMILY NOT NAMED			Ubiquitin C-terminal hydrolase	ubiquitin carboxyl-terminal hydrolase 4/11/15 [EC:3.4.19.12]
Glyma.03G203800	42378357	42381101	METAQTL-PC_3.3	PTHR20941//PTHR20941:SF9 - FOLATE SYNTHESIS PROTEINS // SUBFAMILY NOT NAMED (1 of 1)	FolB	FAMILY NOT NAMED	dihydroneopterin aldolase activity	superpathway of tetrahydrofolate biosynthesis		dihydroneopterin aldolase [EC:4.1.2.25]
Glyma.03G203900	42387461	42392973	METAQTL-PC_3.3	PTHR34560:SF1 - POLYKETIDE CYCLASE/DEHYDRASE AND LIPID TRANSPORT SUPERFAMILY PROTEIN (1 of 4)
Glyma.03G204000	42394899	42397358	METAQTL-PC_3.3	#N/A
Glyma.03G225700	43972314	43973104	METAQTL-OC_3.4	#N/A
Glyma.03G225800	43973210	43980253	METAQTL-OC_3.4	PTHR13832:SF301 - PROTEIN PHOSPHATASE 2C 32 (1 of 2)	PP2C	FAMILY NOT NAMED	catalytic activity
Glyma.03G225900	43981255	43983162	METAQTL-OC_3.4	PTHR31867:SF34 - EXPANSIN-A17-RELATED (1 of 4)	DPBB_1
Glyma.03G226000	43990445	43994901	METAQTL-OC_3.4	K19355 - mannan endo-1,4-beta-mannosidase (MAN) (1 of 20)	Cellulase		hydrolase activity, hydrolyzing O-glycosyl compounds			mannan endo-1,4-beta-mannosidase [EC:3.2.1.78]
Glyma.03G226100	43998826	44005128	METAQTL-OC_3.4	PTHR22572//PTHR22572:SF112 - SUGAR-1-PHOSPHATE GUANYL TRANSFERASE // SUBFAMILY NOT NAMED (1 of 2)	NTP_transferase	FAMILY NOT NAMED	glycogen biosynthetic process	starch biosynthesis	GDP-mannose pyrophosphorylase/mannose-1-phosphate guanylyltransferase	glucose-1-phosphate adenylyltransferase [EC:2.7.7.27]
Glyma.03G226200	44006935	44018000	METAQTL-OC_3.4	PTHR23339 - TYROSINE SPECIFIC PROTEIN PHOSPHATASE AND DUAL SPECIFICITY PROTEIN PHOSPHATASE (1 of 4)	PTPlike_phytase	FAMILY NOT NAMED
Glyma.03G226300	44022241	44028692	METAQTL-OC_3.4	K01363 - cathepsin B (CTSB) (1 of 2)	Peptidase_C1	FAMILY NOT NAMED	cysteine-type endopeptidase activity		Cysteine proteinase Cathepsin L	cathepsin B [EC:3.4.22.1]
Glyma.03G226400	44031780	44044402	METAQTL-OC_3.4	KOG0278//KOG0315 - Serine/threonine kinase receptor-associated protein // G-protein beta subunit-like protein (contains WD40 repeats) (1 of 2)		FAMILY NOT NAMED	protein binding		G-protein beta subunit-like protein (contains WD40 repeats)
Glyma.03G226500	44046800	44047577	METAQTL-OC_3.4	K12456 - anaphase-promoting complex subunit 13 (APC13) (1 of 2)						anaphase-promoting complex subunit 13
Glyma.03G226600	44048944	44054721	METAQTL-OC_3.4	PTHR24031:SF155 - DEAD-BOX ATP-DEPENDENT RNA HELICASE 3, CHLOROPLASTIC (1 of 4)	zf-CCHC	FAMILY NOT NAMED	nucleic acid binding		ATP-dependent RNA helicase
Glyma.03G226700	44056326	44061412	METAQTL-OC_3.4	PTHR23423:SF17 - PROTEIN F40E10.6 (1 of 4)	DUF300	FAMILY NOT NAMED			Predicted seven transmembrane receptor - rhodopsin family
Glyma.03G226800	44061737	44065253	METAQTL-OC_3.4	1.14.13.173 - 11-oxo-beta-amyrin 30-oxidase / CYP72A154 (1 of 19)	p450	FAMILY NOT NAMED	iron ion binding	glycyrrhetinate biosynthesis	Cytochrome P450 CYP4/CYP19/CYP26 subfamilies
Glyma.03G226900	44067561	44068945	METAQTL-OC_3.4	#N/A
Glyma.03G227000	44073716	44074591	METAQTL-OC_3.4	#N/A
Glyma.03G227100	44076709	44081990	METAQTL-OC_3.4	K02519 - translation initiation factor IF-2 (infB, MTIF2) (1 of 4)	MMR_HSR1	FAMILY NOT NAMED	translation initiation factor activity			translation initiation factor IF-2
Glyma.03G227200	44083055	44084780	METAQTL-OC_3.4	#N/A
Glyma.03G227300	42918771	42923401	METAQTL-OC_3.4	(1 of 1) PF00360//PF00989//PF01590//PF08446 - Phytochrome region (PHY) // PAS fold (PAS) // GAF domain (GAF) // PAS fold (PAS_2)	Phytochrome	FAMILY NOT NAMED	phosphorelay sensor kinase activity
Glyma.03G227400	44097739	44099497	METAQTL-OC_3.4	PTHR31238:SF39 - GERMIN-LIKE PROTEIN SUBFAMILY 2 MEMBER 1-RELATED (1 of 8)	Cupin_2		nutrient reservoir activity
Glyma.03G227500	44108772	44113064	METAQTL-OC_3.4	PTHR11654//PTHR11654:SF110 - OLIGOPEPTIDE TRANSPORTER-RELATED // SUBFAMILY NOT NAMED (1 of 4)	PTR2	FAMILY NOT NAMED	transporter activity		H+/oligopeptide symporter	solute carrier family 15 (peptide/histidine transporter), member 3/4
Glyma.03G227600	44117559	44122800	METAQTL-OC_3.4	PTHR21562:SF5 - PECTINACETYLESTERASE FAMILY PROTEIN (1 of 12)	PAE	FAMILY NOT NAMED	hydrolase activity
Glyma.03G227700	44134193	44136189	METAQTL-OC_3.4	PTHR10641:SF618 - MYB DOMAIN PROTEIN 55 (1 of 4)	Myb_DNA-binding	MYB-LIKE DNA-BINDING PROTEIN MYB	DNA binding		Transcription factor, Myb superfamily	myb proto-oncogene protein, plant
Glyma.03G227800	44154860	44156440	METAQTL-OC_3.4	PTHR12565:SF178 - TRANSCRIPTION FACTOR PIF3 (1 of 9)		FAMILY NOT NAMED
Glyma.03G227900	44160078	44162539	METAQTL-OC_3.4	PF01535//PF13041//PF14432 - PPR repeat (PPR) // PPR repeat family (PPR_2) // DYW family of nucleic acid deaminases (DYW_deaminase) (1 of 113)	PPR	FAMILY NOT NAMED	protein binding
Glyma.04G006200	488205	494798	METAQTL-OC_4.1	PTHR34574:SF2 - EF-HAND CONTAINING PROTEIN-LIKE (1 of 4)			calcium ion binding
Glyma.04G006300	505370	506419	METAQTL-OC_4.1	K14488 - SAUR family protein (SAUR) (1 of 159)	Auxin_inducible		response to auxin			SAUR family protein
Glyma.04G006400	508322	509743	METAQTL-OC_4.1	K14488 - SAUR family protein (SAUR) (1 of 159)	Auxin_inducible		response to auxin			SAUR family protein
Glyma.04G006500	511854	512462	METAQTL-OC_4.1	PF02519 - Auxin responsive protein (Auxin_inducible) (1 of 252)	Auxin_inducible		response to auxin
Glyma.04G006600	518491	519645	METAQTL-OC_4.1	K14488 - SAUR family protein (SAUR) (1 of 159)	Auxin_inducible		response to auxin			SAUR family protein
Glyma.04G006700	524800	525087	METAQTL-OC_4.1	K14488 - SAUR family protein (SAUR) (1 of 159)	Auxin_inducible		response to auxin			SAUR family protein
Glyma.04G006800	528508	529458	METAQTL-OC_4.1	K14488 - SAUR family protein (SAUR) (1 of 159)	Auxin_inducible		response to auxin			SAUR family protein
Glyma.04G006900	534509	535519	METAQTL-OC_4.1	K14488 - SAUR family protein (SAUR) (1 of 159)	Auxin_inducible		response to auxin			SAUR family protein
Glyma.04G007000	535888	537724	METAQTL-OC_4.1	PF01535//PF13041 - PPR repeat (PPR) // PPR repeat family (PPR_2) (1 of 330)	PPR	FAMILY NOT NAMED	protein binding
Glyma.04G007100	545658	546378	METAQTL-OC_4.1	PTHR31374:SF41 - AUXIN-INDUCED PROTEIN-LIKE-RELATED (1 of 4)	Auxin_inducible		response to auxin			SAUR family protein
Glyma.04G007200	555674	556447	METAQTL-OC_4.1	#N/A
Glyma.04G032100	2558760	2563187	METAQTL-PC_4.1	PTHR12064//PTHR12064:SF35 - ANCIENT CONSERVED DOMAIN PROTEIN-RELATED // SUBFAMILY NOT NAMED (1 of 4)	DUF21	FAMILY NOT NAMED			Predicted membrane protein, contains two CBS domains	metal transporter CNNM
Glyma.04G032200	2563904	2564543	METAQTL-PC_4.1	#N/A
Glyma.04G032300	2579226	2579384	METAQTL-PC_4.1
Glyma.04G032400	2566903	2568361	METAQTL-PC_4.1	#N/A
Glyma.04G032500	2570250	2572034	METAQTL-PC_4.1	PTHR10174//PTHR10174:SF151 - RETINALDEHYDE BINDING PROTEIN-RELATED // SUBFAMILY NOT NAMED (1 of 4)	CRAL_TRIO	RETINALDEHYDE BINDING PROTEIN-RELATED
Glyma.04G032600	2574884	2583581	METAQTL-PC_4.1	PTHR11469:SF1 - GLUCOSE-6-PHOSPHATE ISOMERASE, CYTOSOLIC (1 of 3)	PGI	FAMILY NOT NAMED	glucose-6-phosphate isomerase activity	homolactic fermentation		glucose-6-phosphate isomerase [EC:5.3.1.9]
Glyma.04G032700	2585751	2594854	METAQTL-PC_4.1	PTHR14445:SF43 - GYF DOMAIN-CONTAINING PROTEIN (1 of 4)	GYF	FAMILY NOT NAMED	protein binding
Glyma.04G032800	2595359	2596309	METAQTL-PC_4.1	PF06708 - Protein of unknown function (DUF1195) (DUF1195) (1 of 8)	DUF1195
Glyma.04G032900	2616112	2616679	METAQTL-PC_4.1
Glyma.04G033000	2609680	2610785	METAQTL-PC_4.1	PTHR33057:SF28 - OVATE FAMILY PROTEIN 7 (1 of 3)	DUF623		metabolic process
Glyma.04G033100	2612289	2617046	METAQTL-PC_4.1	#N/A
Glyma.04G033200	2617643	2626755	METAQTL-PC_4.1	PF13320 - Domain of unknown function (DUF4091) (DUF4091) (1 of 2)	DUF4091
Glyma.04G033300	2634886	2638236	METAQTL-PC_4.1	PTHR10593:SF31 - C2H2-LIKE ZINC FINGER PROTEIN-RELATED (1 of 7)	zf-C2H2_jaz	SERINE/THREONINE-PROTEIN KINASE RIO	nucleic acid binding
Glyma.04G033400	2646999	2648451	METAQTL-PC_4.1	#N/A
Glyma.04G033500	2648915	2657158	METAQTL-PC_4.1	PTHR23172:SF36 - CHAPERONE DNAJ-DOMAIN-CONTAINING PROTEIN-RELATED (1 of 2)		FAMILY NOT NAMED			Auxilin-like protein and related proteins containing DnaJ domain
Glyma.04G033600	2659894	2666391	METAQTL-PC_4.1	PTHR23063:SF1 - 1-ACYLGLYCEROPHOSPHOCHOLINE O-ACYLTRANSFERASE 1 (1 of 2)	Acyltransferase	FAMILY NOT NAMED	metabolic process		Predicted phosphate acyltransferase, contains PlsC domain	lysophosphatidylcholine acyltransferase / lyso-PAF acetyltransferase [EC:2.3.1.23 2.3.1.67]
Glyma.04G033700	2665711	2672637	METAQTL-PC_4.1	PTHR31116:SF5 - 3-METHYLADENINE GLYCOSYLASE I-RELATED (1 of 2)	Adenine_glyco		catalytic activity			DNA-3-methyladenine glycosylase I [EC:3.2.2.20]
Glyma.04G033800	2673077	2675116	METAQTL-PC_4.1	K14503 - brassinosteroid resistant 1/2 (BZR1_2) (1 of 7)	DUF822					brassinosteroid resistant 1/2
Glyma.04G033900	2689980	2693362	METAQTL-PC_4.1	PTHR13286 - SAP30 (1 of 4)	SAP30_Sin3_bdg	FAMILY NOT NAMED	protein binding
Glyma.04G034000	2699614	2704396	METAQTL-PC_4.1	PTHR13286 - SAP30 (1 of 4)	SAP30_Sin3_bdg	FAMILY NOT NAMED	protein binding
Glyma.04G034100	2720426	2721270	METAQTL-PC_4.1
Glyma.04G034200	2720016	2727850	METAQTL-PC_4.1	K01404 - leishmanolysin (GP63) (1 of 3)	EGF_2	LEISHMANOLYSIN-LIKE PEPTIDASE	metalloendopeptidase activity			leishmanolysin [EC:3.4.24.36]
Glyma.04G034300	2729343	2730493	METAQTL-PC_4.1	PTHR31048:SF10 - PATHOGENESIS-RELATED PROTEIN 5-RELATED (1 of 4)	Thaumatin
Glyma.04G034400	2736522	2737732	METAQTL-PC_4.1	PTHR11157:SF11 - F25A4.4 (1 of 4)	ELO	FAMILY NOT NAMED	integral component of membrane	sciadonate biosynthesis	Fatty acyl-CoA elongase/Polyunsaturated fatty acid specific elongation enzyme
Glyma.04G034500	2737348	2740529	METAQTL-PC_4.1	PTHR12313//PTHR12313:SF10 - RNF5 // SUBFAMILY NOT NAMED (1 of 2)	zf-C3HC4_3	FAMILY NOT NAMED	protein binding	protein ubiquitylation	Predicted E3 ubiquitin ligase	E3 ubiquitin-protein ligase RNF5 [EC:6.3.2.19]
Glyma.04G034600	2747811	2751324	METAQTL-PC_4.1	PTHR13778:SF6 - GALACTURONOSYLTRANSFERASE-LIKE 1-RELATED (1 of 4)	Glyco_transf_8	FAMILY NOT NAMED	transferase activity, transferring glycosyl groups	homogalacturonan biosynthesis
Glyma.04G034700	2755895	2769960	METAQTL-PC_4.1	PF04129//PF15277 - Vps52 / Sac2 family (Vps52) // Exocyst complex component SEC3 N-terminal PIP2 binding PH (Sec3-PIP2_bind) (1 of 2)	Vps52	FAMILY NOT NAMED	RNA binding
Glyma.04G034800	2770545	2772228	METAQTL-PC_4.1	K03801 - lipoyl(octanoyl) transferase (lipB) (1 of 4)	BPL_LplA_LipB	OCTANOYLTRANSFERASE	cytoplasm	lipoate biosynthesis and incorporation I	Lipoyltransferase	lipoyl(octanoyl) transferase [EC:2.3.1.181]
Glyma.04G034900	2772645	2775387	METAQTL-PC_4.1	#N/A
Glyma.04G035000	2778592	2780674	METAQTL-PC_4.1	4.2.1.92 - Hydroperoxide dehydratase / Hydroperoxide isomerase (1 of 4)	p450	FAMILY NOT NAMED	iron ion binding	jasmonic acid biosynthesis		hydroperoxide dehydratase [EC:4.2.1.92]
Glyma.04G035100	2788631	2794989	METAQTL-PC_4.1	2.7.11.1 - Non-specific serine/threonine protein kinase / Threonine-specific protein kinase (1 of 2306)	Pkinase		protein kinase activity		Serine/threonine protein kinase
Glyma.04G035200	2799085	2799746	METAQTL-PC_4.1	#N/A
Glyma.04G035300	2815996	2816510	METAQTL-PC_4.1	(1 of 442) PF00067 - Cytochrome P450 (p450)	p450	FAMILY NOT NAMED	monooxygenase activity
Glyma.04G035400	2802572	2804542	METAQTL-PC_4.1	PF00067 - Cytochrome P450 (p450) (1 of 442)	p450	FAMILY NOT NAMED	iron ion binding
Glyma.04G035500	2805502	2807639	METAQTL-PC_4.1	KOG0156 - Cytochrome P450 CYP2 subfamily (1 of 172)	p450	FAMILY NOT NAMED	iron ion binding		Cytochrome P450 CYP2 subfamily
Glyma.04G035600	2808607	2811434	METAQTL-PC_4.1	PTHR24298:SF172 - CYTOCHROME P450 82C2-RELATED (1 of 7)	p450	FAMILY NOT NAMED	iron ion binding
Glyma.04G035700	2812143	2815966	METAQTL-PC_4.1	PTHR31496:SF7 - TRANSCRIPTION REPRESSOR KAN1-RELATED (1 of 6)	Myb_DNA-binding		DNA binding
Glyma.04G035800	2823095	2827340	METAQTL-PC_4.1	KOG3236 - Predicted membrane protein (1 of 2)	DUF2053	FAMILY NOT NAMED			Predicted membrane protein
Glyma.04G035900	2827793	2828991	METAQTL-PC_4.1	PF08041 - PetM family of cytochrome b6f complex subunit 7 (PetM) (1 of 5)	PetM		cytochrome b6f complex
Glyma.04G036000	2834950	2837627	METAQTL-PC_4.1	PTHR12383:SF15 - THYLAKOIDAL PROCESSING PEPTIDASE 1, CHLOROPLASTIC-RELATED (1 of 2)	Peptidase_S26	FAMILY NOT NAMED	proteolysis		Mitochondrial inner membrane protease, subunit IMP1	signal peptidase I [EC:3.4.21.89]
Glyma.04G036100	2840911	2845070	METAQTL-PC_4.1	PTHR11654//PTHR11654:SF113 - OLIGOPEPTIDE TRANSPORTER-RELATED // SUBFAMILY NOT NAMED (1 of 2)	PTR2	FAMILY NOT NAMED	transporter activity			solute carrier family 15 (peptide/histidine transporter), member 3/4
Glyma.04G036200	2849751	2852538	METAQTL-PC_4.1	K13963 - serpin B (SERPINB) (1 of 2)	Serpin	FAMILY NOT NAMED	extracellular space		Serpin	serpin B
Glyma.04G036300	2863361	2869532	METAQTL-PC_4.1	PTHR24361//PTHR24361:SF337 - MITOGEN-ACTIVATED KINASE KINASE KINASE // SUBFAMILY NOT NAMED (1 of 4)	Pkinase	FAMILY NOT NAMED	protein kinase activity		MEKK and related serine/threonine protein kinases
Glyma.04G036400	2883991	2890153	METAQTL-PC_4.1	(1 of 2) PTHR19302:SF33 - GAMMA-TUBULIN COMPLEX COMPONENT 5	Spc97_Spc98	FAMILY NOT NAMED	microtubule cytoskeleton organization
Glyma.04G036500	2878814	2880654	METAQTL-PC_4.1	PTHR33429:SF1 - EXPRESSED PROTEIN (1 of 2)
Glyma.04G036600	2882500	2883966	METAQTL-PC_4.1	PTHR34052:SF1 - AUXIN RESPONSE FACTOR 30-RELATED (1 of 8)	Cu_bind_like		electron carrier activity
Glyma.04G036700	2886576	2887661	METAQTL-PC_4.1	PTHR10641//PTHR10641:SF611 - MYB-LIKE DNA-BINDING PROTEIN MYB // SUBFAMILY NOT NAMED (1 of 4)	Myb_DNA-binding	MYB-LIKE DNA-BINDING PROTEIN MYB	DNA binding
Glyma.04G036800	2901739	2903129	METAQTL-PC_4.1	PF04759 - Protein of unknown function, DUF617 (DUF617) (1 of 19)	DUF617
Glyma.04G036900	2908807	2912905	METAQTL-PC_4.1	PTHR23054:SF29 - EXPRESSED PROTEIN (1 of 4)	DUF547	FAMILY NOT NAMED
Glyma.04G037000	2922674	2930506	METAQTL-PC_4.1	K01719 - uroporphyrinogen-III synthase (hemD, UROS) (1 of 1)	HEM4		uroporphyrinogen-III synthase activity	tetrapyrrole biosynthesis I (from glutamate)		uroporphyrinogen-III synthase [EC:4.2.1.75]
Glyma.04G037100	2935542	2941691	METAQTL-PC_4.1	PTHR24012:SF403 - POLYADENYLATE-BINDING PROTEIN RBP47A (1 of 7)	RRM_1	FAMILY NOT NAMED	nucleotide binding		Apoptosis-promoting RNA-binding protein TIA-1/TIAR (RRM superfamily)
Glyma.04G037200	2947639	2950103	METAQTL-PC_4.1	PF00685 - Sulfotransferase domain (Sulfotransfer_1) (1 of 15)	Sulfotransfer_1		catalytic activity
Glyma.04G037300	2955966	2958303	METAQTL-PC_4.1	PF01734 - Patatin-like phospholipase (Patatin) (1 of 29)	Patatin		lipid metabolic process
Glyma.04G037400	2960753	2962246	METAQTL-PC_4.1	PTHR23024:SF131 - CARBOXYLESTERASE 2-RELATED (1 of 4)	COesterase	FAMILY NOT NAMED		methyl indole-3-acetate interconversion	Arylacetamide deacetylase
Glyma.04G037500	2964514	2966118	METAQTL-PC_4.1	#N/A
Glyma.04G037600	2967498	2972306	METAQTL-PC_4.1	PF14295 - PAN domain (PAN_4) (1 of 3)	PAN_4		metal ion binding
Glyma.04G037700	2985894	2991150	METAQTL-PC_4.1	KOG2521 - Uncharacterized conserved protein (1 of 7)	DUF829	FAMILY NOT NAMED			Uncharacterized conserved protein
Glyma.04G037800	2993958	2999286	METAQTL-PC_4.1	PF02362 - B3 DNA binding domain (B3) (1 of 131)	B3		DNA binding
Glyma.04G037900	3013602	3018148	METAQTL-PC_4.1	(1 of 131) PF02362 - B3 DNA binding domain (B3)	B3		DNA binding
Glyma.04G038000	3007706	3012906	METAQTL-PC_4.1	PTHR13832:SF25 - PROTEIN PHOSPHATASE 2C 12-RELATED (1 of 4)	PP2C	FAMILY NOT NAMED	catalytic activity		Serine/threonine protein phosphatase
Glyma.04G038100	3018805	3020476	METAQTL-PC_4.1	K14499 - BRI1 kinase inhibitor 1 (BKI1) (1 of 3)						BRI1 kinase inhibitor 1
Glyma.04G038200	3023597	3033219	METAQTL-PC_4.1	K15728 - phosphatidate phosphatase LPIN (LPIN) (1 of 6)	Lipin_N	FAMILY NOT NAMED		diacylglycerol and triacylglycerol biosynthesis		phosphatidate phosphatase LPIN [EC:3.1.3.4]
Glyma.04G038300	3036847	3037495	METAQTL-PC_4.1	PTHR10891//PTHR10891:SF597 - EF-HAND CALCIUM-BINDING DOMAIN CONTAINING PROTEIN // SUBFAMILY NOT NAMED (1 of 5)	efhand	EF-HAND CALCIUM-BINDING DOMAIN CONTAINING PROTEIN	calcium ion binding
Glyma.04G038400	3041079	3044840	METAQTL-PC_4.1	PTHR33926:SF2 - PROTEIN TIC 22, CHLOROPLASTIC (1 of 3)	Tic22
Glyma.04G038500	3044841	3050128	METAQTL-PC_4.1	PTHR11183:SF44 - UDP-GLUCURONATE:XYLAN ALPHA-GLUCURONOSYLTRANSFERASE 2 (1 of 3)	Glyco_transf_8	FAMILY NOT NAMED	Golgi apparatus		Glycosyl transferase, family 8 - glycogenin
Glyma.04G038600	3055433	3062117	METAQTL-PC_4.1	KOG0963//KOG0978 - Transcription factor/CCAAT displacement protein CDP1 // E3 ubiquitin ligase involved in syntaxin degradation (1 of 2)	DUF827				E3 ubiquitin ligase involved in syntaxin degradation
Glyma.04G038700	3076798	3078154	METAQTL-PC_4.1	(1 of 2) PTHR21649//PTHR21649:SF23 - CHLOROPHYLL A/B BINDING PROTEIN	Chloroa_b-bind	FAMILY NOT NAMED	photosynthesis, light harvesting
Glyma.04G038800	3064358	3068437	METAQTL-PC_4.1	PF08553 - VID27 cytoplasmic protein (VID27) (1 of 4)	VID27		protein binding
Glyma.04G038900	3072581	3075535	METAQTL-PC_4.1	PTHR10438:SF229 - THIOREDOXIN-LIKE 4, CHLOROPLASTIC (1 of 2)	Thioredoxin	FAMILY NOT NAMED	glycerol ether metabolic process		Thioredoxin
Glyma.04G039000	3089213	3091528	METAQTL-PC_4.1	(1 of 330) PF01535//PF13041 - PPR repeat (PPR) // PPR repeat family (PPR_2)	PPR	FAMILY NOT NAMED
Glyma.04G039100	3079373	3084216	METAQTL-PC_4.1	K18588 - coenzyme Q-binding protein COQ10 (COQ10) (1 of 2)	Polyketide_cyc	FAMILY NOT NAMED			Oligoketide cyclase/lipid transport protein	coenzyme Q-binding protein COQ10
Glyma.04G039200	3086789	3091673	METAQTL-PC_4.1	PF11523 - Protein of unknown function (DUF3223) (DUF3223) (1 of 13)	DUF3223
Glyma.04G039300	3101866	3106662	METAQTL-PC_4.1	PTHR22952//PTHR22952:SF194 - CAMP-RESPONSE ELEMENT BINDING PROTEIN-RELATED // SUBFAMILY NOT NAMED (1 of 2)	bZIP_1	FAMILY NOT NAMED	transcription factor activity, sequence-specific DNA binding		bZIP transcription factor MafK	ABA responsive element binding factor
Glyma.04G039400	3107200	3112819	METAQTL-PC_4.1	K13174 - THO complex subunit 5 (THOC5) (1 of 4)	FimP	FAMILY NOT NAMED			Conserved coiled/coiled coil protein	THO complex subunit 5
Glyma.04G039500	3122845	3124308	METAQTL-PC_4.1	PTHR12565:SF74 - TRANSCRIPTION FACTOR HEC1 (1 of 4)	HLH	FAMILY NOT NAMED	protein dimerization activity
Glyma.04G039600	3138949	3140639	METAQTL-PC_4.1	PTHR10015:SF159 - HEAT STRESS TRANSCRIPTION FACTOR B-4 (1 of 4)	HSF_DNA-bind	HEAT SHOCK TRANSCRIPTION FACTOR	transcription factor activity, sequence-specific DNA binding		Heat shock transcription factor	heat shock transcription factor, other eukaryote
Glyma.04G039700	3169297	3176095	METAQTL-PC_4.1	(1 of 5) PTHR14155//PTHR14155:SF72 - RING FINGER DOMAIN-CONTAINING	zf-RING_2	FAMILY NOT NAMED	protein binding
Glyma.04G039800	3172127	3182664	METAQTL-PC_4.1	K10635 - E3 ubiquitin-protein ligase Arkadia [EC:6.3.2.19] (RNF111) (1 of 2)	zf-RING_2	FAMILY NOT NAMED	protein binding			E3 ubiquitin-protein ligase Arkadia [EC:6.3.2.19]
Glyma.04G039900	3192240	3194725	METAQTL-PC_4.1	PF02458 - Transferase family (Transferase) (1 of 152)	Transferase		transferase activity, transferring acyl groups other than amino-acyl groups
Glyma.04G040000	3199437	3202631	METAQTL-PC_4.1	PF02458 - Transferase family (Transferase) (1 of 152)	Transferase		transferase activity, transferring acyl groups other than amino-acyl groups	chlorogenic acid biosynthesis II
Glyma.04G040100	3203586	3205954	METAQTL-PC_4.1	#N/A
Glyma.04G040200	3206956	3211042	METAQTL-PC_4.1	PF02458 - Transferase family (Transferase) (1 of 152)	Transferase		transferase activity, transferring acyl groups other than amino-acyl groups	chlorogenic acid biosynthesis II
Glyma.04G040300	3206956	3211096	METAQTL-PC_4.1	PF02458 - Transferase family (Transferase) (1 of 152)	Transferase		transferase activity, transferring acyl groups other than amino-acyl groups
Glyma.04G040400	3214571	3216275	METAQTL-PC_4.1	PF02458 - Transferase family (Transferase) (1 of 152)	Transferase		transferase activity, transferring acyl groups other than amino-acyl groups
Glyma.04G040500	3222549	3223832	METAQTL-PC_4.1	PF02458 - Transferase family (Transferase) (1 of 152)	Transferase		transferase activity, transferring acyl groups other than amino-acyl groups
Glyma.04G040600	3226598	3231302	METAQTL-PC_4.1	PTHR14255//PTHR14255:SF11 - ATP-DEPENDENT PROTEASE CEREBLON // SUBFAMILY NOT NAMED (1 of 4)	TauE	FAMILY NOT NAMED	integral component of membrane
Glyma.04G040700	3236041	3240646	METAQTL-PC_4.1	K13126 - polyadenylate-binding protein (PABPC) (1 of 14)	RRM_1	FAMILY NOT NAMED	nucleotide binding		Polyadenylate-binding protein (RRM superfamily)	polyadenylate-binding protein
Glyma.04G040800	3258237	3260585	METAQTL-PC_4.1	(1 of 82) PF10551 - MULE transposase domain (MULE)	MULE
Glyma.04G040900	3248630	3249958	METAQTL-PC_4.1	PTHR24326:SF263 - WUSCHEL-RELATED HOMEOBOX 4 (1 of 4)	Homeobox	FAMILY NOT NAMED	DNA binding
Glyma.04G041000	3269949	3270905	METAQTL-PC_4.1
Glyma.04G041100	3263429	3264838	METAQTL-PC_4.1	PTHR23024:SF157 - CARBOXYLESTERASE 12-RELATED (1 of 6)	Abhydrolase_3	FAMILY NOT NAMED	metabolic process	methyl indole-3-acetate interconversion
Glyma.04G041200	3267267	3269983	METAQTL-PC_4.1	PTHR31729:SF0 - ETHYLENE-RESPONSIVE TRANSCRIPTION FACTOR ERF008-RELATED (1 of 8)	AP2		DNA binding			EREBP-like factor
Glyma.04G041300	3293225	3305897	METAQTL-PC_4.1	K10395 - kinesin family member 4/21/27 (KIF4_21_27) (1 of 9)	Kinesin	FAMILY NOT NAMED	microtubule motor activity			kinesin family member 4/21/27
Glyma.04G041400	3306533	3310562	METAQTL-PC_4.1	PF00069//PF13855 - Protein kinase domain (Pkinase) // Leucine rich repeat (LRR_8) (1 of 11)	Pkinase		protein kinase activity		Serine/threonine protein kinase
Glyma.04G041500	3312930	3316749	METAQTL-PC_4.1	PTHR12411:SF344 - CYSTEINE PROTEASE COMPONENT OF PROTEASE-INHIBITOR COMPLEX-RELATED (1 of 5)	Peptidase_C1	FAMILY NOT NAMED	proteolysis		Cysteine proteinase Cathepsin L
Glyma.04G041600	3318005	3318229	METAQTL-PC_4.1	#N/A
Glyma.04G041700	3321810	3324681	METAQTL-PC_4.1	PTHR13902//PTHR13902:SF64 - SERINE/THREONINE-PROTEIN KINASE WNK WITH NO LYSINE -RELATED // SUBFAMILY NOT NAMED (1 of 3)	bHLH-MYC_N	FAMILY NOT NAMED
Glyma.04G041800	3345288	3349883	METAQTL-PC_4.1	(1 of 8) PTHR24006:SF481 - F-BOX PROTEIN SKIP2	F-box	FAMILY NOT NAMED	protein binding
Glyma.04G041900	3336763	3341190	METAQTL-PC_4.1	PF11523 - Protein of unknown function (DUF3223) (DUF3223) (1 of 13)	DUF3223
Glyma.04G042000	3349708	3352905	METAQTL-PC_4.1	PTHR10177//PTHR10177:SF242 - CYCLINE // SUBFAMILY NOT NAMED (1 of 4)	Cyclin_N	CYCLINE	nucleus		G1/S-specific cyclin D	cyclin D3, plant
Glyma.04G042100	3371174	3372941	METAQTL-PC_4.1	3.5.1.1 - Asparaginase / L-asparagine amidohydrolase (1 of 5)	Asparaginase_2	L-ASPARAGINASE	hydrolase activity	L-asparagine degradation I	Asparaginase	beta-aspartyl-peptidase (threonine type) [EC:3.4.19.5]
Glyma.04G042200	3380451	3383450	METAQTL-PC_4.1	3.1.1.73 - Feruloyl esterase / Hydroxycinnamoyl esterase (1 of 18)	DUF303
Glyma.04G042300	3388052	3389508	METAQTL-PC_4.1	PTHR10641//PTHR10641:SF556 - MYB-LIKE DNA-BINDING PROTEIN MYB // SUBFAMILY NOT NAMED (1 of 1)	Myb_DNA-binding	MYB-LIKE DNA-BINDING PROTEIN MYB	DNA binding			myb proto-oncogene protein, plant
Glyma.04G076800	6430346	6436295	METAQTL-PC_4.2	PF00069//PF00582 - Protein kinase domain (Pkinase) // Universal stress protein family (Usp) (1 of 21)	Pkinase		protein kinase activity		Serine/threonine protein kinase
Glyma.04G076900	6443703	6446670	METAQTL-PC_4.2	PTHR13871:SF38 - PROTEIN C32D5.8, ISOFORM B-RELATED (1 of 2)	C1_3	FAMILY NOT NAMED	protein-disulfide reductase activity		Thioredoxin, nucleoredoxin and related proteins	nucleoredoxin [EC:1.8.1.8]
Glyma.04G077000	6449594	6455588	METAQTL-PC_4.2	K10744 - ribonuclease H2 subunit B (RNASEH2B) (1 of 1)	RNase_H2-Ydr279	FAMILY NOT NAMED	nucleus		Uncharacterized conserved protein	ribonuclease H2 subunit B
Glyma.04G077100	6454327	6458165	METAQTL-PC_4.2	PF07714//PF08263 - Protein tyrosine kinase (Pkinase_Tyr) // Leucine rich repeat N-terminal domain (LRRNT_2) (1 of 32)	LRRNT_2		protein kinase activity		Serine/threonine protein kinase
Glyma.04G077200	6461092	6464159	METAQTL-PC_4.2	PF12056 - Protein of unknown function (DUF3537) (DUF3537) (1 of 12)	DUF3537
Glyma.04G077300	6470579	6473123	METAQTL-PC_4.2	PTHR12192//PTHR12192:SF10 - CATION TRANSPORT PROTEIN CHAC-RELATED // SUBFAMILY NOT NAMED (1 of 2)	ChaC	FAMILY NOT NAMED			Predicted cation transporter
Glyma.04G077400	6475482	6479353	METAQTL-PC_4.2	K02738 - 20S proteasome subunit beta 1 (PSMB6) (1 of 2)	Proteasome	FAMILY NOT NAMED	threonine-type endopeptidase activity		20S proteasome, regulatory subunit beta type PSMB6/PSMB9/PRE3	20S proteasome subunit beta 1 [EC:3.4.25.1]
Glyma.04G077500	6480348	6482400	METAQTL-PC_4.2	PF06094 - Gamma-glutamyl cyclotransferase, AIG2-like (GGACT) (1 of 5)	AIG2
Glyma.04G077600	6484689	6486054	METAQTL-PC_4.2	PTHR33203:SF3 - OLEOSIN (1 of 2)	Oleosin		monolayer-surrounded lipid storage body
Glyma.04G077700	6488674	6491788	METAQTL-PC_4.2	#N/A
Glyma.04G077800	6514981	6515324	METAQTL-PC_4.2
Glyma.04G077900	6493252	6494261	METAQTL-PC_4.2	PTHR10168//PTHR10168:SF87 - GLUTAREDOXIN // SUBFAMILY NOT NAMED (1 of 1)		GLUTAREDOXIN	heat shock protein binding
Glyma.04G078000	6498768	6499560	METAQTL-PC_4.2	K14488 - SAUR family protein (SAUR) (1 of 159)	Auxin_inducible		response to auxin			SAUR family protein
Glyma.04G078100	6512559	6515532	METAQTL-PC_4.2	PF04654 - Protein of unknown function, DUF599 (DUF599) (1 of 22)	DUF599
Glyma.04G078200	6518170	6522120	METAQTL-PC_4.2	K03036 - 26S proteasome regulatory subunit N6 (PSMD11, RPN6) (1 of 4)	PCI	26S PROTEASOME NON-ATPASE REGULATORY SUBUNIT 11/COP9 SIGNALOSOME COMPLEX SUBUNIT 2	protein binding			26S proteasome regulatory subunit N6
Glyma.04G078300	6530338	6536166	METAQTL-PC_4.2	PTHR22952//PTHR22952:SF113 - CAMP-RESPONSE ELEMENT BINDING PROTEIN-RELATED // SUBFAMILY NOT NAMED (1 of 4)	bZIP_1	FAMILY NOT NAMED	transcription factor activity, sequence-specific DNA binding
Glyma.04G078400	6539577	6540310	METAQTL-PC_4.2	PTHR10891:SF589 - CALCIUM-BINDING PROTEIN CML42-RELATED (1 of 3)	EF-hand_7	EF-HAND CALCIUM-BINDING DOMAIN CONTAINING PROTEIN	calcium ion binding		Calmodulin and related proteins (EF-Hand superfamily)
Glyma.04G078500	6550640	6554827	METAQTL-PC_4.2	KOG1003 - Actin filament-coating protein tropomyosin (1 of 28)
Glyma.04G078600	6567889	6571004	METAQTL-PC_4.2	PTHR31744:SF6 - NAC DOMAIN CONTAINING PROTEIN 38 (1 of 3)	NAM		DNA binding
Glyma.04G078700	6584433	6587111	METAQTL-PC_4.2	2.1.1.33 - tRNA (guanine(46)-N(7))-methyltransferase / tRNA guanine 7-methyltransferase (1 of 4)	Methyltransf_4	FAMILY NOT NAMED	tRNA modification		Methyltransferase-like protein	tRNA (guanine-N7-)-methyltransferase [EC:2.1.1.33]
Glyma.04G078800	6587583	6590660	METAQTL-PC_4.2	PF01535//PF13041//PF14432 - PPR repeat (PPR) // PPR repeat family (PPR_2) // DYW family of nucleic acid deaminases (DYW_deaminase) (1 of 113)	PPR	FAMILY NOT NAMED	protein binding
Glyma.04G078900	6591567	6595180	METAQTL-PC_4.2	KOG0671 - LAMMER dual specificity kinases (1 of 2)	Pkinase_Tyr	FAMILY NOT NAMED	protein kinase activity			dual-specificity kinase [EC:2.7.12.1]
Glyma.04G079000	6592026	6593052	METAQTL-PC_4.2	#N/A
Glyma.04G079100	6599127	6600874	METAQTL-PC_4.2	#N/A
Glyma.04G079200	6604347	6605542	METAQTL-PC_4.2	PTHR10681:SF52 - TWO-ON-TWO HEMOGLOBIN-3 (1 of 1)	Bac_globin	THIOREDOXIN PEROXIDASE	oxygen binding
Glyma.04G079300	6611442	6612643	METAQTL-PC_4.2	PTHR33168:SF12 - EXPRESSED PROTEIN (1 of 6)
Glyma.04G079400	6613523	6617444	METAQTL-PC_4.2	PF04783 - Protein of unknown function (DUF630) (DUF630) (1 of 31)	DUF630	FAMILY NOT NAMED	pathogenesis
Glyma.04G079500	6619208	6621820	METAQTL-PC_4.2	PTHR12505:SF19 - BROMO-ADJACENT HOMOLOGY (BAH) DOMAIN-CONTAINING PROTEIN-RELATED (1 of 3)		FAMILY NOT NAMED	nucleotide binding
Glyma.04G079600	6629337	6633386	METAQTL-PC_4.2	PTHR31236:SF2 - DEHYDRATION-RESPONSIVE PROTEIN RD22 (1 of 11)	BURP
Glyma.04G079700	6663382	6667964	METAQTL-PC_4.2	PTHR23023:SF37 - INDOLE-3-PYRUVATE MONOOXYGENASE YUCCA2-RELATED (1 of 8)	FMO-like	FAMILY NOT NAMED	N,N-dimethylaniline monooxygenase activity	indole-3-acetate biosynthesis I	Flavin-containing monooxygenase	indole-3-pyruvate monooxygenase [EC:1.14.13.168]
Glyma.04G079800	6683139	6688470	METAQTL-PC_4.2	PTHR13718//PTHR13718:SF63 - RIBOSOMAL S SUBUNIT // SUBFAMILY NOT NAMED (1 of 2)	Ribosomal_S5	FAMILY NOT NAMED	RNA binding		Ribosomal protein S5	small subunit ribosomal protein S5
Glyma.04G079900	6691343	6697425	METAQTL-PC_4.2	K03978 - GTP-binding protein (engB) (1 of 4)	MMR_HSR1	FAMILY NOT NAMED	barrier septum assembly		Predicted GTPase	GTP-binding protein
Glyma.04G080000	6699830	6708929	METAQTL-PC_4.2	PTHR11134:SF4 - AP-4 COMPLEX SUBUNIT BETA-1 (1 of 3)	B2-adapt-app_C	FAMILY NOT NAMED	binding
Glyma.04G080100	6710313	6712513	METAQTL-PC_4.2	PTHR27001:SF89 - PROLINE-RICH RECEPTOR-LIKE PROTEIN KINASE PERK1-RELATED (1 of 4)	Pkinase		protein kinase activity
Glyma.04G080200	6717476	6723234	METAQTL-PC_4.2	K09595 - minor histocompatibility antigen H13 [EC:3.4.23.-] (HM13) (1 of 3)	Peptidase_A22B	FAMILY NOT NAMED	aspartic-type endopeptidase activity		Uncharacterized conserved protein	minor histocompatibility antigen H13 [EC:3.4.23.-]
Glyma.04G080300	6729271	6734841	METAQTL-PC_4.2	PTHR14255//PTHR14255:SF1 - ATP-DEPENDENT PROTEASE CEREBLON // SUBFAMILY NOT NAMED (1 of 5)	TauE	FAMILY NOT NAMED	integral component of membrane
Glyma.04G101300	9303207	9306817	METAQTL-PC_4.3	PTHR18929//PTHR18929:SF113 - PROTEIN DISULFIDE ISOMERASE // SUBFAMILY NOT NAMED (1 of 4)	Thioredoxin	FAMILY NOT NAMED	cell redox homeostasis		Thioredoxin
Glyma.04G101400	9307735	9311799	METAQTL-PC_4.3	PTHR13832:SF314 - PROTEIN PHOSPHATASE 2C 10-RELATED (1 of 6)	SpoIIE	FAMILY NOT NAMED	catalytic activity		Serine/threonine protein phosphatase	protein phosphatase 1L [EC:3.1.3.16]
Glyma.04G101500	9318906	9323664	METAQTL-PC_4.3	K12118 - cryptochrome 1 (CRY1) (1 of 4)	FAD_binding_7	FAMILY NOT NAMED				cryptochrome 1
Glyma.04G101600	9337455	9338766	METAQTL-PC_4.3
Glyma.04G101700	9354733	9354978	METAQTL-PC_4.3
Glyma.04G101800	9378086	9378691	METAQTL-PC_4.3	(1 of 4) PTHR10746:SF10 - 50S RIBOSOMAL PROTEIN L4, CHLOROPLASTIC	Ribosomal_L4	50S RIBOSOMAL PROTEIN L4	structural constituent of ribosome			large subunit ribosomal protein L4
Glyma.04G101900	9369294	9370989	METAQTL-PC_4.3	PTHR10641//PTHR10641:SF670 - MYB-LIKE DNA-BINDING PROTEIN MYB // SUBFAMILY NOT NAMED (1 of 2)	Myb_DNA-binding	MYB-LIKE DNA-BINDING PROTEIN MYB	DNA binding			myb proto-oncogene protein, plant
Glyma.04G102000	9412707	9414071	METAQTL-PC_4.3
Glyma.04G102100	9397653	9399880	METAQTL-PC_4.3	PTHR11206:SF87 - MATE EFFLUX FAMILY PROTEIN-RELATED (1 of 18)	MatE	FAMILY NOT NAMED	drug transmembrane transport			multidrug resistance protein, MATE family
Glyma.04G102200	9400921	9401894	METAQTL-PC_4.3	PF06645 - Microsomal signal peptidase 12 kDa subunit (SPC12) (SPC12) (1 of 7)	SPC12		signal peptidase complex
Glyma.04G102300	9406914	9410474	METAQTL-PC_4.3	PTHR24089:SF292 - MITOCHONDRIAL ADENINE NUCLEOTIDE TRANSPORTER BTL2-RELATED (1 of 2)	Mito_carr	FAMILY NOT NAMED			Mitochondrial solute carrier protein	solute carrier family 25 (mitochondrial phosphate transporter), member 23/24/25/41
Glyma.04G102400	9416696	9418107	METAQTL-PC_4.3	PTHR14791 - BOMB/KIRA PROTEINS (1 of 5)		FAMILY NOT NAMED	catalytic activity
Glyma.04G102500	9445644	9445871	METAQTL-PC_4.3	#N/A
Glyma.04G102600	9461411	9466500	METAQTL-PC_4.3	PTHR23500:SF44 - SUGAR TRANSPORT PROTEIN 5 (1 of 8)	MFS_1		membrane		Predicted transporter (major facilitator superfamily)
Glyma.04G102700	9470428	9476265	METAQTL-PC_4.3	PTHR23500:SF44 - SUGAR TRANSPORT PROTEIN 5 (1 of 8)	MFS_1		membrane		Predicted transporter (major facilitator superfamily)
Glyma.04G102800	9479386	9485244	METAQTL-PC_4.3	PTHR23500:SF44 - SUGAR TRANSPORT PROTEIN 5 (1 of 8)	MFS_1		membrane		Predicted transporter (major facilitator superfamily)
Glyma.04G102900	9491722	9495506	METAQTL-PC_4.3	KOG2049 - Translational repressor MPT5/PUF4 and related RNA-binding proteins (Puf superfamily) (1 of 5)	PUF	FAMILY NOT NAMED	RNA binding		Translational repressor MPT5/PUF4 and related RNA-binding proteins (Puf superfamily)
Glyma.04G103000	9512032	9515389	METAQTL-PC_4.3	PTHR31132:SF2 - EXPRESSED PROTEIN (1 of 2)	DUF4057
Glyma.04G103100	9536565	9540295	METAQTL-PC_4.3	PTHR10108//PTHR10108:SF702 - METHYLTRANSFERASE // SUBFAMILY NOT NAMED (1 of 2)	Methyltransf_11	FAMILY NOT NAMED	metabolic process
Glyma.04G103200	9567274	9568529	METAQTL-PC_4.3	(1 of 75) PF05678 - VQ motif (VQ)	VQ
Glyma.04G103300	9551256	9553249	METAQTL-PC_4.3	PF05678 - VQ motif (VQ) (1 of 75)	VQ
Glyma.04G103400	9592472	9596452	METAQTL-PC_4.3	PF00085//PF13181//PF13371//PF13414 - Thioredoxin (Thioredoxin) // Tetratricopeptide repeat (TPR_8) // Tetratricopeptide repeat (TPR_9) // TPR repeat (TPR_11) (1 of 2)	Thioredoxin	FAMILY NOT NAMED	protein binding		Molecular co-chaperone STI1	DnaJ homolog subfamily C member 7
Glyma.04G103500	9606439	9607708	METAQTL-PC_4.3	#N/A
Glyma.04G103600	9658980	9661648	METAQTL-PC_4.3	PTHR10788:SF25 - TREHALOSE-PHOSPHATE PHOSPHATASE D-RELATED (1 of 7)	Trehalose_PPase	TREHALOSE-6-PHOSPHATE SYNTHASE	catalytic activity			trehalose 6-phosphate phosphatase [EC:3.1.3.12]
Glyma.04G103700	9682862	9683988	METAQTL-PC_4.3	PF03168 - Late embryogenesis abundant protein (LEA_2) (1 of 105)	LEA_2
Glyma.04G103800	9686662	9686814	METAQTL-PC_4.3	#N/A		UNCHARACTERIZED
Glyma.04G103900	9707363	9709220	METAQTL-PC_4.3	PTHR31657:SF9 - ETHYLENE-RESPONSIVE TRANSCRIPTION FACTOR CRF5-RELATED (1 of 16)	AP2		DNA binding			EREBP-like factor
Glyma.04G104000	9735663	9736488	METAQTL-PC_4.3	#N/A
Glyma.04G104100	9779769	9782566	METAQTL-PC_4.3	PTHR17985 - SER/THR-RICH PROTEIN T10 IN DGCR REGION (1 of 4)	DUF833	FAMILY NOT NAMED			Uncharacterized conserved protein
Glyma.04G104200	9787991	9793115	METAQTL-PC_4.3	KOG0266//KOG4532 - WD40 repeat-containing protein // WD40-like repeat containing protein (1 of 1)	WD40	FAMILY NOT NAMED	protein binding		WD40-like repeat containing protein
Glyma.04G104300	9858774	9861689	METAQTL-PC_4.3	PTHR10174//PTHR10174:SF148 - RETINALDEHYDE BINDING PROTEIN-RELATED // SUBFAMILY NOT NAMED (1 of 5)	CRAL_TRIO_N	RETINALDEHYDE BINDING PROTEIN-RELATED			Phosphatidylinositol transfer protein PDR16 and related proteins
Glyma.04G104400	9866397	9872826	METAQTL-PC_4.3	PTHR10174//PTHR10174:SF148 - RETINALDEHYDE BINDING PROTEIN-RELATED // SUBFAMILY NOT NAMED (1 of 5)	CRAL_TRIO_N	RETINALDEHYDE BINDING PROTEIN-RELATED			Phosphatidylinositol transfer protein PDR16 and related proteins
Glyma.04G104500	9871101	9875212	METAQTL-PC_4.3	K01834 - 2,3-bisphosphoglycerate-dependent phosphoglycerate mutase (PGAM, gpmA) (1 of 5)	PGAM	FAMILY NOT NAMED	phosphoglycerate mutase activity	homolactic fermentation	Phosphoglycerate mutase	2,3-bisphosphoglycerate-dependent phosphoglycerate mutase [EC:5.4.2.11]
Glyma.04G104600	9883774	9885588	METAQTL-PC_4.3	PTHR31614:SF5 - ALLERGEN-LIKE PROTEIN BRSN20-RELATED (1 of 5)	Pollen_Ole_e_I
Glyma.04G104700	9895897	9899625	METAQTL-PC_4.3	PTHR22753:SF1 - TRANSMEMBRANE PROTEIN 68 (1 of 3)		FAMILY NOT NAMED
Glyma.04G104800	9943570	9944623	METAQTL-PC_4.3	PTHR33059:SF4 - F28K19.24-RELATED (1 of 6)	DUF581
Glyma.04G238900	49577851	49579885	METAQTL-PC_4.4	PF06017 - Unconventional myosin tail, actin- and lipid-binding (Myosin_TH1) (1 of 3)	Myosin_TH1		motor activity
Glyma.04G239000	49580805	49584304	METAQTL-PC_4.4	PF00560//PF07714//PF08263//PF13855 - Leucine Rich Repeat (LRR_1) // Protein tyrosine kinase (Pkinase_Tyr) // Leucine rich repeat N-terminal domain (LRRNT_2) // Leucine rich repeat (LRR_8) (1 of 20)	LRRNT_2		protein kinase activity		Serine/threonine protein kinase
Glyma.04G239100	50762902	50763075	METAQTL-PC_4.4
Glyma.04G239200	49594568	49597227	METAQTL-PC_4.4	#N/A		FAMILY NOT NAMED	protein binding
Glyma.04G239300	49597810	49602567	METAQTL-PC_4.4	PTHR11214//PTHR11214:SF7 - BETA-1,3-N-ACETYLGLUCOSAMINYLTRANSFERASE // SUBFAMILY NOT NAMED (1 of 3)	Galactosyl_T	FAMILY NOT NAMED	protein glycosylation		Galactosyltransferases
Glyma.04G239400	49607833	49609494	METAQTL-PC_4.4	PTHR33143:SF6 - F16F4.1 PROTEIN-RELATED (1 of 4)	VQ
Glyma.04G239500	49619470	49620857	METAQTL-PC_4.4	PF02701 - Dof domain, zinc finger (zf-Dof) (1 of 79)	zf-Dof		DNA binding
Glyma.04G239600	49628018	49632431	METAQTL-PC_4.4	PTHR33698:SF1 - NUCLEAR TRANSPORT FACTOR 2 (NTF2) FAMILY PROTEIN (1 of 2)	SnoaL_2
Glyma.04G239700	49639013	49643005	METAQTL-PC_4.4	PF00069//PF00560//PF08263//PF13855 - Protein kinase domain (Pkinase) // Leucine Rich Repeat (LRR_1) // Leucine rich repeat N-terminal domain (LRRNT_2) // Leucine rich repeat (LRR_8) (1 of 88)	LRRNT_2		protein kinase activity		Serine/threonine protein kinase
Glyma.04G239800	49647123	49650117	METAQTL-PC_4.4	PTHR10681//PTHR10681:SF91 - THIOREDOXIN PEROXIDASE // SUBFAMILY NOT NAMED (1 of 2)	AhpC-TSA	THIOREDOXIN PEROXIDASE	antioxidant activity
Glyma.04G239900	49656966	49659026	METAQTL-PC_4.4	PTHR10219:SF34 - GENOMIC DNA, CHROMOSOME 3, P1 CLONE: MXL8 (1 of 5)	GLTP	GLYCOLIPID TRANSFER PROTEIN-RELATED	cytoplasm		Glycolipid transfer protein
Glyma.04G240000	49668890	49671638	METAQTL-PC_4.4	PF00892 - EamA-like transporter family (EamA) (1 of 135)	EamA		membrane
Glyma.04G240100	49673142	49685116	METAQTL-PC_4.4	PF00892 - EamA-like transporter family (EamA) (1 of 135)	EamA		membrane
Glyma.04G240200	50853401	50854079	METAQTL-PC_4.4				integral component of membrane
Glyma.04G240300	49686706	49692094	METAQTL-PC_4.4	PTHR23423//PTHR23423:SF27 - ORGANIC SOLUTE TRANSPORTER-RELATED // SUBFAMILY NOT NAMED (1 of 4)	DUF300	FAMILY NOT NAMED
Glyma.04G240400	49694088	49701673	METAQTL-PC_4.4	K12479 - vacuolar protein sorting-associated protein 45 (VPS45) (1 of 2)	Sec1	VACUOLAR PROTEIN SORTING-ASSOCIATED	vesicle docking involved in exocytosis			vacuolar protein sorting-associated protein 45
Glyma.04G240500	49703237	49706038	METAQTL-PC_4.4	PF02576 - Putative ribosome maturation factor RimP (DUF150) (1 of 4)	DUF150		ribosomal small subunit biogenesis
Glyma.04G240600	49710027	49713882	METAQTL-PC_4.4	PTHR11802//PTHR11802:SF20 - SERINE PROTEASE FAMILY S10 SERINE CARBOXYPEPTIDASE // SUBFAMILY NOT NAMED (1 of 3)	Peptidase_S10	FAMILY NOT NAMED	serine-type carboxypeptidase activity			serine carboxypeptidase-like clade II [EC:3.4.16.-]
Glyma.04G240700	49723334	49726646	METAQTL-PC_4.4	PF13839//PF14416 - GDSL/SGNH-like Acyl-Esterase family found in Pmr5 and Cas1p (PC-Esterase) // PMR5 N terminal Domain (PMR5N) (1 of 120)	PC-Esterase
Glyma.04G240800	49728395	49731462	METAQTL-PC_4.4	PTHR11695//PTHR11695:SF432 - ALCOHOL DEHYDROGENASE RELATED // SUBFAMILY NOT NAMED (1 of 3)	ADH_zinc_N	FAMILY NOT NAMED	zinc ion binding	phytol degradation		alcohol dehydrogenase class-P [EC:1.1.1.1]
Glyma.04G240900	49734262	49743987	METAQTL-PC_4.4	K15172 - transcription elongation factor SPT5 (SUPT5H, SPT5) (1 of 2)	KOW	FAMILY NOT NAMED	regulation of transcription, DNA-templated			transcription elongation factor SPT5
Glyma.04G241000	49746487	49748966	METAQTL-PC_4.4	PTHR31407:SF18 - PSBP DOMAIN-CONTAINING PROTEIN 4, CHLOROPLASTIC (1 of 2)	PsbP		calcium ion binding	photosynthesis light reactions
Glyma.04G241100	50928362	50929413	METAQTL-PC_4.4	(1 of 330) PF01535//PF13041 - PPR repeat (PPR) // PPR repeat family (PPR_2)	PPR	FAMILY NOT NAMED	protein binding
Glyma.04G241200	49753713	49754531	METAQTL-PC_4.4	#N/A
Glyma.04G241300	50933661	50934017	METAQTL-PC_4.4
Glyma.04G241400	49764845	49768113	METAQTL-PC_4.4	PTHR10791:SF44 - BIDIRECTIONAL SUGAR TRANSPORTER SWEET1 (1 of 4)	MtN3_slv	RAG1-ACTIVATING PROTEIN 1			Multitransmembrane protein	solute carrier family 50 (sugar transporter)
Glyma.04G241500	49775340	49776160	METAQTL-PC_4.4	#N/A
Glyma.04G241600	49782502	49783311	METAQTL-PC_4.4	#N/A
Glyma.04G241700	49788638	49789593	METAQTL-PC_4.4	#N/A
Glyma.04G241800	49793208	49797828	METAQTL-PC_4.4	#N/A
Glyma.04G241900	49806381	49817551	METAQTL-PC_4.4	PTHR10378//PTHR10378:SF10 - LIM DOMAIN-BINDING PROTEIN // SUBFAMILY NOT NAMED (1 of 4)	LIM_bind	LIM DOMAIN-BINDING PROTEIN	transcription cofactor activity
Glyma.04G242000	49816518	49818327	METAQTL-PC_4.4	PTHR10438//PTHR10438:SF290 - THIOREDOXIN // SUBFAMILY NOT NAMED (1 of 4)	Thioredoxin_2	FAMILY NOT NAMED	glycerol ether metabolic process		Thioredoxin-like protein	thioredoxin 1
Glyma.04G242100	49821495	49825475	METAQTL-PC_4.4	PTHR31636:SF10 - SCARECROW-LIKE PROTEIN 1 (1 of 5)	GRAS
Glyma.04G242200	49846752	49848751	METAQTL-PC_4.4	PTHR10641//PTHR10641:SF496 - MYB-LIKE DNA-BINDING PROTEIN MYB // SUBFAMILY NOT NAMED (1 of 3)	Myb_DNA-bind_6	MYB-LIKE DNA-BINDING PROTEIN MYB	DNA binding			myb proto-oncogene protein, plant
Glyma.04G242300	49857341	49858714	METAQTL-PC_4.4	PTHR33021:SF9 - BASIC BLUE PROTEIN (1 of 5)	Cu_bind_like		electron carrier activity
Glyma.04G242400	49868037	49869559	METAQTL-PC_4.4	PTHR33133:SF5 - EXPRESSED PROTEIN (1 of 6)
Glyma.04G242500	49873763	49876536	METAQTL-PC_4.4	PTHR23023:SF121 - INDOLE-3-PYRUVATE MONOOXYGENASE YUCCA11-RELATED (1 of 2)	FMO-like	FAMILY NOT NAMED	N,N-dimethylaniline monooxygenase activity	indole-3-acetate biosynthesis I	Flavin-containing monooxygenase	indole-3-pyruvate monooxygenase [EC:1.14.13.168]
Glyma.04G242600	51061920	51064096	METAQTL-PC_4.4				transferase activity, transferring acyl groups, acyl groups converted into alkyl on transfer
Glyma.04G242700	49886068	49889535	METAQTL-PC_4.4	PF00646//PF13516 - F-box domain (F-box) // Leucine Rich repeat (LRR_6) (1 of 5)	F-box-like	FAMILY NOT NAMED	protein binding			F-box and leucine-rich repeat protein 1 (S-phase kinase-associated protein 2)
Glyma.04G242800	49904091	49912250	METAQTL-PC_4.4	PTHR31096:SF5 - ACR3 (1 of 5)	ACT		metabolic process
Glyma.04G242900	49922541	49930095	METAQTL-PC_4.4	2.7.11.1 - Non-specific serine/threonine protein kinase / Threonine-specific protein kinase (1 of 2306)	Pkinase_Tyr		protein kinase activity
Glyma.04G243000	49930871	49936834	METAQTL-PC_4.4	K00166 - 2-oxoisovalerate dehydrogenase E1 component alpha subunit (BCKDHA, bkdA1) (1 of 3)	E1_dh	FAMILY NOT NAMED	metabolic process	2-oxoisovalerate decarboxylation to isobutanoyl-CoA		2-oxoisovalerate dehydrogenase E1 component alpha subunit [EC:1.2.4.4]
Glyma.04G243100	49938920	49943185	METAQTL-PC_4.4	PTHR12802:SF2 - SWI/SNF COMPLEX SUBUNIT SWI3A (1 of 2)	Myb_DNA-binding	FAMILY NOT NAMED	DNA binding		Chromatin remodeling factor subunit and related transcription factors	SWI/SNF related-matrix-associated actin-dependent regulator of chromatin subfamily C
Glyma.04G243200	49947054	49949332	METAQTL-PC_4.4	PF01535//PF13041//PF13812 - PPR repeat (PPR) // PPR repeat family (PPR_2) // Pentatricopeptide repeat domain (PPR_3) (1 of 57)	PPR	FAMILY NOT NAMED	protein binding
Glyma.04G243300	49951064	49954171	METAQTL-PC_4.4	PF01535//PF13041//PF13812 - PPR repeat (PPR) // PPR repeat family (PPR_2) // Pentatricopeptide repeat domain (PPR_3) (1 of 57)	PPR	FAMILY NOT NAMED	protein binding
Glyma.04G243400	49954604	49957668	METAQTL-PC_4.4	PF01535//PF13041 - PPR repeat (PPR) // PPR repeat family (PPR_2) (1 of 330)	PPR	FAMILY NOT NAMED	protein binding
Glyma.04G243500	49965314	49967794	METAQTL-PC_4.4	#N/A
Glyma.04G243600	49972679	49980151	METAQTL-PC_4.4	PTHR13856:SF95 - F24J8.3 PROTEIN (1 of 3)	GAT	FAMILY NOT NAMED	intracellular		Cytosolic sorting protein GGA2/TOM1
Glyma.04G243700	49977082	49977291	METAQTL-PC_4.4	#N/A
Glyma.04G243800	49983708	49986713	METAQTL-PC_4.4	PTHR31750:SF2 - PROTEIN STAY-GREEN LIKE, CHLOROPLASTIC (1 of 2)	Staygreen
Glyma.04G243900	49988248	49994690	METAQTL-PC_4.4	PTHR10108:SF784 - METHYLTRANSFERASE PMT24-RELATED (1 of 4)	DUF248	FAMILY NOT NAMED	methyltransferase activity
Glyma.04G244000	49995618	49998300	METAQTL-PC_4.4	PTHR27005:SF32 - F16F4.7 PROTEIN-RELATED (1 of 2)	Pkinase_Tyr		protein kinase activity
Glyma.04G244100	50002793	50006076	METAQTL-PC_4.4	PF00069//PF13947 - Protein kinase domain (Pkinase) // Wall-associated receptor kinase galacturonan-binding (GUB_WAK_bind) (1 of 9)	Pkinase		protein kinase activity		Serine/threonine protein kinase
Glyma.04G244200	50016486	50018886	METAQTL-PC_4.4	K05282 - gibberellin 20-oxidase (E1.14.11.12) (1 of 7)	2OG-FeII_Oxy	OXIDOREDUCTASE, 2OG-FE(II) OXYGENASE FAMILY PROTEIN	oxidoreductase activity	superpathway of gibberellin GAsub>12 biosynthesis	Iron/ascorbate family oxidoreductases	gibberellin 20-oxidase [EC:1.14.11.12]
Glyma.04G244300	50022947	50024413	METAQTL-PC_4.4	#N/A
Glyma.04G244400	50029439	50030361	METAQTL-PC_4.4	#N/A
Glyma.04G244500	50036985	50037846	METAQTL-PC_4.4	#N/A
Glyma.04G244600	51216753	51217300	METAQTL-PC_4.4
Glyma.04G244700	51226374	51226706	METAQTL-PC_4.4
Glyma.04G244800	51231800	51232220	METAQTL-PC_4.4
Glyma.04G244900	50065616	50068280	METAQTL-PC_4.4	K10523 - speckle-type POZ protein (SPOP) (1 of 25)	BTB	FAMILY NOT NAMED	protein binding			speckle-type POZ protein
Glyma.04G245000	50073709	50074484	METAQTL-PC_4.4	PTHR10891//PTHR10891:SF530 - EF-HAND CALCIUM-BINDING DOMAIN CONTAINING PROTEIN // SUBFAMILY NOT NAMED (1 of 3)	EF-hand_7	EF-HAND CALCIUM-BINDING DOMAIN CONTAINING PROTEIN	calcium ion binding		Calmodulin and related proteins (EF-Hand superfamily)	calcium-binding protein CML
Glyma.04G245100	50078606	50086622	METAQTL-PC_4.4	2.7.7.10 - UTP--hexose-1-phosphate uridylyltransferase / Galactose-1-phosphate uridylyltransferase (1 of 2)	UDPGP	FAMILY NOT NAMED	metabolic process	UDP-i>N-acetyl-D-glucosamine biosynthesis II	UDP-N-acetylglucosamine pyrophosphorylase	UDP-sugar pyrophosphorylase [EC:2.7.7.64]
Glyma.04G245200	50089356	50091041	METAQTL-PC_4.4	PF10664 - Cyanobacterial and plastid NDH-1 subunit M (NdhM) (1 of 2)	NdhM		oxidoreductase activity, acting on NAD(P)H, quinone or similar compound as acceptor
Glyma.04G245300	50092934	50096964	METAQTL-PC_4.4	PTHR27001:SF44 - ADENINE NUCLEOTIDE ALPHA HYDROLASES-DOMAIN CONTAINING PROTEIN KINASE (1 of 4)	Pkinase		protein kinase activity		Serine/threonine protein kinase
Glyma.04G245400	50113100	50130461	METAQTL-PC_4.4	PTHR22884:SF276 - HISTONE-LYSINE N-METHYLTRANSFERASE, H3 LYSINE-36 SPECIFIC (1 of 2)	zf-CW	FAMILY NOT NAMED	protein binding			histone-lysine N-methyltransferase SETD2 [EC:2.1.1.43]
Glyma.04G245500	50138051	50143112	METAQTL-PC_4.4	PTHR11945:SF97 - FLORAL HOMEOTIC PROTEIN PISTILLATA (1 of 4)	K-box	FAMILY NOT NAMED	DNA binding		MADS box transcription factor	MADS-box transcription factor, plant
Glyma.04G245600	51326234	51328298	METAQTL-PC_4.4
Glyma.05G121200	31407296	31407960	METAQTL-OC_5.3	(1 of 12) PTHR31851:SF6 - VACUOLAR IRON TRANSPORTER HOMOLOG 2.1	VIT1				Uncharacterized membrane protein
Glyma.05G121300	31451548	31452549	METAQTL-OC_5.3	PTHR31851:SF6 - VACUOLAR IRON TRANSPORTER HOMOLOG 2.1 (1 of 12)	VIT1		RNA binding		Uncharacterized membrane protein
Glyma.05G121400	31462000	31462666	METAQTL-OC_5.3	PTHR31851:SF6 - VACUOLAR IRON TRANSPORTER HOMOLOG 2.1 (1 of 12)	VIT1				Uncharacterized membrane protein
Glyma.05G121500	31466580	31467532	METAQTL-OC_5.3	PTHR31851:SF6 - VACUOLAR IRON TRANSPORTER HOMOLOG 2.1 (1 of 12)	VIT1				Uncharacterized membrane protein
Glyma.05G121600	31470847	31471748	METAQTL-OC_5.3	PTHR31851:SF6 - VACUOLAR IRON TRANSPORTER HOMOLOG 2.1 (1 of 12)	VIT1				Uncharacterized membrane protein
Glyma.05G121700	31488076	31489999	METAQTL-OC_5.3	#N/A
Glyma.05G121800	31510641	31512915	METAQTL-OC_5.3	KOG1441 - Glucose-6-phosphate/phosphate and phosphoenolpyruvate/phosphate antiporter (1 of 66)	EamA		membrane		Glucose-6-phosphate/phosphate and phosphoenolpyruvate/phosphate antiporter
Glyma.05G121900	31516263	31520544	METAQTL-OC_5.3	KOG1441 - Glucose-6-phosphate/phosphate and phosphoenolpyruvate/phosphate antiporter (1 of 66)	EamA		phosphoglycerate kinase activity		Glucose-6-phosphate/phosphate and phosphoenolpyruvate/phosphate antiporter
Glyma.05G122000	31586257	31588102	METAQTL-OC_5.3	PTHR32448:SF30 - BERBERINE BRIDGE ENZYME-LIKE PROTEIN-RELATED (1 of 10)	FAD_binding_4		catalytic activity
Glyma.05G122100	31600923	31603021	METAQTL-OC_5.3	PF05633 - Protein of unknown function (DUF793) (DUF793) (1 of 14)	DUF793
Glyma.05G122200	31617834	31620408	METAQTL-OC_5.3	PTHR10791:SF34 - BIDIRECTIONAL SUGAR TRANSPORTER SWEET15 (1 of 8)	MtN3_slv	RAG1-ACTIVATING PROTEIN 1			Multitransmembrane protein	solute carrier family 50 (sugar transporter)
Glyma.05G122300	31624231	31627307	METAQTL-OC_5.3	K14769 - U3 small nucleolar RNA-associated protein 11 (UTP11) (1 of 2)	Utp11	FAMILY NOT NAMED	rRNA processing		Uncharacterized conserved protein	U3 small nucleolar RNA-associated protein 11
Glyma.05G122400	31628924	31632906	METAQTL-OC_5.3	PTHR22952//PTHR22952:SF175 - CAMP-RESPONSE ELEMENT BINDING PROTEIN-RELATED // SUBFAMILY NOT NAMED (1 of 4)	bZIP_1	FAMILY NOT NAMED	transcription factor activity, sequence-specific DNA binding
Glyma.05G122500	31601369	31619977	METAQTL-OC_5.3	(1 of 2) PTHR10887:SF369 - DNA2/NAM7 HELICASE FAMILY PROTEIN	AAA_11	DNA2/NAM7 HELICASE FAMILY			tRNA-splicing endonuclease positive effector (SEN1)
Glyma.05G122600	31666025	31667132	METAQTL-OC_5.3	#N/A
Glyma.05G122700	31676271	31679627	METAQTL-OC_5.3	PF01535//PF12854//PF13041 - PPR repeat (PPR) // PPR repeat (PPR_1) // PPR repeat family (PPR_2) (1 of 52)	PPR	FAMILY NOT NAMED	protein binding
Glyma.05G122800	31682084	31684633	METAQTL-OC_5.3	PTHR11679:SF2 - SEC1 FAMILY DOMAIN-CONTAINING PROTEIN 1 (1 of 2)	Sec1	SLY1-RELATED	vesicle docking involved in exocytosis
Glyma.05G122900	31694668	31700482	METAQTL-OC_5.3	#N/A
Glyma.05G123000	31710596	31713730	METAQTL-OC_5.3	PF03106 - WRKY DNA -binding domain (WRKY) (1 of 185)	WRKY		transcription factor activity, sequence-specific DNA binding
Glyma.05G123100	31716935	31720404	METAQTL-OC_5.3	PTHR10460//PTHR10460:SF11 - ABL INTERACTOR // SUBFAMILY NOT NAMED (1 of 5)		ABL INTERACTOR
Glyma.05G123200	31727210	31732832	METAQTL-OC_5.3	PTHR24361//PTHR24361:SF409 - MITOGEN-ACTIVATED KINASE KINASE KINASE // SUBFAMILY NOT NAMED (1 of 4)	Pkinase	FAMILY NOT NAMED	protein kinase activity		MEKK and related serine/threonine protein kinases	mitogen-activated protein kinase kinase kinase 1, plant [EC:2.7.11.25]
Glyma.05G123300	31734523	31738700	METAQTL-OC_5.3	PF07800 - Protein of unknown function (DUF1644) (DUF1644) (1 of 15)	DUF1644		nucleic acid binding
Glyma.05G123400	31750742	31752185	METAQTL-OC_5.3	PF04852 - Protein of unknown function (DUF640) (DUF640) (1 of 25)	DUF640
Glyma.05G123500	31757118	31763144	METAQTL-OC_5.3	K02206 - cyclin-dependent kinase 2 (CDK2) (1 of 7)	Pkinase	FAMILY NOT NAMED	protein kinase activity		Protein kinase PCTAIRE and related kinases	cyclin-dependent kinase 2 [EC:2.7.11.22]
Glyma.05G123600	31779124	31784281	METAQTL-OC_5.3	PTHR32096:SF18 - DISEASE RESISTANCE PROTEIN-LIKE-RELATED (1 of 4)	WRKY		transcription factor activity, sequence-specific DNA binding
Glyma.05G123700	31785969	31787341	METAQTL-OC_5.3	PTHR27000:SF136 - POLYGALACTURONASE INHIBITOR 1-RELATED (1 of 9)	LRRNT_2		protein binding
Glyma.05G123800	31756160	31757356	METAQTL-OC_5.3	(1 of 9) PTHR27000:SF136 - POLYGALACTURONASE INHIBITOR 1-RELATED
Glyma.05G123900	31799312	31800592	METAQTL-OC_5.3	PTHR27000:SF136 - POLYGALACTURONASE INHIBITOR 1-RELATED (1 of 9)	LRRNT_2
Glyma.05G124000	31804256	31805807	METAQTL-OC_5.3	PTHR27000:SF136 - POLYGALACTURONASE INHIBITOR 1-RELATED (1 of 9)	LRRNT_2		protein binding
Glyma.05G124100	31807646	31813854	METAQTL-OC_5.3	K16219 - protein N-terminal methyltransferase (METTL11, NTM1) (1 of 2)	Hydroxy-O-Methy	FAMILY NOT NAMED	N-terminal protein amino acid methylation			protein N-terminal methyltransferase [EC:2.1.1.244]
Glyma.05G124200	31814713	31816415	METAQTL-OC_5.3	PTHR27000:SF222 - LEUCINE-RICH REPEAT PROTEIN KINASE (1 of 2)	Pkinase_Tyr		protein kinase activity		Serine/threonine protein kinase
Glyma.05G124300	31817309	31818037	METAQTL-OC_5.3	K03505 - DNA polymerase delta subunit 4 (POLD4) (1 of 2)	DNA_pol_delta_4	FAMILY NOT NAMED	nucleus			DNA polymerase delta subunit 4
Glyma.05G124400	31818489	31819308	METAQTL-OC_5.3	PTHR33288:SF3 - APOCYTOCHROME F (1 of 2)	Apocytochr_F_C		iron ion binding
Glyma.05G124500	31832410	31834589	METAQTL-OC_5.3	PTHR10315:SF43 - E3 UBIQUITIN-PROTEIN LIGASE (1 of 4)	Sina	SEVEN IN ABSENTIA HOMOLOG	ubiquitin-protein transferase activity	protein ubiquitylation	Zn finger protein	E3 ubiquitin-protein ligase SIAH1 [EC:6.3.2.19]
Glyma.05G124600	31800563	31800913	METAQTL-OC_5.3
Glyma.05G124700	31807311	31817648	METAQTL-OC_5.3	(1 of 1) PF07727//PF12796//PF13962 - Reverse transcriptase (RNA-dependent DNA polymerase) (RVT_2) // Ankyrin repeats (3 copies) (Ank_2) // Domain of unknown function (PGG)	RVT_2	FAMILY NOT NAMED	protein binding		26S proteasome regulatory complex, subunit PSMD10
Glyma.05G124800	31856212	31858304	METAQTL-OC_5.3	1.3.3.8 - Tetrahydroberberine oxidase / THB oxidase (1 of 50)	FAD_binding_4		catalytic activity
Glyma.05G151200	34529838	34542312	METAQTL-PC_5.2	6.2.1.20 - Long-chain-fatty-acid--[acyl-carrier-protein] ligase / Acyl-[acyl-carrier-protein] synthetase (1 of 2)	AMP-binding	FAMILY NOT NAMED	catalytic activity	heptadecane biosynthesis		long-chain acyl-CoA synthetase [EC:6.2.1.3]
Glyma.05G151300	34546589	34550022	METAQTL-PC_5.2	K17285 - selenium-binding protein 1 (SELENBP1) (1 of 4)	SBP56	FAMILY NOT NAMED	protein binding			selenium-binding protein 1
Glyma.05G151400	34552681	34553459	METAQTL-PC_5.2	PTHR33136:SF3 - PROTEIN RALF-LIKE 32 (1 of 2)	RALF
Glyma.05G151500	34554483	34558574	METAQTL-PC_5.2	K13110 - microfibrillar-associated protein 1 (MFAP1) (1 of 2)	MFAP1_C	FAMILY NOT NAMED			Microfibrillar-associated protein MFAP1	microfibrillar-associated protein 1
Glyma.05G151600	34559186	34564333	METAQTL-PC_5.2	PTHR24015:SF884 - PENTATRICOPEPTIDE (PPR) REPEAT-CONTAINING PROTEIN (1 of 11)	PPR_2	FAMILY NOT NAMED	protein binding
Glyma.05G151700	34564820	34572602	METAQTL-PC_5.2	K12873 - bud site selection protein 31 (BUD31, G10) (1 of 3)	G10	FAMILY NOT NAMED	nucleus		G10 protein/predicted nuclear transcription regulator	bud site selection protein 31
Glyma.05G151800	34576166	34581028	METAQTL-PC_5.2	PTHR10015:SF157 - HEAT STRESS TRANSCRIPTION FACTOR A-5 (1 of 2)	HSF_DNA-bind	HEAT SHOCK TRANSCRIPTION FACTOR	transcription factor activity, sequence-specific DNA binding		Heat shock transcription factor	heat shock transcription factor, other eukaryote
Glyma.05G151900	34582223	34583483	METAQTL-PC_5.2	PTHR33136:SF10 - PROTEIN RALF-LIKE 24-RELATED (1 of 4)	RALF
Glyma.05G152000	34588371	34592259	METAQTL-PC_5.2	K01251 - adenosylhomocysteinase (E3.3.1.1, ahcY) (1 of 3)	2-Hacid_dh_C	FAMILY NOT NAMED	adenosylhomocysteinase activity	i>S-adenosyl-L-methionine cycle II		adenosylhomocysteinase [EC:3.3.1.1]
Glyma.05G152100	34603527	34606278	METAQTL-PC_5.2	PTHR11680//PTHR11680:SF11 - SERINE HYDROXYMETHYLTRANSFERASE // SUBFAMILY NOT NAMED (1 of 1)	SHMT	FAMILY NOT NAMED	catalytic activity	superpathway of L-serine and glycine biosynthesis I		glycine hydroxymethyltransferase [EC:2.1.2.1]
Glyma.05G152200	34607324	34614551	METAQTL-PC_5.2	PTHR10795//PTHR10795:SF362 - PROPROTEIN CONVERTASE SUBTILISIN/KEXIN // SUBFAMILY NOT NAMED (1 of 1)	PA	PROPROTEIN CONVERTASE SUBTILISIN/KEXIN	serine-type endopeptidase activity
Glyma.05G152300	34629993	34633212	METAQTL-PC_5.2	PTHR10366//PTHR10366:SF436 - NAD DEPENDENT EPIMERASE/DEHYDRATASE // SUBFAMILY NOT NAMED (1 of 2)	3Beta_HSD	FAMILY NOT NAMED	3-beta-hydroxy-delta5-steroid dehydrogenase activity	UDP-D-galacturonate biosynthesis I (from UDP-D-glucuronate)	UDP-glucose 4-epimerase/UDP-sulfoquinovose synthase	UDP-glucuronate 4-epimerase [EC:5.1.3.6]
Glyma.05G152400	34648517	34658696	METAQTL-PC_5.2	#N/A
Glyma.05G152500	34674617	34679704	METAQTL-PC_5.2	2.3.1.99 - Quinate O-hydroxycinnamoyltransferase / Hydroxycinnamoyl coenzyme A-quinate transferase (1 of 4)	Transferase		transferase activity, transferring acyl groups other than amino-acyl groups
Glyma.05G152600	34683042	34686406	METAQTL-PC_5.2	PF00067 - Cytochrome P450 (p450) (1 of 442)	p450	FAMILY NOT NAMED	iron ion binding
Glyma.05G152700	34689092	34689616	METAQTL-PC_5.2	#N/A			defense response
Glyma.05G152800	34692569	34695006	METAQTL-PC_5.2	PTHR24078//PTHR24078:SF222 - DNAJ HOMOLOG SUBFAMILY C MEMBER // SUBFAMILY NOT NAMED (1 of 4)	DnaJ	FAMILY NOT NAMED
Glyma.05G152900	34704015	34709886	METAQTL-PC_5.2	PTHR32343:SF8 - LD29830P (1 of 2)	RRM_1		nucleotide binding		Nucleic acid binding protein
Glyma.05G153000	34713768	34718497	METAQTL-PC_5.2	PTHR12570:SF20 - GENOMIC DNA, CHROMOSOME 3, BAC CLONE:F14O13 (1 of 1)	DUF803	FAMILY NOT NAMED	magnesium ion transmembrane transporter activity		Uncharacterized conserved protein
Glyma.05G153100	34683689	34684918	METAQTL-PC_5.2	(1 of 20) 2.3.1.74 - Naringenin-chalcone synthase / Flavonone synthase	Chal_sti_synt_N	FAMILY NOT NAMED	catalytic activity	flavonoid biosynthesis (in equisetum)
Glyma.05G153200	34730320	34732001	METAQTL-PC_5.2	K00660 - chalcone synthase (CHS) (1 of 17)	ACP_syn_III_C	FAMILY NOT NAMED	catalytic activity	flavonoid biosynthesis (in equisetum)		chalcone synthase [EC:2.3.1.74]
Glyma.05G153300	34725850	34728259	METAQTL-PC_5.2	#N/A
Glyma.05G153400	34734413	34743262	METAQTL-PC_5.2	PTHR12176:SF18 - METHYLTRANSFERASE-LIKE PROTEIN 13 (1 of 2)	Methyltransf_11	FAMILY NOT NAMED	metabolic process		Predicted spermine/spermidine synthase
Glyma.05G153500	34742319	34747159	METAQTL-PC_5.2	K05956 - geranylgeranyl transferase type-2 subunit beta [EC:2.5.1.60] (RABGGTB) (1 of 2)	Prenyltrans	FAMILY NOT NAMED	catalytic activity
Glyma.05G153600	34710293	34711315	METAQTL-PC_5.2
Glyma.05G153700	34750342	34752984	METAQTL-PC_5.2	PTHR32468:SF17 - CATION/H(+) ANTIPORTER 10-RELATED (1 of 9)	Na_H_Exchanger		cation transport
Glyma.05G153800	34757470	34762403	METAQTL-PC_5.2	K05755 - actin related protein 2/3 complex, subunit 4 (ARPC4) (1 of 2)	ARPC4	FAMILY NOT NAMED	Arp2/3 protein complex		Actin-related protein Arp2/3 complex, subunit ARPC4	actin related protein 2/3 complex, subunit 4
Glyma.05G153900	34763952	34769195	METAQTL-PC_5.2	PTHR22957//PTHR22957:SF329 - TBC1 DOMAIN FAMILY MEMBER GTPASE-ACTIVATING PROTEIN // SUBFAMILY NOT NAMED (1 of 4)	TBC	FAMILY NOT NAMED			GTPase-activating protein
Glyma.05G154000	34771673	34774503	METAQTL-PC_5.2	K12160 - small ubiquitin-related modifier (SUMO, SMT3) (1 of 6)	Rad60-SLD	SMALL UBIQUITIN-RELATED MODIFIER	protein binding		Ubiquitin-like proteins	small ubiquitin-related modifier
Glyma.05G154100	34776544	34786093	METAQTL-PC_5.2	2.7.1.137 - Phosphatidylinositol 3-kinase / Type III phosphoinositide 3-kinase (1 of 5)		FAMILY NOT NAMED		3-phosphoinositide biosynthesis	UV radiation resistance associated protein
Glyma.05G154200	34789775	34799662	METAQTL-PC_5.2	PTHR13020 - UBIQUITIN-ASSOCIATED UBA/UBX DOMAIN-CONTAINING (1 of 3)	UBA	FAMILY NOT NAMED	protein binding		Predicted ubiquitin regulatory protein
Glyma.05G154300	34800852	34805058	METAQTL-PC_5.2	PF07983 - X8 domain (X8) (1 of 94)	X8
Glyma.05G154400	34810379	34811264	METAQTL-PC_5.2	PF07983 - X8 domain (X8) (1 of 94)	X8
Glyma.05G154500	34814552	34814752	METAQTL-PC_5.2	#N/A
Glyma.05G154600	34824197	34825712	METAQTL-PC_5.2	PTHR33044:SF28 - BIFUNCTIONAL INHIBITOR/LIPID-TRANSFER PROTEIN/SEED STORAGE 2S ALBUMIN SUPERFAMILY PROTEIN (1 of 5)	LTP_2
Glyma.05G154700	34828737	34831540	METAQTL-PC_5.2	PF04398 - Protein of unknown function, DUF538 (DUF538) (1 of 41)	DUF538
Glyma.05G154800	34833659	34834856	METAQTL-PC_5.2	#N/A
Glyma.05G154900	34834590	34836836	METAQTL-PC_5.2	PF05553 - Cotton fibre expressed protein (DUF761) (1 of 67)	DUF761
Glyma.05G155000	34836982	34841666	METAQTL-PC_5.2	PF00646//PF01344 - F-box domain (F-box) // Kelch motif (Kelch_1) (1 of 27)	F-box	FAMILY NOT NAMED	protein binding
Glyma.05G155100	34843336	34851492	METAQTL-PC_5.2	PTHR24031//PTHR24031:SF264 - RNA HELICASE // SUBFAMILY NOT NAMED (1 of 3)	Helicase_C	FAMILY NOT NAMED	nucleic acid binding			ATP-dependent RNA helicase DDX3X [EC:3.6.4.13]
Glyma.05G155200	34853574	34857767	METAQTL-PC_5.2	PF13812//PF14432 - Pentatricopeptide repeat domain (PPR_3) // DYW family of nucleic acid deaminases (DYW_deaminase) (1 of 2)	PPR_3	FAMILY NOT NAMED	protein binding
Glyma.05G155300	34859521	34867842	METAQTL-PC_5.2	K04382 - serine/threonine-protein phosphatase 2A catalytic subunit (PPP2C) (1 of 10)	Metallophos	FAMILY NOT NAMED	hydrolase activity			serine/threonine-protein phosphatase 2A catalytic subunit [EC:3.1.3.16]
Glyma.05G155400	34869114	34872855	METAQTL-PC_5.2	#N/A			protein binding
Glyma.05G155500	34875815	34877612	METAQTL-PC_5.2	PTHR11785//PTHR11785:SF359 - AMINO ACID TRANSPORTER // SUBFAMILY NOT NAMED (1 of 2)	AA_permease	FAMILY NOT NAMED	amino acid transmembrane transport		Amino acid transporters
Glyma.05G155600	34889315	34890988	METAQTL-PC_5.2	PF01344 - Kelch motif (Kelch_1) (1 of 74)	Kelch_1	FAMILY NOT NAMED	protein binding
Glyma.05G155700	34895334	34899349	METAQTL-PC_5.2	K03241 - translation initiation factor eIF-2B subunit gamma (EIF2B3) (1 of 2)	NTP_transferase	FAMILY NOT NAMED	biosynthetic process		Translation initiation factor 2B, gamma subunit (eIF-2Bgamma/GCD1)	translation initiation factor eIF-2B subunit gamma
Glyma.05G155800	34901827	34903540	METAQTL-PC_5.2	KOG1175 - Acyl-CoA synthetase (1 of 1)	AMP-binding_C	FAMILY NOT NAMED		ethanol degradation II
Glyma.05G155900	34904330	34906601	METAQTL-PC_5.2	PTHR31965:SF1 - TRANSMEMBRANE PROTEIN 42 (1 of 2)
Glyma.05G156000	34907599	34911348	METAQTL-PC_5.2	PTHR32227:SF48 - GLUCAN ENDO-1,3-BETA-GLUCOSIDASE 4 (1 of 4)	Glyco_hydro_17		hydrolase activity, hydrolyzing O-glycosyl compounds
Glyma.05G156100	34912908	34914975	METAQTL-PC_5.2	K02912 - large subunit ribosomal protein L32e (RP-L32e, RPL32) (1 of 8)	Ribosomal_L32e	FAMILY NOT NAMED	structural constituent of ribosome		60S ribosomal protein L32	large subunit ribosomal protein L32e
Glyma.05G156200	34916134	34918273	METAQTL-PC_5.2	#N/A
Glyma.05G156300	34919995	34925823	METAQTL-PC_5.2	PTHR21266:SF25 - PROTOCHLOROPHYLLIDE-DEPENDENT TRANSLOCON COMPONENT 52, CHLOROPLASTIC (1 of 3)	Rieske	FAMILY NOT NAMED	chlorophyllide a oxygenase [overall] activity	chlorophyll i>a degradation II
Glyma.05G156400	34926225	34931329	METAQTL-PC_5.2	PTHR12956//PTHR12956:SF22 - ALKALINE CERAMIDASE-RELATED // SUBFAMILY NOT NAMED (1 of 2)	DUF616	FAMILY NOT NAMED
Glyma.05G156500	34932639	34936893	METAQTL-PC_5.2	PF07800 - Protein of unknown function (DUF1644) (DUF1644) (1 of 15)	DUF1644
Glyma.05G156600	34942519	34946300	METAQTL-PC_5.2	PTHR31250:SF4 - CALMODULIN-BINDING FAMILY PROTEIN-RELATED (1 of 3)
Glyma.05G156700	34913281	34913721	METAQTL-PC_5.2			FAMILY NOT NAMED
Glyma.05G156800	34966705	34972107	METAQTL-PC_5.2	PTHR17224:SF4 - PEPTIDYL-TRNA HYDROLASE, MITOCHONDRIAL (1 of 2)	Pept_tRNA_hydro	FAMILY NOT NAMED	aminoacyl-tRNA hydrolase activity		Peptidyl-tRNA hydrolase	peptidyl-tRNA hydrolase, PTH1 family [EC:3.1.1.29]
Glyma.05G156900	34978774	34988248	METAQTL-PC_5.2	PTHR10527//PTHR10527:SF29 - IMPORTIN BETA // SUBFAMILY NOT NAMED (1 of 7)	HEAT	IMPORTIN BETA	binding
Glyma.05G157000	34993361	34994768	METAQTL-PC_5.2	PTHR22952//PTHR22952:SF182 - CAMP-RESPONSE ELEMENT BINDING PROTEIN-RELATED // SUBFAMILY NOT NAMED (1 of 9)	bZIP_1	FAMILY NOT NAMED	transcription factor activity, sequence-specific DNA binding
Glyma.05G157100	34994304	34994432	METAQTL-PC_5.2	#N/A
Glyma.05G157200	35002507	35005720	METAQTL-PC_5.2	PTHR24055:SF196 - MITOGEN-ACTIVATED PROTEIN KINASE 14-RELATED (1 of 2)	Kdo	FAMILY NOT NAMED	protein kinase activity			mitogen-activated protein kinase 1/3 [EC:2.7.11.24]
Glyma.05G157300	35015177	35017558	METAQTL-PC_5.2	PTHR11588:SF48 - TUBULIN ALPHA-1 CHAIN-RELATED (1 of 5)	Tubulin	FAMILY NOT NAMED	GTPase activity			tubulin alpha
Glyma.05G157400	35018833	35020382	METAQTL-PC_5.2	PTHR31194//PTHR31194:SF5 - SHN SHINE , DNA BINDING / TRANSCRIPTION FACTOR // SUBFAMILY NOT NAMED (1 of 1)	AP2		DNA binding			EREBP-like factor
Glyma.05G157500	35021509	35024239	METAQTL-PC_5.2	PF01535//PF13041//PF14432 - PPR repeat (PPR) // PPR repeat family (PPR_2) // DYW family of nucleic acid deaminases (DYW_deaminase) (1 of 113)	PPR	FAMILY NOT NAMED	protein binding
Glyma.05G157600	35022641	35031348	METAQTL-PC_5.2	6.2.1.1 - Acetate--CoA ligase / Acyl-activating enzyme (1 of 14)	AMP-binding	FAMILY NOT NAMED	catalytic activity	ethanol degradation II
Glyma.05G157700	35032273	35035222	METAQTL-PC_5.2	#N/A
Glyma.05G157800	35039924	35044962	METAQTL-PC_5.2	PTHR24089:SF266 - MITOCHONDRIAL DICARBOXYLATE/TRICARBOXYLATE TRANSPORTER DTC (1 of 2)	Mito_carr	FAMILY NOT NAMED			Mitochondrial oxoglutarate/malate carrier proteins	solute carrier family 25 (mitochondrial oxoglutarate transporter), member 11
Glyma.05G157900	35047087	35049195	METAQTL-PC_5.2	PTHR22814:SF107 - F28N24.19 PROTEIN (1 of 1)	HMA	FAMILY NOT NAMED	metal ion transport		Copper chaperone
Glyma.05G158000	35052954	35062903	METAQTL-PC_5.2	PTHR12482:SF11 - HYDROLASE-LIKE PROTEIN (1 of 3)	DUF676	FAMILY NOT NAMED			Predicted alpha/beta hydrolase
Glyma.05G158100	35064338	35068147	METAQTL-PC_5.2	PTHR18860//PTHR18860:SF31 - 14-3-3 PROTEIN // SUBFAMILY NOT NAMED (1 of 7)	37694	FAMILY NOT NAMED	protein domain specific binding		Multifunctional chaperone (14-3-3 family)	14-3-3 protein epsilon
Glyma.05G158200	35070402	35072279	METAQTL-PC_5.2	PF02701 - Dof domain, zinc finger (zf-Dof) (1 of 79)	zf-Dof		DNA binding
Glyma.05G158300	35077016	35085505	METAQTL-PC_5.2	PTHR12902 - WASP-1 (1 of 6)		FAMILY NOT NAMED	cytoskeleton
Glyma.05G158400	35046282	35046455	METAQTL-PC_5.2
Glyma.05G158500	35101112	35103182	METAQTL-PC_5.2	PF14009 - Domain of unknown function (DUF4228) (DUF4228) (1 of 81)	DUF4228
Glyma.05G158600	35068575	35070218	METAQTL-PC_5.2	(1 of 9) PTHR12411:SF371 - CATHEPSIN O	Peptidase_C1	FAMILY NOT NAMED	cysteine-type endopeptidase activity		Cysteine proteinase Cathepsin L
Glyma.05G158700	35115115	35117168	METAQTL-PC_5.2	PTHR24347:SF168 - CBL-INTERACTING SERINE/THREONINE-PROTEIN KINASE 12-RELATED (1 of 8)	NAF	FAMILY NOT NAMED	protein kinase activity		Serine/threonine protein kinase
Glyma.05G158800	35124009	35130907	METAQTL-PC_5.2	PTHR27001:SF83 - LRR RECEPTOR-LIKE SERINE/THREONINE-PROTEIN KINASE MRH1-RELATED (1 of 10)	LRRNT_2		protein kinase activity		Serine/threonine protein kinase
Glyma.05G158900	35147635	35153702	METAQTL-PC_5.2	PTHR31314:SF10 - HOMEODOMAIN-LIKE SUPERFAMILY PROTEIN-RELATED (1 of 6)	Myb_DNA-binding		DNA binding
Glyma.05G159000	35155159	35161460	METAQTL-PC_5.2	PTHR33671:SF3 - F28N24.8 PROTEIN (1 of 4)	DUF688
Glyma.05G159100	35161036	35163613	METAQTL-PC_5.2	3.4.22.67 - Zingipain / Zingibain (1 of 4)	Peptidase_C1	FAMILY NOT NAMED	proteolysis
Glyma.05G159200	35167033	35170521	METAQTL-PC_5.2	PTHR27000:SF154 - LEUCINE-RICH REPEAT RECEPTOR-LIKE PROTEIN KINASE (1 of 4)	LRR_1		protein kinase activity		Serine/threonine protein kinase
Glyma.05G159300	35139039	35140073	METAQTL-PC_5.2	(1 of 148) PF14111 - Domain of unknown function (DUF4283) (DUF4283)	DUF4283
Glyma.05G159400	35179988	35184274	METAQTL-PC_5.2	K14502 - protein brassinosteroid insensitive 2 (BIN2) (1 of 12)	Pkinase_Tyr	FAMILY NOT NAMED	protein kinase activity			protein brassinosteroid insensitive 2 [EC:2.7.11.1]
Glyma.05G159500	35184209	35185793	METAQTL-PC_5.2	#N/A
Glyma.05G159600	35192014	35195437	METAQTL-PC_5.2	PTHR23012//PTHR23012:SF76 - MEMBRANE ASSOCIATED RING FINGER // SUBFAMILY NOT NAMED (1 of 6)	RINGv	FAMILY NOT NAMED	zinc ion binding
Glyma.05G159700	35196073	35199217	METAQTL-PC_5.2	PF01535//PF13041//PF14432 - PPR repeat (PPR) // PPR repeat family (PPR_2) // DYW family of nucleic acid deaminases (DYW_deaminase) (1 of 113)	PPR	FAMILY NOT NAMED	protein binding
Glyma.05G159800	35199218	35199737	METAQTL-PC_5.2	#N/A
Glyma.05G159900	35203296	35204581	METAQTL-PC_5.2	PTHR27000:SF131 - RECEPTOR LIKE PROTEIN 55 (1 of 3)	LRR_1		protein binding
Glyma.05G160000	35169849	35183042	METAQTL-PC_5.2	(1 of 1) PF00400//PF13632//PF14569 - WD domain, G-beta repeat (WD40) // Glycosyl transferase family group 2 (Glyco_trans_2_3) // Zinc-binding RING-finger (zf-UDP)	WD40	FAMILY NOT NAMED	protein binding	cellulose biosynthesis		cellulose synthase A [EC:2.4.1.12]
Glyma.05G160100	35224150	35226833	METAQTL-PC_5.2	PF00892 - EamA-like transporter family (EamA) (1 of 135)	EamA		membrane
Glyma.05G160200	35234930	35236026	METAQTL-PC_5.2	#N/A
Glyma.05G160300	35199525	35209392	METAQTL-PC_5.2	(1 of 3) PF02620 - Uncharacterized ACR, COG1399 (DUF177)	DUF177
Glyma.05G160400	35244021	35245316	METAQTL-PC_5.2	#N/A
Glyma.05G160500	35248767	35249787	METAQTL-PC_5.2	PF07939 - Protein of unknown function (DUF1685) (DUF1685) (1 of 15)	DUF1685
Glyma.05G160600	35272199	35272348	METAQTL-PC_5.2	#N/A
Glyma.05G160700	35284236	35285496	METAQTL-PC_5.2	#N/A
Glyma.05G160800	35293005	35294764	METAQTL-PC_5.2	PTHR31282:SF9 - WRKY TRANSCRIPTION FACTOR 65-RELATED (1 of 2)	WRKY		transcription factor activity, sequence-specific DNA binding
Glyma.05G160900	35299147	35300208	METAQTL-PC_5.2	#N/A
Glyma.05G161000	35301949	35308424	METAQTL-PC_5.2	PTHR13194:SF19 - NAD(P)-BINDING ROSSMANN-FOLD SUPERFAMILY PROTEIN (1 of 2)	NmrA	FAMILY NOT NAMED			Predicted dehydrogenase
Glyma.05G161100	35317281	35318024	METAQTL-PC_5.2	#N/A
Glyma.05G161200	35326399	35328605	METAQTL-PC_5.2	PTHR31161:SF7 - F28N24.3 PROTEIN (1 of 2)	DUF641
Glyma.05G161300	35336259	35337305	METAQTL-PC_5.2	PTHR11260//PTHR11260:SF233 - GLUTATHIONE S-TRANSFERASE, GST, SUPERFAMILY, GST DOMAIN CONTAINING // SUBFAMILY NOT NAMED (1 of 8)	GST_C	FAMILY NOT NAMED	protein binding	glutathione-mediated detoxification II	Glutathione S-transferase	glutathione S-transferase [EC:2.5.1.18]
Glyma.05G161400	35338255	35339920	METAQTL-PC_5.2	PTHR11260//PTHR11260:SF233 - GLUTATHIONE S-TRANSFERASE, GST, SUPERFAMILY, GST DOMAIN CONTAINING // SUBFAMILY NOT NAMED (1 of 8)	GST_N	FAMILY NOT NAMED	protein binding	glutathione-mediated detoxification II	Glutathione S-transferase	glutathione S-transferase [EC:2.5.1.18]
Glyma.05G161500	35340271	35341526	METAQTL-PC_5.2	PTHR11260//PTHR11260:SF233 - GLUTATHIONE S-TRANSFERASE, GST, SUPERFAMILY, GST DOMAIN CONTAINING // SUBFAMILY NOT NAMED (1 of 8)	GST_C	FAMILY NOT NAMED	protein binding	glutathione-mediated detoxification II	Glutathione S-transferase	glutathione S-transferase [EC:2.5.1.18]
Glyma.05G161600	35343039	35344372	METAQTL-PC_5.2	PTHR11260//PTHR11260:SF233 - GLUTATHIONE S-TRANSFERASE, GST, SUPERFAMILY, GST DOMAIN CONTAINING // SUBFAMILY NOT NAMED (1 of 8)	GST_C	FAMILY NOT NAMED	protein binding	glutathione-mediated detoxification II	Glutathione S-transferase	glutathione S-transferase [EC:2.5.1.18]
Glyma.05G161700	35346259	35351793	METAQTL-PC_5.2	PTHR10585:SF26 - ER LUMEN PROTEIN RETAINING RECEPTOR (1 of 2)	ER_lumen_recept	ER LUMEN PROTEIN RETAINING RECEPTOR	protein retention in ER lumen		ER lumen protein retaining receptor	ER lumen protein retaining receptor
Glyma.05G161800	35320909	35321076	METAQTL-PC_5.2
Glyma.05G161900	35355974	35357130	METAQTL-PC_5.2	PTHR32077:SF7 - FASCICLIN-LIKE ARABINOGALACTAN PROTEIN 11 (1 of 35)	Fasciclin
Glyma.05G162000	35358598	35360038	METAQTL-PC_5.2	PTHR32077:SF7 - FASCICLIN-LIKE ARABINOGALACTAN PROTEIN 11 (1 of 35)	Fasciclin
Glyma.05G162100	35364617	35368283	METAQTL-PC_5.2	PTHR23315:SF76 - U-BOX DOMAIN-CONTAINING PROTEIN 17 (1 of 4)	U-box	FAMILY NOT NAMED	ubiquitin-protein transferase activity	protein ubiquitylation
Glyma.05G162200	35374735	35376483	METAQTL-PC_5.2	PTHR33057:SF10 - OVATE FAMILY PROTEIN 5 (1 of 4)	DUF623
Glyma.05G162300	35381749	35386774	METAQTL-PC_5.2	PTHR10015:SF161 - E2F/DP FAMILY WINGED-HELIX DNA-BINDING DOMAIN-CONTAINING PROTEIN-RELATED (1 of 4)	HSF_DNA-bind	HEAT SHOCK TRANSCRIPTION FACTOR	transcription factor activity, sequence-specific DNA binding			heat shock transcription factor, other eukaryote
Glyma.05G162400	35391209	35392817	METAQTL-PC_5.2	#N/A
Glyma.05G162500	35405155	35409665	METAQTL-PC_5.2	PTHR19139:SF144 - AQUAPORIN NIP1-1-RELATED (1 of 7)	MIP	FAMILY NOT NAMED	transporter activity		Aquaporin (major intrinsic protein family)	aquaporin NIP
Glyma.05G162600	35410188	35412991	METAQTL-PC_5.2	PTHR19139:SF144 - AQUAPORIN NIP1-1-RELATED (1 of 7)	MIP	FAMILY NOT NAMED	transporter activity		Aquaporin (major intrinsic protein family)	aquaporin NIP
Glyma.05G162700	35413723	35416237	METAQTL-PC_5.2	PTHR21212:SF1 - ADIPOSE-REGULATORY PROTEIN (SEIPIN)-RELATED (1 of 2)	Seipin	FAMILY NOT NAMED			Uncharacterized conserved protein
Glyma.05G162800	35420057	35431719	METAQTL-PC_5.2	PTHR27006:SF3 - LRR RECEPTOR-LIKE SERINE/THREONINE-PROTEIN KINASE RFK1-RELATED (1 of 5)	Pkinase_Tyr		protein kinase activity		Serine/threonine protein kinase
Glyma.05G162900	35432070	35434097	METAQTL-PC_5.2	PTHR11566:SF45 - DYNAMIN-RELATED PROTEIN 4C-RELATED (1 of 5)	Dynamin_M	FAMILY NOT NAMED	GTPase activity		Vacuolar sorting protein VPS1, dynamin, and related proteins
Glyma.05G163000	35438573	35443242	METAQTL-PC_5.2	PTHR11654//PTHR11654:SF131 - OLIGOPEPTIDE TRANSPORTER-RELATED // SUBFAMILY NOT NAMED (1 of 4)	PTR2	FAMILY NOT NAMED	transporter activity			solute carrier family 15 (peptide/histidine transporter), member 3/4
Glyma.05G163100	35457496	35458554	METAQTL-PC_5.2	PTHR28141:SF1 - 2',3'-CYCLIC-NUCLEOTIDE 3'-PHOSPHODIESTERASE (1 of 1)	CPDase		cyclic-nucleotide phosphodiesterase activity
Glyma.05G163200	35469938	35477993	METAQTL-PC_5.2	PTHR11945//PTHR11945:SF205 - MADS BOX PROTEIN // SUBFAMILY NOT NAMED (1 of 2)	K-box	FAMILY NOT NAMED	DNA binding		MADS box transcription factor	MADS-box transcription factor, plant
Glyma.05G163300	35480034	35482689	METAQTL-PC_5.2	PTHR22835//PTHR22835:SF177 - ZINC FINGER FYVE DOMAIN CONTAINING PROTEIN // SUBFAMILY NOT NAMED (1 of 11)	Lipase_GDSL	FAMILY NOT NAMED	hydrolase activity, acting on ester bonds	triacylglycerol degradation
Glyma.05G163400	35488766	35491404	METAQTL-PC_5.2	PTHR22835//PTHR22835:SF120 - ZINC FINGER FYVE DOMAIN CONTAINING PROTEIN // SUBFAMILY NOT NAMED (1 of 5)	Lipase_GDSL	FAMILY NOT NAMED	hydrolase activity, acting on ester bonds	triacylglycerol degradation
Glyma.05G163500	35492294	35492818	METAQTL-PC_5.2	1.8.1.7 - Glutathione-disulfide reductase / NADPH:oxidized-glutathione oxidoreductase (1 of 7)				glutathione-peroxide redox reactions
Glyma.05G163600	35505275	35515265	METAQTL-PC_5.2	PTHR10788:SF6 - BCDNA.GH08860 (1 of 5)	Trehalose_PPase	TREHALOSE-6-PHOSPHATE SYNTHASE	catalytic activity			trehalose 6-phosphate synthase/phosphatase [EC:2.4.1.15 3.1.3.12]
Glyma.05G163700	35515503	35520317	METAQTL-PC_5.2	K10746 - exonuclease 1 (EXO1) (1 of 3)	XPG_I	FAMILY NOT NAMED	DNA binding			exonuclease 1 [EC:3.1.-.-]
Glyma.05G163800	35524640	35532702	METAQTL-PC_5.2	K14416 - elongation factor 1 alpha-like protein (HBS1) (1 of 2)	GTP_EFTU_D3	FAMILY NOT NAMED	GTP binding			elongation factor 1 alpha-like protein
Glyma.05G163900	35532878	35535514	METAQTL-PC_5.2	PTHR31062:SF34 - XYLOGLUCAN ENDOTRANSGLUCOSYLASE/HYDROLASE PROTEIN 15-RELATED (1 of 6)	Glyco_hydro_16		hydrolase activity, hydrolyzing O-glycosyl compounds			xyloglucan:xyloglucosyl transferase [EC:2.4.1.207]
Glyma.05G164000	35536471	35539547	METAQTL-PC_5.2	#N/A
Glyma.05G164100	35541015	35546691	METAQTL-PC_5.2	PTHR10663//PTHR10663:SF163 - GUANYL-NUCLEOTIDE EXCHANGE FACTOR // SUBFAMILY NOT NAMED (1 of 6)	SH3_9	GUANYL-NUCLEOTIDE EXCHANGE FACTOR	protein binding		Lysophosphatidic acid acyltransferase endophilin/SH3GL, involved in synaptic vesicle formation
Glyma.05G164200	35549543	35552249	METAQTL-PC_5.2	#N/A
Glyma.05G164300	35552842	35554361	METAQTL-PC_5.2	3.2.1.78 - Mannan endo-1,4-beta-mannosidase / Endo-1,4-mannanase (1 of 23)	AWPM-19
Glyma.05G164400	35555280	35558665	METAQTL-PC_5.2	PF05347 - Complex 1 protein (LYR family) (Complex1_LYR) (1 of 13)	Complex1_LYR
Glyma.05G164500	35559519	35566328	METAQTL-PC_5.2	PTHR11952:SF10 - RIMM-LIKE 16S RRNA PROCESSING PROTEIN (1 of 2)	PRC	FAMILY NOT NAMED	ribosome		UDP-N-acetylglucosamine pyrophosphorylase
Glyma.05G164600	35570528	35577121	METAQTL-PC_5.2	PTHR14255//PTHR14255:SF6 - ATP-DEPENDENT PROTEASE CEREBLON // SUBFAMILY NOT NAMED (1 of 7)	TauE	FAMILY NOT NAMED	integral component of membrane
Glyma.05G197600	38179162	38185234	METAQTL-PC_5.3	(1 of 7) 4.99.1.1 - Ferrochelatase / Protoheme ferro-lyase	Ferrochelatase	FAMILY NOT NAMED	ferrochelatase activity	heme biosynthesis I (aerobic)		ferrochelatase [EC:4.99.1.1]
Glyma.05G197700	38187821	38191923	METAQTL-PC_5.3	(1 of 4) PTHR24343:SF161 - SERINE/THREONINE-PROTEIN KINASE SRK2J	Pkinase	FAMILY NOT NAMED	protein kinase activity		Serine/threonine protein kinase	serine/threonine-protein kinase SRK2 [EC:2.7.11.1]
Glyma.05G197800	38202378	38203695	METAQTL-PC_5.3				protein binding
Glyma.05G197900	38209603	38213179	METAQTL-PC_5.3	(1 of 8) PTHR23324:SF48 - PATELLIN-3-RELATED	CRAL_TRIO_N	FAMILY NOT NAMED	transporter activity		Phosphatidylinositol transfer protein SEC14 and related proteins
Glyma.05G198000	38217896	38218976	METAQTL-PC_5.3	(1 of 5) PTHR33147:SF3 - DEFENSIN-LIKE PROTEIN 6	Gamma-thionin		defense response
Glyma.05G198100	38231257	38242202	METAQTL-PC_5.3	(1 of 1) PTHR16079 - UBIQUITIN LIGASE PROTEIN CHFR	zf-C3HC4	FAMILY NOT NAMED	protein binding	protein ubiquitylation
Glyma.05G198200	38243481	38245141	METAQTL-PC_5.3
Glyma.05G198300	38251442	38257192	METAQTL-PC_5.3	(1 of 3) PF06293//PF13499 - Lipopolysaccharide kinase (Kdo/WaaP) family (Kdo) // EF-hand domain pair (EF-hand_7)	Kdo	FAMILY NOT NAMED	protein kinase activity		Ca2+/calmodulin-dependent protein kinase, EF-Hand protein superfamily	calcium-dependent protein kinase [EC:2.7.11.1]
Glyma.05G198400	38262465	38265127	METAQTL-PC_5.3	(1 of 75) PF05678 - VQ motif (VQ)	VQ
Glyma.05G198500	38265799	38270919	METAQTL-PC_5.3	(1 of 6) PTHR21596:SF12 - PROTEIN SUPPRESSOR OF GENE SILENCING 3	XS	FAMILY NOT NAMED	gene silencing by RNA
Glyma.05G198600	38272719	38280709	METAQTL-PC_5.3	(1 of 2) PTHR12415//PTHR12415:SF2 - TYROSYL-DNA PHOSPHODIESTERASE 1	Tyr-DNA_phospho	FAMILY NOT NAMED	nucleus
Glyma.05G198700	38284019	38289957	METAQTL-PC_5.3	(1 of 5) PTHR11972:SF64 - RESPIRATORY BURST OXIDASE HOMOLOG PROTEIN A-RELATED	FAD_binding_8	FAMILY NOT NAMED	peroxidase activity			respiratory burst oxidase [EC:1.6.3.- 1.11.1.-]
Glyma.05G198800	38291889	38295759	METAQTL-PC_5.3				1-pyrroline-5-carboxylate dehydrogenase activity
Glyma.05G198900	38305636	38306541	METAQTL-PC_5.3	PTHR35485:SF1 - EXPRESSED PROTEIN (1 of 4)
Glyma.05G199000	38307545	38312802	METAQTL-PC_5.3	PTHR11895:SF73 - AMIDASE FAMILY PROTEIN (1 of 2)	Amidase	FAMILY NOT NAMED	carbon-nitrogen ligase activity, with glutamine as amido-N-donor		Amidases
Glyma.05G199100	38316681	38323770	METAQTL-PC_5.3	K15979 - staphylococcal nuclease domain-containing protein 1 (SND1) (1 of 4)	SNase	FAMILY NOT NAMED	transcription cofactor activity			staphylococcal nuclease domain-containing protein 1
Glyma.05G199200	38319066	38322723	METAQTL-PC_5.3	(1 of 4) PTHR11073:SF1 - CALNEXIN 14D-RELATED	Calreticulin	FAMILY NOT NAMED	calcium ion binding			calnexin
Glyma.05G199300	38325672	38326565	METAQTL-PC_5.3
Glyma.05G199400	38331175	38334890	METAQTL-PC_5.3	(1 of 2) PF00153//PF13833 - Mitochondrial carrier protein (Mito_carr) // EF-hand domain pair (EF-hand_8)	Mito_carr	FAMILY NOT NAMED	binding			solute carrier family 25 (mitochondrial phosphate transporter), member 23/24/25/41
Glyma.05G199500	38336166	38338797	METAQTL-PC_5.3	(1 of 4) 1.1.1.208 - (+)-neomenthol dehydrogenase / Monoterpenoid dehydrogenase	adh_short_C2	FAMILY NOT NAMED	binding		Dehydrogenases with different specificities (related to short-chain alcohol dehydrogenases)	carbonyl reductase 1 [EC:1.1.1.184 1.1.1.189 1.1.1.197]
Glyma.05G199600	38342893	38344321	METAQTL-PC_5.3
Glyma.05G199700	38345006	38347264	METAQTL-PC_5.3	(1 of 4) PTHR17130//PTHR17130:SF25 - MITOCHONDRIAL OUTER MEMBRANE PROTEIN 25	Rubredoxin	FAMILY NOT NAMED	iron ion binding
Glyma.05G199800	38348141	38354229	METAQTL-PC_5.3	(1 of 14) 2.2.1.2 - Transaldolase / Glycerone transferase	Transaldolase	TRANSALDOLASE	catalytic activity	Rubisco shunt	Transaldolase	transaldolase [EC:2.2.1.2]
Glyma.05G199900	38358495	38361856	METAQTL-PC_5.3	(1 of 3) PTHR11062:SF81 - BETA-1,4-XYLOSYLTRANSFERASE IRX10L-RELATED	Exostosin	FAMILY NOT NAMED	membrane	xylogalacturonan biosynthesis	Acetylglucosaminyltransferase EXT1/exostosin 1
Glyma.05G200000	38367937	38377939	METAQTL-PC_5.3	(1 of 4) PTHR10174//PTHR10174:SF145 - RETINALDEHYDE BINDING PROTEIN-RELATED	CRAL_TRIO_N	RETINALDEHYDE BINDING PROTEIN-RELATED
Glyma.05G200100	38383021	38383526	METAQTL-PC_5.3	(1 of 354) PF00847 - AP2 domain (AP2)	AP2		DNA binding
Glyma.05G200200	38385956	38386123	METAQTL-PC_5.3
Glyma.05G200300	38390264	38401841	METAQTL-PC_5.3	(1 of 10) KOG4660 - Protein Mei2, essential for commitment to meiosis, and related proteins	RRM_1	FAMILY NOT NAMED	nucleotide binding		Protein Mei2, essential for commitment to meiosis, and related proteins
Glyma.05G200400	38413500	38416207	METAQTL-PC_5.3	(1 of 71) PF13837 - Myb/SANT-like DNA-binding domain (Myb_DNA-bind_4)	Myb_DNA-bind_4	FAMILY NOT NAMED	DNA binding
Glyma.05G200500	38415657	38418787	METAQTL-PC_5.3	(1 of 3) 2.1.1.11 - Magnesium protoporphyrin IX methyltransferase / S-adenosylmethioninemagnesium protoporphyrin methyltransferase	Methyltransf_18	FAMILY NOT NAMED	methyltransferase activity	3,8-divinyl-chlorophyllide i>a biosynthesis I (aerobic, light-dependent)	Methyltransferases	magnesium-protoporphyrin O-methyltransferase [EC:2.1.1.11]
Glyma.05G200600	38420639	38428049	METAQTL-PC_5.3	(1 of 2) PTHR12860 - SIGNAL RECOGNITION PARTICLE 68 KDA PROTEIN	SRP68	FAMILY NOT NAMED	signal recognition particle binding		Signal recognition particle, subunit Srp68	signal recognition particle subunit SRP68
Glyma.05G200700	38429802	38443762	METAQTL-PC_5.3	(1 of 1) PF00169//PF01412//PF03114//PF13637 - PH domain (PH) // Putative GTPase activating protein for Arf (ArfGap) // BAR domain (BAR) // Ankyrin repeats (many copies) (Ank_4)	BAR	FAMILY NOT NAMED	GTPase activator activity		Putative GTPase activating proteins (GAPs)	Arf-GAP with coiled-coil, ANK repeat and PH domain-containing protein
Glyma.05G200800	38463201	38468505	METAQTL-PC_5.3	(1 of 4) PTHR31384:SF8 - AUXIN RESPONSE FACTOR 2	AUX_IAA		DNA binding
Glyma.05G200900	38468807	38473273	METAQTL-PC_5.3	(1 of 309) PF00010 - Helix-loop-helix DNA-binding domain (HLH)	HLH		nucleus
Glyma.05G201000	38480528	38484939	METAQTL-PC_5.3	(1 of 2) PTHR13581 - MRG-BINDING PROTEIN		FAMILY NOT NAMED	nucleus
Glyma.05G201100	38487420	38493497	METAQTL-PC_5.3	(1 of 5) PTHR11638:SF119 - CHAPERONE PROTEIN CLPC1, CHLOROPLASTIC	AAA	FAMILY NOT NAMED	nucleotide binding			ATP-dependent Clp protease ATP-binding subunit ClpC
Glyma.05G201200	38493575	38501475	METAQTL-PC_5.3	(1 of 4) PTHR10159//PTHR10159:SF346 - DUAL SPECIFICITY PROTEIN PHOSPHATASE	DSPc	DUAL SPECIFICITY PROTEIN PHOSPHATASE	protein dephosphorylation		Dual specificity phosphatase	atypical dual specificity phosphatase [EC:3.1.3.16 3.1.3.48]
Glyma.05G209300	39181909	39183752	METAQTL-OC_5.4	#N/A
Glyma.05G209400	39185738	39189101	METAQTL-OC_5.4	K10576 - ubiquitin-conjugating enzyme E2 H (UBE2H, UBC8) (1 of 7)	UQ_con	FAMILY NOT NAMED		protein ubiquitylation	Ubiquitin-protein ligase	ubiquitin-conjugating enzyme E2 H [EC:6.3.2.19]
Glyma.05G209500	39192062	39200284	METAQTL-OC_5.4	PF01388 - ARID/BRIGHT DNA binding domain (ARID) (1 of 26)	ARID	FAMILY NOT NAMED	DNA binding
Glyma.05G209600	39205777	39208723	METAQTL-OC_5.4	PTHR22937//PTHR22937:SF49 - RING FINGER CONTAINING PROTEIN // SUBFAMILY NOT NAMED (1 of 3)	zf-RING_2	FAMILY NOT NAMED	protein binding		Anaphase-promoting complex (APC), subunit 11
Glyma.05G209700	39210706	39218778	METAQTL-OC_5.4	K10843 - DNA excision repair protein ERCC-3 (ERCC3, XPB) (1 of 2)	Helicase_C	FAMILY NOT NAMED	DNA binding			DNA excision repair protein ERCC-3 [EC:3.6.4.12]
Glyma.05G209800	39224989	39227468	METAQTL-OC_5.4	PTHR31319:SF20 - CCT MOTIF FAMILY PROTEIN (1 of 4)	CCT		protein binding
Glyma.05G209900	39232440	39235814	METAQTL-OC_5.4	PF04749 - PLAC8 family (PLAC8) (1 of 37)	PLAC8
Glyma.05G210000	39237162	39238187	METAQTL-OC_5.4	K16281 - RING-H2 zinc finger protein RHA1 (RHA1) (1 of 9)	zf-RING_2	FAMILY NOT NAMED	protein binding		Anaphase-promoting complex (APC), subunit 11	RING-H2 zinc finger protein RHA1
Glyma.05G210100	39255117	39258790	METAQTL-OC_5.4	#N/A			protein binding
Glyma.05G210200	39257402	39258746	METAQTL-OC_5.4	#N/A
Glyma.05G210300	39269461	39273445	METAQTL-OC_5.4	PTHR11850//PTHR11850:SF66 - HOMEOBOX PROTEIN TRANSCRIPTION FACTORS // SUBFAMILY NOT NAMED (1 of 4)	POX	FAMILY NOT NAMED	DNA binding		Transcription factor MEIS1 and related HOX domain proteins
Glyma.05G210400	39284070	39288045	METAQTL-OC_5.4	PTHR10811//PTHR10811:SF11 - FRINGE-RELATED // SUBFAMILY NOT NAMED (1 of 5)	Fringe	FRINGE-RELATED	membrane		Galactosyltransferases
Glyma.05G210500	39239707	39240043	METAQTL-OC_5.4
Glyma.05G210600	39290139	39295437	METAQTL-OC_5.4	K13127 - RING finger protein 113A (RNF113A, CWC24) (1 of 2)	zf-CCCH	FAMILY NOT NAMED	protein binding		Predicted E3 ubiquitin ligase	RING finger protein 113A
Glyma.05G210700	39292307	39293042	METAQTL-OC_5.4	#N/A			transport
Glyma.05G210800	39307017	39308083	METAQTL-OC_5.4	K18635 - protein SPIRAL1 and related proteins (SPR1) (1 of 7)						protein SPIRAL1 and related proteins
Glyma.05G210900	39312847	39315781	METAQTL-OC_5.4	PTHR31339:SF7 - POLYGALACTURONASE-RELATED (1 of 2)	Pectate_lyase_3
Glyma.05G211000	39315531	39319329	METAQTL-OC_5.4	PTHR24055:SF224 - MITOGEN-ACTIVATED PROTEIN KINASE 5 (1 of 4)	Pkinase	FAMILY NOT NAMED	protein kinase activity			mitogen-activated protein kinase 1/3 [EC:2.7.11.24]
Glyma.05G211100	39319634	39324321	METAQTL-OC_5.4	K02947 - small subunit ribosomal protein S10e (RP-S10e, RPS10) (1 of 2)	S10_plectin	FAMILY NOT NAMED			40s ribosomal protein s10	small subunit ribosomal protein S10e
Glyma.05G211200	39330749	39333915	METAQTL-OC_5.4	PTHR10641//PTHR10641:SF667 - MYB-LIKE DNA-BINDING PROTEIN MYB // SUBFAMILY NOT NAMED (1 of 5)	Myb_DNA-binding	MYB-LIKE DNA-BINDING PROTEIN MYB	DNA binding		Transcription factor, Myb superfamily	myb proto-oncogene protein, plant
Glyma.05G211300	39286682	39287290	METAQTL-OC_5.4	(1 of 6) PTHR21576:SF17 - MAJOR FACILITATOR FAMILY PROTEIN		FAMILY NOT NAMED
Glyma.05G211400	39345006	39347105	METAQTL-OC_5.4	PF05633 - Protein of unknown function (DUF793) (DUF793) (1 of 14)	DUF793
Glyma.05G211500	39299539	39305224	METAQTL-OC_5.4	(1 of 2) PTHR22912:SF97 - MONODEHYDROASCORBATE REDUCTASE, CHLOROPLASTIC	Pyr_redox_2	FAMILY NOT NAMED	oxidoreductase activity		Monodehydroascorbate/ferredoxin reductase
Glyma.05G211600	39356639	39358325	METAQTL-OC_5.4	PTHR22814//PTHR22814:SF127 - COPPER TRANSPORT PROTEIN ATOX1-RELATED // SUBFAMILY NOT NAMED (1 of 2)	HMA	FAMILY NOT NAMED	proteasome activator complex		Copper chaperone
Glyma.05G211700	39363713	39366632	METAQTL-OC_5.4	PTHR11751:SF380 - 1-AMINOCYCLOPROPANE-1-CARBOXYLATE SYNTHASE 2-RELATED (1 of 3)	Aminotran_1_2	FAMILY NOT NAMED	catalytic activity	ethylene biosynthesis I (plants)		1-aminocyclopropane-1-carboxylate synthase [EC:4.4.1.14]
Glyma.05G211800	39375648	39379035	METAQTL-OC_5.4	K11135 - Pin2-interacting protein X1 (PINX1) (1 of 2)	G-patch	FAMILY NOT NAMED	nucleic acid binding		Telomerase elongation inhibitor/RNA maturation protein PINX1	Pin2-interacting protein X1
Glyma.05G211900	39387388	39389642	METAQTL-OC_5.4	PF03106 - WRKY DNA -binding domain (WRKY) (1 of 185)	WRKY		transcription factor activity, sequence-specific DNA binding
Glyma.05G212000	39392476	39402627	METAQTL-OC_5.4	PTHR22844//PTHR22844:SF185 - F-BOX AND WD40 DOMAIN PROTEIN // SUBFAMILY NOT NAMED (1 of 2)	WD40	FAMILY NOT NAMED	binding
Glyma.05G212100	39404688	39409045	METAQTL-OC_5.4	PTHR11668:SF280 - SERINE/THREONINE-PROTEIN PHOSPHATASE PP1 ISOZYME 7 (1 of 5)	Metallophos	FAMILY NOT NAMED	hydrolase activity			serine/threonine-protein phosphatase PP1 catalytic subunit [EC:3.1.3.16]
Glyma.05G212200	39416512	39421378	METAQTL-OC_5.4	PTHR36723:SF1 - F22C12.19 (1 of 2)
Glyma.05G212300	39422115	39423550	METAQTL-OC_5.4	PTHR31087:SF14 - PROTEIN LURP-ONE-RELATED 17 (1 of 4)	DUF567
Glyma.05G212400	39427265	39427949	METAQTL-OC_5.4	#N/A
Glyma.05G212500	39448306	39457155	METAQTL-OC_5.4	PTHR11972//PTHR11972:SF81 - NADPH OXIDASE // SUBFAMILY NOT NAMED (1 of 2)	FAD_binding_8	FAMILY NOT NAMED	peroxidase activity			respiratory burst oxidase [EC:1.6.3.- 1.11.1.-]
Glyma.05G212600	39459746	39461461	METAQTL-OC_5.4	PF03168 - Late embryogenesis abundant protein (LEA_2) (1 of 105)	LEA_2
Glyma.05G212700	39465310	39468122	METAQTL-OC_5.4	#N/A
Glyma.05G212800	39477455	39481143	METAQTL-OC_5.4	PTHR10994:SF89 - RETICULON-LIKE PROTEIN B5-RELATED (1 of 2)	Reticulon	RETICULON			Reticulon
Glyma.05G212900	39483530	39492359	METAQTL-OC_5.4	PTHR23074:SF90 - P-LOOP CONTAINING NUCLEOSIDE TRIPHOSPHATE HYDROLASES SUPERFAMILY PROTEIN (1 of 5)	AAA_5	FAMILY NOT NAMED	ATP binding
Glyma.05G213000	39497056	39501662	METAQTL-OC_5.4	PTHR10794:SF58 - CAAX AMINO TERMINAL PROTEASE FAMILY PROTEIN (1 of 4)	Abi	ABHYDROLASE DOMAIN-CONTAINING PROTEIN	membrane
Glyma.05G213100	39507356	39515052	METAQTL-OC_5.4	PTHR30540:SF9 - POTASSIUM TRANSPORTER 4 (1 of 6)	K_trans		potassium ion transmembrane transporter activity			KUP system potassium uptake protein
Glyma.05G213200	39517186	39523420	METAQTL-OC_5.4	PTHR24349:SF95 - CALCIUM-DEPENDENT PROTEIN KINASE 3 (1 of 7)	Pkinase_Tyr	FAMILY NOT NAMED	protein kinase activity		Ca2+/calmodulin-dependent protein kinase, EF-Hand protein superfamily	calcium-dependent protein kinase [EC:2.7.11.1]
Glyma.05G213300	39527063	39533341	METAQTL-OC_5.4	PTHR31827:SF14 - F22C12.10 (1 of 3)
Glyma.05G213400	39541174	39542605	METAQTL-OC_5.4	PTHR21495//PTHR21495:SF49 - NUCLEOPORIN-RELATED // SUBFAMILY NOT NAMED (1 of 2)	Dirigent	FAMILY NOT NAMED
Glyma.05G213500	39548357	39549646	METAQTL-OC_5.4	#N/A
Glyma.05G213600	39549084	39551622	METAQTL-OC_5.4	PF03417 - Acyl-coenzyme A:6-aminopenicillanic acid acyl-transferase (AAT) (1 of 2)	AAT
Glyma.05G213700	39554306	39554482	METAQTL-OC_5.4	#N/A
Glyma.05G213800	39561292	39566334	METAQTL-OC_5.4	K02150 - V-type H+-transporting ATPase subunit E (ATPeV1E, ATP6E) (1 of 7)	vATP-synt_E	FAMILY NOT NAMED	signal transducer activity		Vacuolar H+-ATPase V1 sector, subunit E	V-type H+-transporting ATPase subunit E
Glyma.05G213900	39567415	39568922	METAQTL-OC_5.4	PF06697 - Protein of unknown function (DUF1191) (DUF1191) (1 of 14)	DUF1191
Glyma.05G214000	39568406	39571902	METAQTL-OC_5.4	K00033 - 6-phosphogluconate dehydrogenase (PGD, gnd, gntZ) (1 of 4)	NAD_binding_2	FAMILY NOT NAMED	phosphogluconate dehydrogenase (decarboxylating) activity	pentose phosphate pathway (oxidative branch)		6-phosphogluconate dehydrogenase [EC:1.1.1.44 1.1.1.343]
Glyma.05G214100	39572363	39575535	METAQTL-OC_5.4	K02150 - V-type H+-transporting ATPase subunit E (ATPeV1E, ATP6E) (1 of 7)	vATP-synt_E	FAMILY NOT NAMED	signal transducer activity		Vacuolar H+-ATPase V1 sector, subunit E	V-type H+-transporting ATPase subunit E
Glyma.05G214200	39575980	39580762	METAQTL-OC_5.4	K02150 - V-type H+-transporting ATPase subunit E (ATPeV1E, ATP6E) (1 of 7)	vATP-synt_E	FAMILY NOT NAMED	signal transducer activity		Vacuolar H+-ATPase V1 sector, subunit E
Glyma.05G214300	39589536	39594193	METAQTL-OC_5.4	PF00069//PF00560//PF08263//PF13855 - Protein kinase domain (Pkinase) // Leucine Rich Repeat (LRR_1) // Leucine rich repeat N-terminal domain (LRRNT_2) // Leucine rich repeat (LRR_8) (1 of 88)	LRRNT_2		protein kinase activity		Serine/threonine protein kinase
Glyma.05G214400	39602271	39603662	METAQTL-OC_5.4	PTHR31194//PTHR31194:SF16 - SHN SHINE , DNA BINDING / TRANSCRIPTION FACTOR // SUBFAMILY NOT NAMED (1 of 8)	AP2		DNA binding
Glyma.05G214500	39607900	39608993	METAQTL-OC_5.4	PTHR33021:SF45 - EARLY NODULIN-LIKE PROTEIN 3-RELATED (1 of 7)	Cu_bind_like		electron carrier activity
Glyma.05G214600	39562982	39567736	METAQTL-OC_5.4
Glyma.05G214700	39613050	39614600	METAQTL-OC_5.4	PTHR37750:SF1 - COX19-LIKE CHCH FAMILY PROTEIN (1 of 2)
Glyma.05G214800	39614521	39614697	METAQTL-OC_5.4	#N/A
Glyma.05G214900	39619718	39627009	METAQTL-OC_5.4	K16240 - protein suppressor of PHYA-105 1 (SPA1) (1 of 6)	WD40	FAMILY NOT NAMED	protein binding		G protein beta subunit-like protein	protein suppressor of PHYA-105 1
Glyma.05G215000	39629626	39634812	METAQTL-OC_5.4	PTHR18937:SF216 - TRANSCRIPTION FACTOR, PUTATIVE, 74638-73126-RELATED (1 of 2)	KIP1	FAMILY NOT NAMED			Mitotic checkpoint protein MAD1
Glyma.05G215100	39639402	39645264	METAQTL-OC_5.4	PTHR13140//PTHR13140:SF418 - MYOSIN // SUBFAMILY NOT NAMED (1 of 2)	KIP1	FAMILY NOT NAMED			DNA repair protein RAD50, ABC-type ATPase/SMC superfamily
Glyma.05G215200	39649440	39649876	METAQTL-OC_5.4	#N/A
Glyma.05G215300	39652377	39656365	METAQTL-OC_5.4	PTHR32285:SF40 - PROTEIN TRICHOME BIREFRINGENCE-LIKE 23-RELATED (1 of 4)	PC-Esterase
Glyma.05G215400	39657176	39661637	METAQTL-OC_5.4	PTHR32285:SF40 - PROTEIN TRICHOME BIREFRINGENCE-LIKE 23-RELATED (1 of 4)	PC-Esterase
Glyma.05G215500	39663499	39666126	METAQTL-OC_5.4	K09273 - upstream-binding transcription factor (UBTF) (1 of 3)	HMG_box	FAMILY NOT NAMED			HMG box-containing protein	upstream-binding transcription factor
Glyma.05G215600	39667315	39676449	METAQTL-OC_5.4	PTHR22950:SF229 - GABA TRANSPORTER 2-RELATED (1 of 2)	Aa_trans	FAMILY NOT NAMED			Amino acid transporters
Glyma.05G215700	39679791	39680600	METAQTL-OC_5.4	#N/A
Glyma.05G215800	39683351	39684460	METAQTL-OC_5.4	PF12159 - Protein of unknown function (DUF3593) (DUF3593) (1 of 1)	DUF3593
Glyma.05G215900	39684294	39686388	METAQTL-OC_5.4	PF03106 - WRKY DNA -binding domain (WRKY) (1 of 185)	WRKY		transcription factor activity, sequence-specific DNA binding
Glyma.05G216000	39691631	39692545	METAQTL-OC_5.4	#N/A
Glyma.05G216100	39695059	39696099	METAQTL-OC_5.4	#N/A
Glyma.05G216200	39696401	39698865	METAQTL-OC_5.4	K07020 - uncharacterized protein (K07020) (1 of 2)	Abhydrolase_5	FAMILY NOT NAMED
Glyma.05G216300	39702258	39703287	METAQTL-OC_5.4	PF05922 - Peptidase inhibitor I9 (Inhibitor_I9) (1 of 108)
Glyma.05G216400	39721526	39727078	METAQTL-OC_5.4	PTHR22298:SF19 - ENDOGLUCANASE 19-RELATED (1 of 2)	Glyco_hydro_9	FAMILY NOT NAMED	catalytic activity
Glyma.05G216500	39729535	39733942	METAQTL-OC_5.4	#N/A		FAMILY NOT NAMED
Glyma.05G216600	39734784	39742873	METAQTL-OC_5.4	2.7.8.11//6.2.1.3 - CDP-diacylglycerol--inositol 3-phosphatidyltransferase / Phosphatidylinositol synthase // Long-chain-fatty-acid--CoA ligase / Lignoceroyl-CoA synthase (1 of 3)	AMP-binding	FAMILY NOT NAMED	catalytic activity	phosphatidylcholine acyl editing		long-chain acyl-CoA synthetase [EC:6.2.1.3]
Glyma.05G216700	39744982	39747981	METAQTL-OC_5.4	PTHR11349:SF53 - NUCLEOSIDE DIPHOSPHATE KINASE-RELATED (1 of 2)	NDK	FAMILY NOT NAMED	nucleoside diphosphate kinase activity	guanosine deoxyribonucleotides i>de novo biosynthesis I	Nucleoside diphosphate kinase	nucleoside-diphosphate kinase [EC:2.7.4.6]
Glyma.05G216800	39749551	39754216	METAQTL-OC_5.4	#N/A
Glyma.05G216900	39761481	39762499	METAQTL-OC_5.4	#N/A
Glyma.05G217000	39768098	39770667	METAQTL-OC_5.4	PF13639//PF13947 - Ring finger domain (zf-RING_2) // Wall-associated receptor kinase galacturonan-binding (GUB_WAK_bind) (1 of 2)	zf-RING_2	FAMILY NOT NAMED	protein binding		Anaphase-promoting complex (APC), subunit 11
Glyma.05G217100	39783474	39788110	METAQTL-OC_5.4	PTHR10366//PTHR10366:SF308 - NAD DEPENDENT EPIMERASE/DEHYDRATASE // SUBFAMILY NOT NAMED (1 of 4)	Polysacc_synt_2	FAMILY NOT NAMED	UDP-glucose 4-epimerase activity	UDP-D-galactose biosynthesis		UDP-glucose 4-epimerase [EC:5.1.3.2]
Glyma.05G217200	39788344	39788990	METAQTL-OC_5.4	#N/A
Glyma.05G217300	39792737	39799466	METAQTL-OC_5.4	PTHR11566:SF58 - DYNAMIN-RELATED PROTEIN 1A (1 of 6)	Dynamin_M	FAMILY NOT NAMED	GTPase activity
Glyma.05G217400	39800822	39803324	METAQTL-OC_5.4	PTHR31479:SF2 - ALPHA/BETA-HYDROLASES SUPERFAMILY PROTEIN (1 of 5)	Lipase_3		lipid metabolic process
Glyma.05G217500	39806075	39807047	METAQTL-OC_5.4	PTHR31852:SF22 - LATE EMBRYOGENESIS ABUNDANT HYDROXYPROLINE-RICH GLYCOPROTEIN (1 of 4)	LEA_2
Glyma.05G217600	39810474	39813663	METAQTL-OC_5.4	PTHR10666:SF134 - PHOSPHATIDYLINOSITOL 4-KINASE GAMMA 2 (1 of 3)	ubiquitin	FAMILY NOT NAMED	protein binding	3-phosphoinositide biosynthesis	Phosphatidylinositol 4-kinase
Glyma.05G217700	39818575	39823489	METAQTL-OC_5.4	PTHR23056:SF45 - CALCINEURIN B-LIKE PROTEIN 4 (1 of 4)	EF-hand_7	FAMILY NOT NAMED	calcium ion binding		Ca2+/calmodulin-dependent protein phosphatase (calcineurin subunit B), EF-Hand superfamily protein	serine/threonine-protein phosphatase 2B regulatory subunit
Glyma.05G217800	39828891	39839170	METAQTL-OC_5.4	PF00097//PF00628 - Zinc finger, C3HC4 type (RING finger) (zf-C3HC4) // PHD-finger (PHD) (1 of 1)	PHD		protein binding		Anaphase-promoting complex (APC), subunit 11
Glyma.05G217900	39846028	39849797	METAQTL-OC_5.4	PF13474 - SnoaL-like domain (SnoaL_3) (1 of 4)	SnoaL_3	FAMILY NOT NAMED	hydrolase activity, hydrolyzing O-glycosyl compounds
Glyma.05G218000	39850160	39852424	METAQTL-OC_5.4	PTHR12446 - TESMIN/TSO1-RELATED (1 of 15)		FAMILY NOT NAMED
Glyma.05G218100	39855404	39857623	METAQTL-OC_5.4	PTHR13215:SF6 - RNA POLYMERASE II TRANSCRIPTIONAL COACTIVATOR KELP (1 of 4)	DEK_C	FAMILY NOT NAMED	DNA binding		Transcriptional coactivator
Glyma.05G218200	39858844	39860978	METAQTL-OC_5.4	PTHR24078:SF317 - DNAJ HEAT SHOCK PROTEIN-RELATED (1 of 7)	DnaJ_C	FAMILY NOT NAMED	protein folding
Glyma.05G218300	39863691	39865091	METAQTL-OC_5.4	PF14009 - Domain of unknown function (DUF4228) (DUF4228) (1 of 81)	DUF4228
Glyma.05G218400	39868950	39870324	METAQTL-OC_5.4	PTHR10168:SF61 - F1N19.7 (1 of 1)	Glutaredoxin	GLUTAREDOXIN	electron carrier activity		Glutaredoxin and related proteins	glutaredoxin domain-containing cysteine-rich protein 1
Glyma.05G218500	39871602	39874082	METAQTL-OC_5.4	PTHR10857:SF54 - DCD (DEVELOPMENT AND CELL DEATH) DOMAIN PROTEIN (1 of 2)	Dev_Cell_Death	COPINE
Glyma.05G218600	39878518	39882870	METAQTL-OC_5.4	PTHR11712//PTHR11712:SF283 - POLYKETIDE SYNTHASE-RELATED // SUBFAMILY NOT NAMED (1 of 3)	Ketoacyl-synt_C	FAMILY NOT NAMED	catalytic activity			3-oxoacyl-[acyl-carrier-protein] synthase II [EC:2.3.1.179]
Glyma.05G218700	39887204	39889448	METAQTL-OC_5.4	K19039 - E3 ubiquitin-protein ligase ATL7/58/59 [EC:6.3.2.19] (ATL7_58_59) (1 of 5)	zf-RING_2	FAMILY NOT NAMED	protein binding		Anaphase-promoting complex (APC), subunit 11	E3 ubiquitin-protein ligase ATL7/58/59 [EC:6.3.2.19]
Glyma.05G218800	39894418	39896288	METAQTL-OC_5.4	PTHR21011:SF1 - 28S RIBOSOMAL PROTEIN S6, MITOCHONDRIAL (1 of 2)	Ribosomal_S6	FAMILY NOT NAMED	structural constituent of ribosome			small subunit ribosomal protein S6
Glyma.05G218900	39899532	39906147	METAQTL-OC_5.4	PF10382 - Protein of unknown function (DUF2439) (DUF2439) (1 of 2)	DUF2439
Glyma.05G219000	39909454	39912854	METAQTL-OC_5.4	PTHR19959//PTHR19959:SF158 - KINESIN LIGHT CHAIN // SUBFAMILY NOT NAMED (1 of 3)	TPR_8	FAMILY NOT NAMED	protein binding		Kinesin light chain
Glyma.05G219100	39918023	39919382	METAQTL-OC_5.4	#N/A
Glyma.05G219200	39924174	39927461	METAQTL-OC_5.4	K01177 - beta-amylase (E3.2.1.2) (1 of 10)	Glyco_hydro_14		polysaccharide catabolic process	starch degradation II		beta-amylase [EC:3.2.1.2]
Glyma.05G219300	39930087	39934974	METAQTL-OC_5.4	K14293 - importin subunit beta-1 (KPNB1) (1 of 3)	IBN_N	IMPORTIN BETA	binding			importin subunit beta-1
Glyma.05G219400	39939945	39944276	METAQTL-OC_5.4	K09490 - heat shock 70kDa protein 5 (HSPA5, BIP) (1 of 4)	HSP70	FAMILY NOT NAMED				heat shock 70kDa protein 5
Glyma.05G219500	39945169	39951690	METAQTL-OC_5.4	6.3.5.1 - NAD(+) synthase (glutamine-hydrolyzing) / Nicotinamide adenine dinucleotide synthetase (glutamine) (1 of 2)	CN_hydrolase	FAMILY NOT NAMED	NAD+ synthase (glutamine-hydrolyzing) activity	NAD biosynthesis from 2-amino-3-carboxymuconate semialdehyde		NAD+ synthase (glutamine-hydrolysing) [EC:6.3.5.1]
Glyma.05G219600	39956277	39960305	METAQTL-OC_5.4	K09490 - heat shock 70kDa protein 5 (HSPA5, BIP) (1 of 4)	HSP70	FAMILY NOT NAMED				heat shock 70kDa protein 5
Glyma.05G219700	39962613	39963446	METAQTL-OC_5.4	#N/A
Glyma.05G219800	39968600	39973557	METAQTL-OC_5.4	3.2.1.28 - Alpha,alpha-trehalase / Trehalase (1 of 1)	Trehalase	ALPHA,ALPHA-TREHALASE	catalytic activity			alpha,alpha-trehalase [EC:3.2.1.28]
Glyma.05G219900	39979650	39982238	METAQTL-OC_5.4	PTHR24320:SF81 - NAD(P)-BINDING ROSSMANN-FOLD SUPERFAMILY PROTEIN (1 of 11)	adh_short	FAMILY NOT NAMED	metabolic process	sciadonate biosynthesis	Dehydrogenases with different specificities (related to short-chain alcohol dehydrogenases)
Glyma.05G220000	39988214	39993204	METAQTL-OC_5.4	PTHR14221:SF5 - SIMILARITY TO UNKNOWN PROTEIN (1 of 2)	WD40	FAMILY NOT NAMED	protein binding
Glyma.05G220100	39999440	40004936	METAQTL-OC_5.4	PTHR10108:SF801 - METHYLTRANSFERASE PMT18-RELATED (1 of 2)	DUF248	FAMILY NOT NAMED	methyltransferase activity
Glyma.05G220200	40005969	40011828	METAQTL-OC_5.4	PTHR23257//PTHR23257:SF541 - SERINE-THREONINE PROTEIN KINASE // SUBFAMILY NOT NAMED (1 of 2)	Pkinase_Tyr	FAMILY NOT NAMED	protein kinase activity		Tyrosine kinase specific for activated (GTP-bound) p21cdc42Hs
Glyma.05G220300	40023171	40039723	METAQTL-OC_5.4	PF14604 - Variant SH3 domain (SH3_9) (1 of 10)	SH3_9		binding
Glyma.05G220400	40002163	40002774	METAQTL-OC_5.4
Glyma.05G220500	40057140	40060163	METAQTL-OC_5.4	PTHR24286:SF66 - CYTOCHROME P450 FAMILY PROTEIN-RELATED (1 of 4)	p450	FAMILY NOT NAMED	iron ion binding		Cytochrome P450 CYP4/CYP19/CYP26 subfamilies
Glyma.05G220600	40065927	40071522	METAQTL-OC_5.4	PTHR27001:SF190 - PROTEIN KINASE DOMAIN-CONTAINING PROTEIN (1 of 2)	Pkinase_Tyr		protein kinase activity		Serine/threonine protein kinase
Glyma.05G220700	40072043	40078320	METAQTL-OC_5.4	PTHR12225 - ADHESION REGULATING MOLECULE 1 110 KDA CELL MEMBRANE GLYCOPROTEIN (1 of 2)	Proteasom_Rpn13	FAMILY NOT NAMED	nucleus		Cell membrane glycoprotein
Glyma.05G220800	40083576	40087920	METAQTL-OC_5.4	PTHR11142:SF10 - TRNA PSEUDOURIDINE SYNTHASE (1 of 2)	PseudoU_synth_1	FAMILY NOT NAMED	pseudouridine synthesis		Predicted pseudouridylate synthase
Glyma.05G220900	40088961	40092565	METAQTL-OC_5.4	PTHR27008:SF31 - LRR RECEPTOR-LIKE SERINE/THREONINE-PROTEIN KINASE RLK-RELATED (1 of 4)	LRRNT_2		protein kinase activity		Serine/threonine protein kinase
Glyma.05G221000	40094543	40098734	METAQTL-OC_5.4	PF00069//PF00582 - Protein kinase domain (Pkinase) // Universal stress protein family (Usp) (1 of 21)	Pkinase		protein kinase activity		Serine/threonine protein kinase
Glyma.05G221100	40098922	40107207	METAQTL-OC_5.4	K01961 - acetyl-CoA carboxylase, biotin carboxylase subunit (accC) (1 of 2)	CPSase_L_chain	FAMILY NOT NAMED	catalytic activity	octanoyl-[acyl-carrier protein] biosynthesis (mitochondria, yeast)		acetyl-CoA carboxylase, biotin carboxylase subunit [EC:6.4.1.2 6.3.4.14]
Glyma.05G221200	40109046	40121856	METAQTL-OC_5.4	K12598 - ATP-dependent RNA helicase DOB1 (MTR4, SKIV2L2) (1 of 3)	DEAD		nucleic acid binding
Glyma.05G221300	40123000	40129871	METAQTL-OC_5.4	PF02309//PF02362//PF06507 - AUX/IAA family (AUX_IAA) // B3 DNA binding domain (B3) // Auxin response factor (Auxin_resp) (1 of 36)	AUX_IAA		DNA binding
Glyma.05G221400	40144158	40144752	METAQTL-OC_5.4	K17771 - mitochondrial import receptor subunit TOM7 (TOM7) (1 of 2)	Tom7		mitochondrial outer membrane translocase complex		Translocase of outer mitochondrial membrane complex, subunit TOM7	mitochondrial import receptor subunit TOM7
Glyma.05G221500	40145841	40155015	METAQTL-OC_5.4	PTHR10390 - HOMEOBOX PROTEIN SIX (1 of 2)	DDT	HOMEOBOX PROTEIN SIX
Glyma.05G221600	40156242	40159839	METAQTL-OC_5.4	K09013 - Fe-S cluster assembly ATP-binding protein (sufC) (1 of 2)	ABC_tran	FAMILY NOT NAMED	ATP binding			Fe-S cluster assembly ATP-binding protein
Glyma.05G221700	40165081	40169230	METAQTL-OC_5.4	2.7.7.14 - Ethanolamine-phosphate cytidylyltransferase / Phosphorylethanolamine transferase (1 of 4)	CTP_transf_2	CYTIDYLYLTRANSFERASE	catalytic activity	phosphatidylethanolamine biosynthesis II	Choline phosphate cytidylyltransferase/Predicted CDP-ethanolamine synthase	ethanolamine-phosphate cytidylyltransferase [EC:2.7.7.14]
Glyma.05G221800	40169638	40171510	METAQTL-OC_5.4	#N/A
Glyma.05G221900	40184048	40184882	METAQTL-OC_5.4	K14488 - SAUR family protein (SAUR) (1 of 159)	Auxin_inducible		response to auxin			SAUR family protein
Glyma.05G222000	40194538	40206404	METAQTL-OC_5.4	K18677 - galacturonokinase (GALAK) (1 of 1)	GHMP_kinases_N	MEVALONATE KINASE/GALACTOKINASE	galactokinase activity	UDP-D-galacturonate biosynthesis II (from D-galacturonate)	Galactokinase	galacturonokinase [EC:2.7.1.44]
Glyma.05G222100	40208646	40209445	METAQTL-OC_5.4	#N/A
Glyma.05G222200	40211119	40213182	METAQTL-OC_5.4	3.6.1.9 - Nucleotide diphosphatase / Nucleotide pyrophosphatase (1 of 4)	Phosphodiest	ECTONUCLEOTIDE PYROPHOSPHATASE/PHOSPHODIESTERASE	catalytic activity		Type I phosphodiesterase/nucleotide pyrophosphatase
Glyma.05G222300	40220843	40222269	METAQTL-OC_5.4	3.5.4.5 - Cytidine deaminase / Cytosine nucleoside deaminase (1 of 4)	dCMP_cyt_deam_1	FAMILY NOT NAMED	catalytic activity	pyrimidine ribonucleosides salvage I	Cytidine deaminase	cytidine deaminase [EC:3.5.4.5]
Glyma.05G222400	40224053	40225953	METAQTL-OC_5.4	PTHR10209//PTHR10209:SF103 - OXIDOREDUCTASE, 2OG-FE II OXYGENASE FAMILY PROTEIN // SUBFAMILY NOT NAMED (1 of 3)	2OG-FeII_Oxy	OXIDOREDUCTASE, 2OG-FE(II) OXYGENASE FAMILY PROTEIN	oxidoreductase activity	ethylene biosynthesis I (plants)	Iron/ascorbate family oxidoreductases	aminocyclopropanecarboxylate oxidase [EC:1.14.17.4]
Glyma.05G222500	40228910	40237539	METAQTL-OC_5.4	PTHR16254:SF30 - K(+) EFFLUX ANTIPORTER 4 (1 of 5)	Na_H_Exchanger	FAMILY NOT NAMED	cation transport		Predicted K+/H+-antiporter
Glyma.05G222600	40244995	40246818	METAQTL-OC_5.4	PTHR12374//PTHR12374:SF19 - TRANSCRIPTIONAL ADAPTOR 2 ADA2 -RELATED // SUBFAMILY NOT NAMED (1 of 11)	Myb_DNA-binding	FAMILY NOT NAMED	nucleic acid binding
Glyma.05G222700	40253616	40261296	METAQTL-OC_5.4	2.7.11.1 - Non-specific serine/threonine protein kinase / Threonine-specific protein kinase (1 of 2306)	Pkinase_Tyr		protein kinase activity		Serine/threonine protein kinase
Glyma.05G222800	40269971	40273825	METAQTL-OC_5.4	PTHR11034:SF23 - N-MYC DOWNREGULATED-LIKE 3 PROTEIN (1 of 9)	Ndr	FAMILY NOT NAMED			Differentiation-related gene 1 protein (NDR1 protein), related proteins
Glyma.05G222900	40275231	40282681	METAQTL-OC_5.4	K14213 - Xaa-Pro dipeptidase [EC:3.4.13.9] (PEPD) (1 of 1)	Peptidase_M24	PROTEASE FAMILY M24 (METHIONYL AMINOPEPTIDASE, AMINOPEPTIDASE P)	aminopeptidase activity			Xaa-Pro dipeptidase [EC:3.4.13.9]
Glyma.05G223000	40297141	40299332	METAQTL-OC_5.4	PTHR11751:SF418 - 1-AMINOCYCLOPROPANE-1-CARBOXYLATE SYNTHASE 7 (1 of 4)	Aminotran_1_2	FAMILY NOT NAMED	catalytic activity	ethylene biosynthesis I (plants)		1-aminocyclopropane-1-carboxylate synthase [EC:4.4.1.14]
Glyma.05G223100	40307439	40311535	METAQTL-OC_5.4	K02140 - F-type H+-transporting ATPase subunit g (ATPeFG, ATP5L, ATP20) (1 of 3)	ATP-synt_G	FAMILY NOT NAMED	mitochondrial proton-transporting ATP synthase complex, coupling factor F(o)			F-type H+-transporting ATPase subunit g
Glyma.05G223200	40313085	40317340	METAQTL-OC_5.4	PTHR12161:SF13 - REGULATOR OF VPS4 ACTIVITY PROTEIN-RELATED (1 of 4)	Ist1	FAMILY NOT NAMED
Glyma.05G223300	40270196	40271323	METAQTL-OC_5.4	(1 of 6) PTHR10509//PTHR10509:SF29 - O-METHYLTRANSFERASE-RELATED	Methyltransf_3	O-METHYLTRANSFERASE-RELATED	O-methyltransferase activity		O-methyltransferase	caffeoyl-CoA O-methyltransferase [EC:2.1.1.104]
Glyma.05G223400	40322047	40323952	METAQTL-OC_5.4	2.1.1.104 - Caffeoyl-CoA O-methyltransferase / Trans-caffeoyl-CoA 3-O-methyltransferase (1 of 11)	Methyltransf_24	O-METHYLTRANSFERASE-RELATED	O-methyltransferase activity	suberin monomers biosynthesis	O-methyltransferase	caffeoyl-CoA O-methyltransferase [EC:2.1.1.104]
Glyma.05G223500	40325009	40326896	METAQTL-OC_5.4	PTHR11758:SF11 - 40S RIBOSOMAL PROTEIN S15A-2-RELATED (1 of 2)	Ribosomal_S8	FAMILY NOT NAMED	structural constituent of ribosome		40S ribosomal protein S15/S22	small subunit ribosomal protein S15Ae
Glyma.05G223600	40277423	40279367	METAQTL-OC_5.4
Glyma.05G223700	40332780	40342076	METAQTL-OC_5.4	PTHR11851:SF153 - INSULINASE (PEPTIDASE FAMILY M16) PROTEIN (1 of 2)	Peptidase_M16	FAMILY NOT NAMED	catalytic activity		N-arginine dibasic convertase NRD1 and related Zn2+-dependent endopeptidases, insulinase superfamily
Glyma.05G223800	40343149	40343626	METAQTL-OC_5.4	K02910 - large subunit ribosomal protein L31e (RP-L31e, RPL31) (1 of 5)	Ribosomal_L31e	60S RIBOSOMAL PROTEIN L31	structural constituent of ribosome		60S ribosomal protein L31	large subunit ribosomal protein L31e
Glyma.05G223900	40346310	40348527	METAQTL-OC_5.4	#N/A
Glyma.05G224000	40349151	40352240	METAQTL-OC_5.4	PTHR22594:SF34 - ASPARAGINE--TRNA LIGASE, MITOCHONDRIAL-RELATED (1 of 3)	tRNA_anti	FAMILY NOT NAMED	nucleotide binding	tRNA charging		asparaginyl-tRNA synthetase [EC:6.1.1.22]
Glyma.05G224100	40353020	40354098	METAQTL-OC_5.4	#N/A
Glyma.06G062300	4668745	4676065	METAQTL-OC_6.2	K03130 - transcription initiation factor TFIID subunit 5 (TAF5) (1 of 3)	WD40	FAMILY NOT NAMED	protein binding			transcription initiation factor TFIID subunit 5
Glyma.06G062400	4714923	4716329	METAQTL-OC_6.2	(1 of 6) PF08839 - DNA replication factor CDT1 like (CDT1)	CDT1
Glyma.06G062500	4691574	4697133	METAQTL-OC_6.2	PTHR35492:SF1 - TRANSDUCIN/WD40 DOMAIN-CONTAINING PROTEIN-LIKE PROTEIN (1 of 3)				phosphatidylethanolamine biosynthesis I
Glyma.06G062600	4707780	4715386	METAQTL-OC_6.2	PTHR12663:SF3 - ASPARTYL BETA-HYDROXYLASE N-TERMINAL REGION DOMAIN-CONTAINING PROTEIN-RELATED (1 of 5)		FAMILY NOT NAMED	binding
Glyma.06G062700	4718731	4726266	METAQTL-OC_6.2	PTHR12663:SF3 - ASPARTYL BETA-HYDROXYLASE N-TERMINAL REGION DOMAIN-CONTAINING PROTEIN-RELATED (1 of 5)		FAMILY NOT NAMED	binding
Glyma.06G062800	4728253	4736741	METAQTL-OC_6.2	PTHR12663:SF3 - ASPARTYL BETA-HYDROXYLASE N-TERMINAL REGION DOMAIN-CONTAINING PROTEIN-RELATED (1 of 5)		FAMILY NOT NAMED	binding
Glyma.06G062900	4739649	4743804	METAQTL-OC_6.2	PTHR10050 - DOLICHYL-PHOSPHATE-MANNOSE--PROTEIN MANNOSYLTRANSFERASE (1 of 2)	MIR	DOLICHYL-PHOSPHATE-MANNOSE--PROTEIN MANNOSYLTRANSFERASE	membrane		Uncharacterized secreted protein SDF2 (Stromal cell-derived factor 2), contains MIR domains
Glyma.06G063000	4748535	4754191	METAQTL-OC_6.2	PTHR23315:SF59 - ARMADILLO/BETA-CATENIN-LIKE REPEAT-CONTAINING PROTEIN-RELATED (1 of 4)		FAMILY NOT NAMED	binding	protein ubiquitylation
Glyma.06G063100	4775403	4777200	METAQTL-OC_6.2	(1 of 701) PF01535 - PPR repeat (PPR)	PPR	FAMILY NOT NAMED	protein binding
Glyma.06G063200	4777642	4786997	METAQTL-OC_6.2	(1 of 2) PTHR11638:SF86 - CHAPERONE PROTEIN CLPB4, MITOCHONDRIAL	AAA	FAMILY NOT NAMED	nucleotide binding
Glyma.06G085100	6501453	6506779	METAQTL-PC_6.1	PTHR10543//PTHR10543:SF30 - BETA-CAROTENE DIOXYGENASE // SUBFAMILY NOT NAMED (1 of 4)	RPE65	BETA-CAROTENE DIOXYGENASE		abscisic acid biosynthesis	Beta, beta-carotene 15,15'-dioxygenase and related enzymes
Glyma.06G085200	6510487	6515010	METAQTL-PC_6.1	PTHR11062:SF108 - EXOSTOSIN FAMILY PROTEIN (1 of 5)	Exostosin	FAMILY NOT NAMED		xylogalacturonan biosynthesis	Acetylglucosaminyltransferase EXT1/exostosin 1
Glyma.06G085300	6516318	6520739	METAQTL-PC_6.1	PTHR11062:SF108 - EXOSTOSIN FAMILY PROTEIN (1 of 5)	Exostosin	FAMILY NOT NAMED		xylogalacturonan biosynthesis	Acetylglucosaminyltransferase EXT1/exostosin 1
Glyma.06G085400	6521691	6524586	METAQTL-PC_6.1	PTHR11062//PTHR11062:SF87 - EXOSTOSIN HEPARAN SULFATE GLYCOSYLTRANSFERASE -RELATED // SUBFAMILY NOT NAMED (1 of 3)	Exostosin	FAMILY NOT NAMED		xylogalacturonan biosynthesis
Glyma.06G085500	6524587	6525369	METAQTL-PC_6.1	PTHR11062//PTHR11062:SF87 - EXOSTOSIN HEPARAN SULFATE GLYCOSYLTRANSFERASE -RELATED // SUBFAMILY NOT NAMED (1 of 3)	Exostosin	FAMILY NOT NAMED		xylogalacturonan biosynthesis
Glyma.06G085600	6526962	6531042	METAQTL-PC_6.1	#N/A
Glyma.06G085700	6541885	6542960	METAQTL-PC_6.1	PTHR31985:SF23 - DEHYDRATION-RESPONSIVE ELEMENT-BINDING PROTEIN 3-RELATED (1 of 4)	AP2		DNA binding			EREBP-like factor
Glyma.06G085800	6581980	6586126	METAQTL-PC_6.1	1.13.11.70 - All-trans-10'-apo-beta-carotenal 13,14-cleaving dioxygenase / Carotenoid cleavage dioxygenase 8 (1 of 2)	RPE65	BETA-CAROTENE DIOXYGENASE		5-deoxystrigol biosynthesis	Beta, beta-carotene 15,15'-dioxygenase and related enzymes	carlactone synthase / all-trans-10'-apo-beta-carotenal 13,14-cleaving dioxygenase [EC:1.13.11.69 1.13.11.70]
Glyma.06G085900	6586623	6591746	METAQTL-PC_6.1	PTHR12532:SF0 - TRANSCRIPTIONAL REGULATORY PROTEIN HAH1-RELATED (1 of 2)	DUF28	FAMILY NOT NAMED			Uncharacterized conserved protein
Glyma.06G086000	6600733	6606082	METAQTL-PC_6.1	PF05664 - Plant family of unknown function (DUF810) (DUF810) (1 of 15)	DUF810		bacterial-type flagellum
Glyma.06G086100	6610093	6612373	METAQTL-PC_6.1	2.7.11.25//2.7.12.2 - Mitogen-activated protein kinase kinase kinase / MLTK // Mitogen-activated protein kinase kinase / MKK (1 of 3)	SWIM	FAMILY NOT NAMED	protein binding
Glyma.06G086200	6622099	6625986	METAQTL-PC_6.1	K04794 - peptidyl-tRNA hydrolase, PTH2 family [EC:3.1.1.29] (PTH2) (1 of 4)	PTH2	FAMILY NOT NAMED	aminoacyl-tRNA hydrolase activity		Uncharacterized conserved protein	peptidyl-tRNA hydrolase, PTH2 family [EC:3.1.1.29]
Glyma.06G086300	6627344	6631194	METAQTL-PC_6.1	#N/A
Glyma.06G086400	6640335	6641930	METAQTL-PC_6.1	PTHR10071//PTHR10071:SF196 - TRANSCRIPTION FACTOR GATA GATA BINDING FACTOR // SUBFAMILY NOT NAMED (1 of 4)	GATA	TRANSCRIPTION FACTOR GATA (GATA BINDING FACTOR)	DNA binding		GATA-4/5/6 transcription factors
Glyma.06G086500	6688200	6689071	METAQTL-PC_6.1
Glyma.06G086600	6671446	6677876	METAQTL-PC_6.1	PF00046//PF01852//PF08670 - Homeobox domain (Homeobox) // START domain (START) // MEKHLA domain (MEKHLA) (1 of 12)	Homeobox	FAMILY NOT NAMED	DNA binding		Transcription factor HEX, contains HOX and HALZ domains	homeobox-leucine zipper protein
Glyma.06G086700	6678461	6682144	METAQTL-PC_6.1	#N/A
Glyma.06G106000	8459684	8463824	METAQTL-OC_6.3	K03650 - tRNA modification GTPase [EC:3.6.-.-] (mnmE, trmE, MSS1) (1 of 2)	MMR_HSR1	FAMILY NOT NAMED	GTPase activity		Mitochondrial GTPase	tRNA modification GTPase [EC:3.6.-.-]
Glyma.06G106100	8467360	8474047	METAQTL-OC_6.3	PTHR11814//PTHR11814:SF109 - SULFATE TRANSPORTER // SUBFAMILY NOT NAMED (1 of 3)	Sulfate_transp	FAMILY NOT NAMED	secondary active sulfate transmembrane transporter activity			sulfate transporter 1, high-affinity
Glyma.06G106200	8481465	8488904	METAQTL-OC_6.3	K17469 - sulfate transporter 2, low-affinity (SULTR2) (1 of 8)	Sulfate_transp	FAMILY NOT NAMED	secondary active sulfate transmembrane transporter activity			sulfate transporter 2, low-affinity
Glyma.06G106300	8491977	8497765	METAQTL-OC_6.3	#N/A
Glyma.06G106400	8509599	8518108	METAQTL-OC_6.3	#N/A
Glyma.06G106500	8536687	8541436	METAQTL-OC_6.3	PF03195 - Protein of unknown function DUF260 (DUF260) (1 of 91)	DUF260
Glyma.06G106600	8573333	8574264	METAQTL-OC_6.3
Glyma.06G106700	8548061	8548851	METAQTL-OC_6.3	PTHR22814:SF84 - HEAVY-METAL-ASSOCIATED DOMAIN-CONTAINING PROTEIN (1 of 5)	HMA	FAMILY NOT NAMED	metal ion transport		Copper chaperone
Glyma.06G106800	8560085	8563077	METAQTL-OC_6.3	PF00646//PF01344 - F-box domain (F-box) // Kelch motif (Kelch_1) (1 of 27)	F-box	FAMILY NOT NAMED	protein binding
Glyma.06G106900	8565035	8576555	METAQTL-OC_6.3	KOG0993//KOG4593//KOG4674 - Rab5 GTPase effector Rabaptin-5 // Mitotic checkpoint protein MAD1 // Uncharacterized conserved coiled-coil protein (1 of 1)	Eeig1				Uncharacterized conserved coiled-coil protein
Glyma.06G107000	8578530	8579384	METAQTL-OC_6.3	#N/A
Glyma.06G107100	8580169	8582865	METAQTL-OC_6.3	K10770 - alkylated DNA repair protein alkB homolog 8 [EC:1.14.11.- 2.1.1.229] (ALKBH8) (1 of 3)	Methyltransf_11	FAMILY NOT NAMED	metabolic process	tRNA methylation (yeast)	Predicted methyltransferase	alkylated DNA repair protein alkB homolog 8 [EC:1.14.11.- 2.1.1.229]
Glyma.06G107200	8585355	8589845	METAQTL-OC_6.3	PTHR23054:SF27 - ELECTRON CARRIER/ PROTEIN DISULFIDE OXIDOREDUCTASE (1 of 1)	Glutaredoxin	FAMILY NOT NAMED	electron carrier activity		Glutaredoxin and related proteins
Glyma.06G107300	8599035	8604946	METAQTL-OC_6.3	PTHR22952:SF203 - TRANSCRIPTION FACTOR TGA3-RELATED (1 of 5)	bZIP_1	FAMILY NOT NAMED	transcription factor activity, sequence-specific DNA binding			transcription factor TGA
Glyma.06G107400	8605529	8608836	METAQTL-OC_6.3	PTHR24074:SF10 - PROTEIN DNJ-29, ISOFORM B (1 of 2)	DnaJ	FAMILY NOT NAMED			Molecular chaperone (DnaJ superfamily)
Glyma.06G107500	8608882	8612909	METAQTL-OC_6.3	6.3.2.5 - Phosphopantothenate--cysteine ligase / Phosphopantothenoylcysteine synthetase (1 of 2)	DFP	PHOSPHOPANTOTHENATE--CYSTEINE LIGASE		coenzyme A biosynthesis I	Uncharacterized conserved protein with similarity to phosphopantothenoylcysteine synthetase/decarboxylase	phosphopantothenate-cysteine ligase [EC:6.3.2.5]
Glyma.06G107600	8614404	8617822	METAQTL-OC_6.3	PTHR22936:SF39 - RHOMBOID-RELATED INTRAMEMBRANE SERINE PROTEASE FAMILY PROTEIN (1 of 2)	Rhomboid	FAMILY NOT NAMED	serine-type endopeptidase activity		Rhomboid family proteins
Glyma.06G107700	8630910	8633304	METAQTL-OC_6.3	PTHR31509:SF2 - F2E2.8 (1 of 4)	DUF793
Glyma.06G107800	8633813	8638161	METAQTL-OC_6.3	PTHR11680:SF7 - SERINE HYDROXYMETHYLTRANSFERASE 6-RELATED (1 of 5)	SHMT	FAMILY NOT NAMED	catalytic activity	superpathway of L-serine and glycine biosynthesis I		glycine hydroxymethyltransferase [EC:2.1.2.1]
Glyma.06G107900	8665100	8665484	METAQTL-OC_6.3
Glyma.06G108000	8642249	8646299	METAQTL-OC_6.3	PTHR21237:SF4 - GRPE PROTEIN HOMOLOG (1 of 1)	GrpE	GRPE PROTEIN (HEAT SHOCK PROTEIN) (CGE1)	adenyl-nucleotide exchange factor activity
Glyma.06G108100	8656183	8661389	METAQTL-OC_6.3	PTHR11214:SF74 - BETA-1,3-GALACTOSYLTRANSFERASE 7-RELATED (1 of 4)	Galactosyl_T	FAMILY NOT NAMED	protein glycosylation		Galactosyltransferases
Glyma.06G108200	8665965	8675619	METAQTL-OC_6.3	PTHR23101:SF25 - RABEX-5 (1 of 2)	VPS9	FAMILY NOT NAMED			Vacuolar assembly/sorting protein VPS9
Glyma.06G108300	8670083	8671052	METAQTL-OC_6.3	PF05699 - hAT family C-terminal dimerisation region (Dimer_Tnp_hAT) (1 of 217)	hATC		nucleic acid binding
Glyma.06G108400	8687286	8688701	METAQTL-OC_6.3	#N/A
Glyma.06G108500	8695565	8706768	METAQTL-OC_6.3	PTHR13793:SF96 - PHD FINGER-CONTAINING PROTEIN (1 of 2)	PHD_2	FAMILY NOT NAMED	protein binding		PHD finger protein
Glyma.06G108600	8708958	8712174	METAQTL-OC_6.3	PTHR13180 - SMALL MEMBRANE PROTEIN-RELATED (1 of 2)	UPF0220	FAMILY NOT NAMED			Predicted membrane protein
Glyma.06G108700	8716141	8718219	METAQTL-OC_6.3	3.2.1.73 - Licheninase / Mixed linkage beta-glucanase (1 of 2)	Glyco_hydro_17		hydrolase activity, hydrolyzing O-glycosyl compounds
Glyma.06G108800	8720964	8726372	METAQTL-OC_6.3	#N/A
Glyma.06G108900	8731780	8739272	METAQTL-OC_6.3	K13414 - mitogen-activated protein kinase kinase kinase 1, plant (MEKK1P) (1 of 8)	Kinase-like	FAMILY NOT NAMED	protein kinase activity		MEKK and related serine/threonine protein kinases	mitogen-activated protein kinase kinase kinase 1, plant [EC:2.7.11.25]
Glyma.06G109000	8743135	8750996	METAQTL-OC_6.3	PF07800 - Protein of unknown function (DUF1644) (DUF1644) (1 of 15)	DUF1644		nucleic acid binding
Glyma.06G109100	8757009	8763144	METAQTL-OC_6.3	#N/A
Glyma.06G109200	8764977	8769679	METAQTL-OC_6.3	1.7.99.4 - Nitrate reductase / Respiratory nitrate reductase (1 of 1)	FAD_binding_6	FAMILY NOT NAMED	nitric oxide biosynthetic process	nitrate reduction II (assimilatory)		nitrate reductase (NAD(P)H) [EC:1.7.1.1 1.7.1.2 1.7.1.3]
Glyma.06G109300	8779673	8780935	METAQTL-OC_6.3	K02952 - small subunit ribosomal protein S13 (RP-S13, rpsM) (1 of 3)	Ribosomal_S13	30S RIBOSOMAL PROTEIN S13/40S RIBOSOMAL PROTEIN S18	nucleic acid binding		Ribosomal protein S18	small subunit ribosomal protein S13
Glyma.06G109400	8794321	8798597	METAQTL-OC_6.3	PTHR23086:SF33 - PHOSPHATIDYLINOSITOL 4-PHOSPHATE 5-KINASE 1-RELATED (1 of 8)	PIP5K	FAMILY NOT NAMED	phosphatidylinositol phosphate kinase activity	3-phosphoinositide biosynthesis		1-phosphatidylinositol-4-phosphate 5-kinase [EC:2.7.1.68]
Glyma.06G109500	8817676	8823772	METAQTL-OC_6.3	PTHR10972:SF100 - OXYSTEROL-BINDING PROTEIN HOMOLOG 3 (1 of 3)	Oxysterol_BP	OXYSTEROL-BINDING PROTEIN-RELATED
Glyma.06G109600	8836946	8842314	METAQTL-OC_6.3	6.3.4.11 - Biotin--[methylcrotonoyl-CoA-carboxylase] ligase / Biotin--[methylcrotonoyl-CoA-carboxylase] synthetase (1 of 2)	BPL_LplA_LipB	FAMILY NOT NAMED	biotin-[acetyl-CoA-carboxylase] ligase activity	biotin-carboxyl carrier protein assembly		biotin--protein ligase [EC:6.3.4.9 6.3.4.10 6.3.4.11 6.3.4.15]
Glyma.06G109700	8873299	8878319	METAQTL-OC_6.3	(1 of 2) PTHR12197:SF165 - HISTONE-LYSINE N-METHYLTRANSFERASE ASHR1	SET	FAMILY NOT NAMED	protein binding
Glyma.06G109800	8849062	8853776	METAQTL-OC_6.3	K08866 - serine/threonine-protein kinase TTK/MPS1 (TTK, MPS1) (1 of 3)	Pkinase_Tyr	FAMILY NOT NAMED	protein kinase activity		Dual specificity; serine/threonine and tyrosine kinase	serine/threonine-protein kinase TTK/MPS1 [EC:2.7.12.1]
Glyma.06G109900	8859344	8861507	METAQTL-OC_6.3	#N/A			NAD+ ADP-ribosyltransferase activity
Glyma.06G110000	8865193	8867762	METAQTL-OC_6.3	PF01535//PF12854//PF13041//PF13812 - PPR repeat (PPR) // PPR repeat (PPR_1) // PPR repeat family (PPR_2) // Pentatricopeptide repeat domain (PPR_3) (1 of 9)	PPR	FAMILY NOT NAMED	protein binding
Glyma.06G110100	8868346	8872163	METAQTL-OC_6.3	K12162 - ubiquitin-fold modifier 1 (UFM1) (1 of 3)	Ufm1	FAMILY NOT NAMED			Uncharacterized conserved protein	ubiquitin-fold modifier 1
Glyma.06G110200	8878114	8881145	METAQTL-OC_6.3	PTHR22950:SF3 - AUXIN TRANSPORTER-LIKE PROTEIN 2-RELATED (1 of 2)	Aa_trans	FAMILY NOT NAMED			Amino acid transporters	auxin influx carrier (AUX1 LAX family)
Glyma.06G110300	8888248	8890814	METAQTL-OC_6.3	PTHR11697//PTHR11697:SF107 - GENERAL TRANSCRIPTION FACTOR 2-RELATED ZINC FINGER PROTEIN // SUBFAMILY NOT NAMED (1 of 45)	hATC	FAMILY NOT NAMED	nucleic acid binding
Glyma.06G110400	8898086	8899059	METAQTL-OC_6.3	PTHR11544//PTHR11544:SF57 - COLD SHOCK DOMAIN CONTAINING PROTEINS // SUBFAMILY NOT NAMED (1 of 2)	zf-CCHC	FAMILY NOT NAMED	nucleic acid binding
Glyma.06G110500	8906858	8910065	METAQTL-OC_6.3	PTHR28259:SF1 - UPF0695 MEMBRANE PROTEIN YOR390W-RELATED (1 of 2)	CRCB		integral component of membrane
Glyma.06G110600	8911350	8914366	METAQTL-OC_6.3	K05278 - flavonol synthase (FLS) (1 of 3)	2OG-FeII_Oxy	OXIDOREDUCTASE, 2OG-FE(II) OXYGENASE FAMILY PROTEIN	oxidoreductase activity	flavonoid biosynthesis (in equisetum)	Iron/ascorbate family oxidoreductases	flavonol synthase [EC:1.14.11.23]
Glyma.06G110700	8914829	8918406	METAQTL-OC_6.3	PF00069//PF01453 - Protein kinase domain (Pkinase) // D-mannose binding lectin (B_lectin) (1 of 17)	Pkinase		protein kinase activity		Serine/threonine protein kinase
Glyma.06G110800	8925496	8927249	METAQTL-OC_6.3	PTHR31636:SF25 - SCARECROW-LIKE PROTEIN 26 (1 of 3)	GRAS
Glyma.06G110900	8945661	8946742	METAQTL-OC_6.3	PTHR11751//PTHR11751:SF317 - SUBGROUP I AMINOTRANSFERASE RELATED // SUBFAMILY NOT NAMED (1 of 3)	Aminotran_1_2	FAMILY NOT NAMED	catalytic activity
Glyma.06G111000	8948020	8950516	METAQTL-OC_6.3	PTHR11751//PTHR11751:SF317 - SUBGROUP I AMINOTRANSFERASE RELATED // SUBFAMILY NOT NAMED (1 of 3)	Aminotran_5	FAMILY NOT NAMED	catalytic activity		Kynurenine aminotransferase, glutamine transaminase K
Glyma.06G111100	8954295	8956537	METAQTL-OC_6.3	PTHR23084//PTHR23084:SF136 - PHOSPHATIDYLINOSITOL-4-PHOSPHATE 5-KINASE RELATED // SUBFAMILY NOT NAMED (1 of 3)	MORN	FAMILY NOT NAMED		3-phosphoinositide biosynthesis	Junctional membrane complex protein Junctophilin and related MORN repeat proteins
Glyma.06G111200	8968807	8973251	METAQTL-OC_6.3	PTHR31423:SF3 - PROLYL-TRNA SYNTHETASE ASSOCIATED DOMAIN-CONTAINING PROTEIN 1-RELATED (1 of 3)	YbaK		aminoacyl-tRNA editing activity	tRNA charging
Glyma.06G111300	8976418	8978425	METAQTL-OC_6.3	PTHR31985:SF37 - ETHYLENE-RESPONSIVE TRANSCRIPTION FACTOR ERF014 (1 of 4)	AP2		DNA binding
Glyma.06G111400	8987981	8989944	METAQTL-OC_6.3	PTHR22811//PTHR22811:SF68 - TRANSMEMBRANE EMP24 DOMAIN-CONTAINING PROTEIN // SUBFAMILY NOT NAMED (1 of 9)	EMP24_GP25L	FAMILY NOT NAMED	transport		emp24/gp25L/p24 family of membrane trafficking proteins
Glyma.06G111500	8990687	8993159	METAQTL-OC_6.3	PTHR33558:SF1 - GLUTAREDOXIN-LIKE PROTEIN C5ORF63 (1 of 2)	DUF836
Glyma.06G111600	9001647	9006560	METAQTL-OC_6.3	PF00892 - EamA-like transporter family (EamA) (1 of 135)	EamA		membrane
Glyma.06G111700	9042931	9046345	METAQTL-OC_6.3	(1 of 179) PF00892 - EamA-like transporter family			membrane
Glyma.06G111800	9021961	9027585	METAQTL-OC_6.3	PF00892 - EamA-like transporter family (EamA) (1 of 135)	EamA		membrane
Glyma.06G111900	9037366	9041531	METAQTL-OC_6.3	PF00892 - EamA-like transporter family (EamA) (1 of 135)	EamA		membrane
Glyma.06G112000	9045579	9049721	METAQTL-OC_6.3	PF00892 - EamA-like transporter family (EamA) (1 of 135)	EamA		membrane
Glyma.06G112100	9054079	9057788	METAQTL-OC_6.3	PF00892 - EamA-like transporter family (EamA) (1 of 135)	EamA		membrane
Glyma.06G112200	9070759	9075305	METAQTL-OC_6.3	PF00892 - EamA-like transporter family (EamA) (1 of 135)	EamA		membrane
Glyma.06G112300	9083854	9088720	METAQTL-OC_6.3	PTHR15410:SF2 - HIRA-INTERACTING PROTEIN 3 (1 of 2)	CHZ	FAMILY NOT NAMED	DNA binding
Glyma.06G112400	9089751	9095914	METAQTL-OC_6.3	K03143 - transcription initiation factor TFIIH subunit 3 (TFIIH3, GTF2H3, TFB4) (1 of 2)	Tfb4	FAMILY NOT NAMED	core TFIIH complex		RNA polymerase II transcription initiation/nucleotide excision repair factor TFIIH, subunit TFB4	transcription initiation factor TFIIH subunit 3
Glyma.06G112500	9096742	9099504	METAQTL-OC_6.3	PTHR23354:SF75 - LYSM DOMAIN-CONTAINING GPI-ANCHORED PROTEIN 1 (1 of 4)	LysM	FAMILY NOT NAMED
Glyma.06G112600	9104326	9114876	METAQTL-OC_6.3	PTHR12172:SF1 - P-LOOP CONTAINING NUCLEOSIDE TRIPHOSPHATE HYDROLASES SUPERFAMILY PROTEIN (1 of 4)		FAMILY NOT NAMED	nucleus
Glyma.06G112700	9126700	9128596	METAQTL-OC_6.3	PTHR31964:SF37 - ADENINE NUCLEOTIDE ALPHA HYDROLASE-LIKE PROTEIN (1 of 4)	Usp		response to stress
Glyma.06G112800	9128685	9133258	METAQTL-OC_6.3	PTHR11132//PTHR11132:SF114 - SOLUTE CARRIER FAMILY 35 // SUBFAMILY NOT NAMED (1 of 2)	UAA	FAMILY NOT NAMED	transmembrane transport		Glucose-6-phosphate/phosphate and phosphoenolpyruvate/phosphate antiporter
Glyma.06G112900	9144250	9149944	METAQTL-OC_6.3	K01897 - long-chain acyl-CoA synthetase (ACSL, fadD) (1 of 21)	AMP-binding	FAMILY NOT NAMED	catalytic activity	phosphatidylcholine acyl editing		long-chain acyl-CoA synthetase [EC:6.2.1.3]
Glyma.06G113000	9160591	9162504	METAQTL-OC_6.3	PF05340 - Protein of unknown function (DUF740) (DUF740) (1 of 13)	DUF740
Glyma.06G113100	9167710	9169537	METAQTL-OC_6.3	#N/A			peptide-methionine (R)-S-oxide reductase activity
Glyma.06G113200	9170552	9172235	METAQTL-OC_6.3	K03542 - photosystem II 22kDa protein (psbS) (1 of 3)	Chloroa_b-bind	FAMILY NOT NAMED				photosystem II 22kDa protein
Glyma.06G113300	9176548	9180906	METAQTL-OC_6.3	PTHR31580:SF2 - FILAMENT-LIKE PLANT PROTEIN 1-RELATED (1 of 4)	DUF869
Glyma.06G113400	9181676	9184228	METAQTL-OC_6.3	PTHR13439:SF4 - PROTEIN K12H6.6, ISOFORM B-RELATED (1 of 2)	TRAM_LAG1_CLN8	FAMILY NOT NAMED	integral component of membrane		Uncharacterized conserved protein
Glyma.06G113500	9183782	9189169	METAQTL-OC_6.3	1.14.13.122 - Chlorophyllide-a oxygenase / Cholorophyll-b synthase (1 of 4)	Rieske	FAMILY NOT NAMED	chlorophyllide a oxygenase [overall] activity	chlorophyll cycle		chlorophyllide a oxygenase [EC:1.14.13.122]
Glyma.06G113600	9190507	9193541	METAQTL-OC_6.3	PTHR11599:SF62 - PROTEASOME SUBUNIT BETA TYPE-3 (1 of 5)	Proteasome	FAMILY NOT NAMED	threonine-type endopeptidase activity
Glyma.06G113700	9194785	9197252	METAQTL-OC_6.3	K02984 - small subunit ribosomal protein S3Ae (RP-S3Ae, RPS3A) (1 of 5)	Ribosomal_S3Ae	FAMILY NOT NAMED	structural constituent of ribosome		40S ribosomal protein S3A	small subunit ribosomal protein S3Ae
Glyma.06G113800	9229860	9231335	METAQTL-OC_6.3	(1 of 2) PTHR35278:SF1 - F8K7.16			3',5'-cyclic-nucleotide phosphodiesterase activity
Glyma.06G113900	9201627	9202545	METAQTL-OC_6.3	PTHR14155//PTHR14155:SF112 - RING FINGER DOMAIN-CONTAINING // SUBFAMILY NOT NAMED (1 of 4)	zf-RING_2	FAMILY NOT NAMED	protein binding
Glyma.06G114000	9212051	9214213	METAQTL-OC_6.3	PTHR31719:SF3 - GRAB1-LIKE PROTEIN (1 of 4)	NAM		DNA binding
Glyma.06G114100	9216635	9224385	METAQTL-OC_6.3	PTHR11669:SF9 - REPLICATION FACTOR C SUBUNIT 5 (1 of 3)	AAA	FAMILY NOT NAMED	DNA binding		Replication factor C, subunit RFC5	replication factor C subunit 3/5
Glyma.06G114200	9228819	9231982	METAQTL-OC_6.3	PTHR13683:SF316 - ASPARTYL PROTEASE FAMILY PROTEIN-RELATED (1 of 5)	TAXi_N	FAMILY NOT NAMED	aspartic-type endopeptidase activity		Aspartyl protease
Glyma.06G114300	9237221	9242347	METAQTL-OC_6.3	PTHR11699:SF171 - ALDEHYDE DEHYDROGENASE FAMILY 3 MEMBER I1, CHLOROPLASTIC (1 of 5)	Aldedh	FAMILY NOT NAMED	aldehyde dehydrogenase [NAD(P)+] activity	phytol degradation		aldehyde dehydrogenase (NAD+) [EC:1.2.1.3]
Glyma.06G114400	9246393	9254151	METAQTL-OC_6.3	PTHR31356:SF1 - L-ASCORBATE PEROXIDASE S, CHLOROPLASTIC/MITOCHONDRIAL-RELATED (1 of 2)	peroxidase		peroxidase activity	L-ascorbate degradation V		L-ascorbate peroxidase [EC:1.11.1.11]
Glyma.06G114500	9293326	9294240	METAQTL-OC_6.3
Glyma.06G114600	9270109	9276773	METAQTL-OC_6.3	PTHR21450:SF8 - F8K7.18 PROTEIN (1 of 2)	DUF630	FAMILY NOT NAMED
Glyma.06G114700	9277032	9284924	METAQTL-OC_6.3	PTHR18929//PTHR18929:SF109 - PROTEIN DISULFIDE ISOMERASE // SUBFAMILY NOT NAMED (1 of 6)	Thioredoxin	FAMILY NOT NAMED	cell redox homeostasis		Protein disulfide isomerase (prolyl 4-hydroxylase beta subunit)
Glyma.06G114800	9288782	9292783	METAQTL-OC_6.3	PF00085//PF13098//PF13848 - Thioredoxin (Thioredoxin) // Thioredoxin-like domain (Thioredoxin_2) // Thioredoxin-like domain (Thioredoxin_6) (1 of 2)	Thioredoxin	FAMILY NOT NAMED	endoplasmic reticulum		Protein disulfide isomerase (prolyl 4-hydroxylase beta subunit)	protein disulfide-isomerase A1 [EC:5.3.4.1]
Glyma.06G114900	9296381	9299973	METAQTL-OC_6.3	PTHR26402//PTHR26402:SF498 - RESPONSE REGULATOR OF TWO-COMPONENT SYSTEM // SUBFAMILY NOT NAMED (1 of 3)	Response_reg	FAMILY NOT NAMED	phosphorelay signal transduction system			two-component response regulator ARR-A family
Glyma.06G115000	9307667	9314037	METAQTL-OC_6.3	4.2.1.24 - Porphobilinogen synthase / Delta-aminolevulinic acid dehydratase (1 of 2)	ALAD	FAMILY NOT NAMED	catalytic activity	tetrapyrrole biosynthesis I (from glutamate)	Delta-aminolevulinic acid dehydratase
Glyma.06G115100	9314642	9322374	METAQTL-OC_6.3	PTHR11014:SF62 - IAA-AMINO ACID HYDROLASE ILR1-LIKE 6 (1 of 2)	M20_dimer	FAMILY NOT NAMED	metabolic process			IAA-amino acid hydrolase [EC:3.5.1.-]
Glyma.06G115200	9347306	9354539	METAQTL-OC_6.3	K10295 - F-box protein 9 (FBXO9) (1 of 2)	F-box-like	FAMILY NOT NAMED	protein binding		F-box protein FBX9	F-box protein 9
Glyma.06G115300	9356469	9359177	METAQTL-OC_6.3	K10523 - speckle-type POZ protein (SPOP) (1 of 25)	BTB	FAMILY NOT NAMED	protein binding			speckle-type POZ protein
Glyma.06G115400	9361946	9371048	METAQTL-OC_6.3	PTHR23421:SF73 - BETA-GALACTOSIDASE 6 (1 of 6)	Glyco_hydro_35	FAMILY NOT NAMED	hydrolase activity, hydrolyzing O-glycosyl compounds
Glyma.06G115500	9371852	9373800	METAQTL-OC_6.3	K03660 - N-glycosylase/DNA lyase (OGG1) (1 of 1)	HhH-GPD	N-GLYCOSYLASE/DNA LYASE	damaged DNA binding		8-oxoguanine DNA glycosylase	N-glycosylase/DNA lyase [EC:3.2.2.- 4.2.99.18]
Glyma.06G115600	9376882	9383350	METAQTL-OC_6.3	PTHR12802:SF41 - BRAHMA ASSOCIATED PROTEIN 155 KDA (1 of 4)	Myb_DNA-binding	FAMILY NOT NAMED	DNA binding		Chromatin remodeling factor subunit and related transcription factors	SWI/SNF related-matrix-associated actin-dependent regulator of chromatin subfamily C
Glyma.06G115700	9384876	9388145	METAQTL-OC_6.3	K11877 - proteasome assembly chaperone 3 (PSMG3, PAC3) (1 of 2)	DUF2372				Uncharacterized conserved protein	proteasome assembly chaperone 3
Glyma.06G115800	9389386	9393867	METAQTL-OC_6.3	PTHR11706//PTHR11706:SF38 - MANGANESE TRANSPORTER // SUBFAMILY NOT NAMED (1 of 1)	Nramp	FAMILY NOT NAMED	transporter activity		Mn2+ and Fe2+ transporters of the NRAMP family
Glyma.06G115900	9400833	9401622	METAQTL-OC_6.3	#N/A
Glyma.06G116000	9404782	9410696	METAQTL-OC_6.3	PTHR11669:SF17 - REPLICATION FACTOR C SUBUNIT 4 (1 of 2)	AAA	FAMILY NOT NAMED	DNA binding		Replication factor C, subunit RFC4	replication factor C subunit 2/4
Glyma.06G116100	9415882	9419021	METAQTL-OC_6.3	PTHR10177:SF203 - G2/MITOTIC-SPECIFIC CYCLIN-B (1 of 4)	Cyclin_N	CYCLINE	nucleus		G2/Mitotic-specific cyclin A	cyclin A
Glyma.06G116200	9423707	9426181	METAQTL-OC_6.3	PTHR32161:SF8 - PROTEIN TAG-10, ISOFORM A (1 of 1)	PD40		protein binding
Glyma.06G116300	9428756	9435250	METAQTL-OC_6.3	PTHR12383//PTHR12383:SF24 - PROTEASE FAMILY S26 MITOCHONDRIAL INNER MEMBRANE PROTEASE-RELATED // SUBFAMILY NOT NAMED (1 of 1)	Peptidase_S24	FAMILY NOT NAMED	proteolysis		Mitochondrial inner membrane protease, subunit IMP2	signal peptidase I [EC:3.4.21.89]
Glyma.06G116400	9442559	9446513	METAQTL-OC_6.3	PTHR22950:SF205 - AMINO ACID PERMEASE 3-RELATED (1 of 8)	Aa_trans	FAMILY NOT NAMED			Amino acid transporters
Glyma.06G116500	9451251	9456104	METAQTL-OC_6.3	PTHR23172 - AUXILIN/CYCLIN G-ASSOCIATED KINASE-RELATED (1 of 21)		FAMILY NOT NAMED	type I hypersensitivity
Glyma.06G116600	9457472	9460798	METAQTL-OC_6.3	PF12854//PF13041 - PPR repeat (PPR_1) // PPR repeat family (PPR_2) (1 of 24)	PPR_1	FAMILY NOT NAMED	protein binding
Glyma.06G116700	9461388	9465325	METAQTL-OC_6.3	KOG4615 - Uncharacterized conserved protein (1 of 2)	Keratin_assoc				Uncharacterized conserved protein
Glyma.06G116800	9465733	9470700	METAQTL-OC_6.3	PTHR22844//PTHR22844:SF215 - F-BOX AND WD40 DOMAIN PROTEIN // SUBFAMILY NOT NAMED (1 of 1)	Pkinase	FAMILY NOT NAMED	protein kinase activity		Conserved WD40 repeat-containing protein
Glyma.06G116900	9472764	9488482	METAQTL-OC_6.3	K03070 - preprotein translocase subunit SecA (secA) (1 of 3)	SecA_DEAD		ATP binding			preprotein translocase subunit SecA
Glyma.06G117000	9483907	9484610	METAQTL-OC_6.3	#N/A			protein binding
Glyma.06G117100	9519424	9519591	METAQTL-OC_6.3
Glyma.06G117200	9507318	9509401	METAQTL-OC_6.3	PTHR10209:SF189 - 1-AMINOCYCLOPROPANE-1-CARBOXYLATE OXIDASE 5 (1 of 2)	2OG-FeII_Oxy	OXIDOREDUCTASE, 2OG-FE(II) OXYGENASE FAMILY PROTEIN	oxidoreductase activity	ethylene biosynthesis I (plants)	Iron/ascorbate family oxidoreductases	aminocyclopropanecarboxylate oxidase [EC:1.14.17.4]
Glyma.06G117300	9509738	9516248	METAQTL-OC_6.3	2.7.1.23 - NAD(+) kinase / DPN kinase (1 of 8)	NAD_kinase	FAMILY NOT NAMED	NAD+ kinase activity	NAD/NADH phosphorylation and dephosphorylation	Predicted sugar kinase	NAD+ kinase [EC:2.7.1.23]
Glyma.06G117400	9517535	9526336	METAQTL-OC_6.3	PTHR21669 - CAPZ-INTERACTING PROTEIN AND RELATED PROTEINS (1 of 4)	HPC2	FAMILY NOT NAMED
Glyma.06G117500	9527143	9530976	METAQTL-OC_6.3	#N/A
Glyma.06G117600	9534835	9538832	METAQTL-OC_6.3	PTHR11945:SF97 - FLORAL HOMEOTIC PROTEIN PISTILLATA (1 of 4)	K-box	FAMILY NOT NAMED	DNA binding		MADS box transcription factor	MADS-box transcription factor, plant
Glyma.06G117700	9545411	9560150	METAQTL-OC_6.3	PTHR22884:SF276 - HISTONE-LYSINE N-METHYLTRANSFERASE, H3 LYSINE-36 SPECIFIC (1 of 2)	zf-CW	FAMILY NOT NAMED	protein binding			histone-lysine N-methyltransferase SETD2 [EC:2.1.1.43]
Glyma.06G117800	9564284	9567126	METAQTL-OC_6.3	PTHR11260:SF274 - GLUTATHIONE S-TRANSFERASE TCHQD (1 of 3)	GST_C_2	FAMILY NOT NAMED	protein binding	glutathione-mediated detoxification II	Uncharacterized conserved protein (Ganglioside-induced differentiation associated protein 1, GDAP1)
Glyma.06G117900	9575613	9579701	METAQTL-OC_6.3	PTHR27001:SF44 - ADENINE NUCLEOTIDE ALPHA HYDROLASES-DOMAIN CONTAINING PROTEIN KINASE (1 of 4)	Pkinase		protein kinase activity		Serine/threonine protein kinase
Glyma.06G118000	9582053	9583711	METAQTL-OC_6.3	PF10664 - Cyanobacterial and plastid NDH-1 subunit M (NdhM) (1 of 2)	NdhM		oxidoreductase activity, acting on NAD(P)H, quinone or similar compound as acceptor
Glyma.06G118100	9586686	9594763	METAQTL-OC_6.3	2.7.7.10 - UTP--hexose-1-phosphate uridylyltransferase / Galactose-1-phosphate uridylyltransferase (1 of 2)	UDPGP	FAMILY NOT NAMED	metabolic process	UDP-i>N-acetyl-D-glucosamine biosynthesis II	UDP-N-acetylglucosamine pyrophosphorylase	UDP-sugar pyrophosphorylase [EC:2.7.7.64]
Glyma.06G118200	9597099	9599995	METAQTL-OC_6.3	K10523 - speckle-type POZ protein (SPOP) (1 of 25)	BTB	FAMILY NOT NAMED	protein binding			speckle-type POZ protein
Glyma.06G118300	9601900	9612261	METAQTL-OC_6.3	PTHR10615//PTHR10615:SF100 - HISTONE ACETYLTRANSFERASE // SUBFAMILY NOT NAMED (1 of 3)	PHD	HISTONE ACETYLTRANSFERASE	protein binding
Glyma.06G118400	9639161	9639805	METAQTL-OC_6.3	(1 of 6) PTHR14155:SF117 - E3 UBIQUITIN-PROTEIN LIGASE ATL41-RELATED	zf-RING_2	FAMILY NOT NAMED	protein binding
Glyma.06G118500	9644661	9650144	METAQTL-OC_6.3	(1 of 20) 2.3.1.74 - Naringenin-chalcone synthase / Flavonone synthase	FAE1_CUT1_RppA	FAMILY NOT NAMED	catalytic activity	flavonoid biosynthesis (in equisetum)		chalcone synthase [EC:2.3.1.74]
Glyma.06G118600	9646861	9647305	METAQTL-OC_6.3	(1 of 1) 2.3.1.220 - 2,4,6-trihydroxybenzophenone synthase / Benzophenone synthase	Chal_sti_synt_N	FAMILY NOT NAMED	catalytic activity	tetrahydroxyxanthone biosynthesis (from benzoate)
Glyma.06G118700	9630746	9631283	METAQTL-OC_6.3	K14496 - abscisic acid receptor PYR/PYL family (PYL) (1 of 21)						abscisic acid receptor PYR/PYL family
Glyma.06G118800	9666921	9667708	METAQTL-OC_6.3	(1 of 27) PTHR31642:SF57 - SPERMIDINE HYDROXYCINNAMOYL TRANSFERASE	Transferase		transferase activity, transferring acyl groups other than amino-acyl groups
Glyma.06G118900	9649940	9650963	METAQTL-OC_6.3	#N/A
Glyma.06G119000	9654403	9655805	METAQTL-OC_6.3	#N/A
Glyma.06G119100	9689732	9691834	METAQTL-OC_6.3	(1 of 10) 4.2.3.19 - Ent-kaurene synthase / Ent-kaurene synthetase B	2OG-FeII_Oxy	OXIDOREDUCTASE, 2OG-FE(II) OXYGENASE FAMILY PROTEIN	iron ion binding	superpathway of gibberellin GAsub>12 biosynthesis	Iron/ascorbate family oxidoreductases	gibberellin 20-oxidase [EC:1.14.11.12]
Glyma.06G119200	9676126	9679541	METAQTL-OC_6.3	PF00069//PF13947 - Protein kinase domain (Pkinase) // Wall-associated receptor kinase galacturonan-binding (GUB_WAK_bind) (1 of 9)	Pkinase		protein kinase activity		Serine/threonine protein kinase
Glyma.06G119300	9681499	9684842	METAQTL-OC_6.3	PTHR27005:SF32 - F16F4.7 PROTEIN-RELATED (1 of 2)	Pkinase_Tyr		protein kinase activity		Serine/threonine protein kinase
Glyma.06G119400	9689563	9696343	METAQTL-OC_6.3	PTHR10108:SF784 - METHYLTRANSFERASE PMT24-RELATED (1 of 4)	DUF248	FAMILY NOT NAMED	methyltransferase activity
Glyma.06G119500	9698048	9701742	METAQTL-OC_6.3	PTHR31750:SF2 - PROTEIN STAY-GREEN LIKE, CHLOROPLASTIC (1 of 2)	Staygreen
Glyma.06G119600	9705627	9706138	METAQTL-OC_6.3	#N/A
Glyma.06G119700	9707121	9714416	METAQTL-OC_6.3	PTHR13856:SF95 - F24J8.3 PROTEIN (1 of 3)	GAT	FAMILY NOT NAMED	intracellular		Cytosolic sorting protein GGA2/TOM1
Glyma.06G119800	9720631	9723195	METAQTL-OC_6.3	#N/A
Glyma.06G119900	9736202	9736723	METAQTL-OC_6.3	PF01535//PF13041 - PPR repeat (PPR) // PPR repeat family (PPR_2) (1 of 330)	PPR	FAMILY NOT NAMED
Glyma.06G120000	9767737	9769157	METAQTL-OC_6.3
Glyma.06G120100	9739953	9742340	METAQTL-OC_6.3	PF01535//PF13041 - PPR repeat (PPR) // PPR repeat family (PPR_2) (1 of 330)	PPR	FAMILY NOT NAMED	protein binding
Glyma.06G120200	9744125	9747844	METAQTL-OC_6.3	PTHR12802:SF2 - SWI/SNF COMPLEX SUBUNIT SWI3A (1 of 2)	Myb_DNA-binding	FAMILY NOT NAMED	DNA binding		Chromatin remodeling factor subunit and related transcription factors	SWI/SNF related-matrix-associated actin-dependent regulator of chromatin subfamily C
Glyma.06G120300	9748780	9755866	METAQTL-OC_6.3	1.2.1.25//1.2.4.4 - 3-methyl-2-oxobutanoate dehydrogenase (2-methylpropanoyl-transferring) / Dehydrogenase, branched chain alpha-keto acid (1 of 2)	E1_dh	FAMILY NOT NAMED	metabolic process	L-valine degradation I		2-oxoisovalerate dehydrogenase E1 component alpha subunit [EC:1.2.4.4]
Glyma.06G120400	9756566	9762762	METAQTL-OC_6.3	K04730 - interleukin-1 receptor-associated kinase 1 (IRAK1) (1 of 22)	Pkinase		protein kinase activity		Serine/threonine protein kinase	interleukin-1 receptor-associated kinase 1 [EC:2.7.11.1]
Glyma.06G120500	9773064	9781165	METAQTL-OC_6.3	PTHR31096:SF5 - ACR3 (1 of 5)	ACT		metabolic process
Glyma.06G120600	9791379	9794892	METAQTL-OC_6.3	K03875 - F-box and leucine-rich repeat protein 1 (S-phase kinase-associated protein 2) (SKP2, FBXL1) (1 of 3)	F-box	FAMILY NOT NAMED	protein binding			F-box and leucine-rich repeat protein 1 (S-phase kinase-associated protein 2)
Glyma.06G120700	9803666	9806245	METAQTL-OC_6.3	PTHR23023:SF121 - INDOLE-3-PYRUVATE MONOOXYGENASE YUCCA11-RELATED (1 of 2)	FMO-like	FAMILY NOT NAMED	N,N-dimethylaniline monooxygenase activity	indole-3-acetate biosynthesis I	Flavin-containing monooxygenase	indole-3-pyruvate monooxygenase [EC:1.14.13.168]
Glyma.06G120800	9839690	9840578	METAQTL-OC_6.3	(1 of 6) PTHR33133:SF5 - EXPRESSED PROTEIN
Glyma.06G120900	9846148	9847177	METAQTL-OC_6.3	(1 of 4) PTHR22807:SF16 - S-ADENOSYL-L-METHIONINE-DEPENDENT METHYLTRANSFERASE DOMAIN-CONTAINING PROTEIN		FAMILY NOT NAMED
Glyma.06G121000	9818448	9819987	METAQTL-OC_6.3	PTHR33133:SF5 - EXPRESSED PROTEIN (1 of 6)
Glyma.06G121100	9826777	9828018	METAQTL-OC_6.3	PTHR33021:SF9 - BASIC BLUE PROTEIN (1 of 5)	Cu_bind_like		electron carrier activity
Glyma.06G121200	9837186	9839402	METAQTL-OC_6.3	PTHR10641//PTHR10641:SF496 - MYB-LIKE DNA-BINDING PROTEIN MYB // SUBFAMILY NOT NAMED (1 of 3)	Myb_DNA-bind_6	MYB-LIKE DNA-BINDING PROTEIN MYB	DNA binding			myb proto-oncogene protein, plant
Glyma.06G121300	9854226	9858065	METAQTL-OC_6.3	PTHR31636:SF10 - SCARECROW-LIKE PROTEIN 1 (1 of 5)	GRAS
Glyma.06G121400	9860758	9862495	METAQTL-OC_6.3	PTHR10438//PTHR10438:SF290 - THIOREDOXIN // SUBFAMILY NOT NAMED (1 of 4)	Thioredoxin_2	FAMILY NOT NAMED	glycerol ether metabolic process		Thioredoxin-like protein	thioredoxin 1
Glyma.06G121500	9862292	9871762	METAQTL-OC_6.3	PTHR10378//PTHR10378:SF10 - LIM DOMAIN-BINDING PROTEIN // SUBFAMILY NOT NAMED (1 of 4)	LIM_bind	LIM DOMAIN-BINDING PROTEIN	transcription cofactor activity
Glyma.06G121600	9888489	9889533	METAQTL-OC_6.3	#N/A
Glyma.06G121700	9893467	9894515	METAQTL-OC_6.3	#N/A
Glyma.06G121800	9899493	9900480	METAQTL-OC_6.3	#N/A
Glyma.06G121900	9910054	9912030	METAQTL-OC_6.3	#N/A
Glyma.06G122000	9914091	9915307	METAQTL-OC_6.3	#N/A
Glyma.06G122100	9917943	9918979	METAQTL-OC_6.3	#N/A
Glyma.06G122200	9927550	9932286	METAQTL-OC_6.3	PTHR10791:SF44 - BIDIRECTIONAL SUGAR TRANSPORTER SWEET1 (1 of 4)	MtN3_slv	RAG1-ACTIVATING PROTEIN 1			Multitransmembrane protein	solute carrier family 50 (sugar transporter)
Glyma.06G122300	9940484	9942224	METAQTL-OC_6.3	PF01535//PF13041 - PPR repeat (PPR) // PPR repeat family (PPR_2) (1 of 330)	PPR	FAMILY NOT NAMED	protein binding
Glyma.06G122400	9942669	9944871	METAQTL-OC_6.3	PTHR31407:SF18 - PSBP DOMAIN-CONTAINING PROTEIN 4, CHLOROPLASTIC (1 of 2)	PsbP		calcium ion binding	photosynthesis light reactions
Glyma.06G122500	9948914	9957603	METAQTL-OC_6.3	K15172 - transcription elongation factor SPT5 (SUPT5H, SPT5) (1 of 2)	KOW	FAMILY NOT NAMED	regulation of transcription, DNA-templated			transcription elongation factor SPT5
Glyma.06G122600	9959550	9965474	METAQTL-OC_6.3	PTHR11695//PTHR11695:SF432 - ALCOHOL DEHYDROGENASE RELATED // SUBFAMILY NOT NAMED (1 of 3)	ADH_zinc_N	FAMILY NOT NAMED	zinc ion binding	phytol degradation		alcohol dehydrogenase class-P [EC:1.1.1.1]
Glyma.06G122700	9963514	9967346	METAQTL-OC_6.3	PF13839//PF14416 - GDSL/SGNH-like Acyl-Esterase family found in Pmr5 and Cas1p (PC-Esterase) // PMR5 N terminal Domain (PMR5N) (1 of 120)	PC-Esterase
Glyma.06G122800	9970190	9974343	METAQTL-OC_6.3	PTHR11802//PTHR11802:SF20 - SERINE PROTEASE FAMILY S10 SERINE CARBOXYPEPTIDASE // SUBFAMILY NOT NAMED (1 of 3)	Peptidase_S10	FAMILY NOT NAMED	serine-type carboxypeptidase activity			serine carboxypeptidase-like clade II [EC:3.4.16.-]
Glyma.06G122900	9977483	9978601	METAQTL-OC_6.3	PF02576 - Putative ribosome maturation factor RimP (DUF150) (1 of 4)	DUF150		ribosomal small subunit biogenesis
Glyma.06G123000	9981588	9988870	METAQTL-OC_6.3	K12479 - vacuolar protein sorting-associated protein 45 (VPS45) (1 of 2)	Sec1	VACUOLAR PROTEIN SORTING-ASSOCIATED	vesicle docking involved in exocytosis			vacuolar protein sorting-associated protein 45
Glyma.06G123100	9991044	9996719	METAQTL-OC_6.3	PTHR23423//PTHR23423:SF27 - ORGANIC SOLUTE TRANSPORTER-RELATED // SUBFAMILY NOT NAMED (1 of 4)	DUF300	FAMILY NOT NAMED			Predicted seven transmembrane receptor - rhodopsin family
Glyma.06G123200	10000268	10003351	METAQTL-OC_6.3	PF00892 - EamA-like transporter family (EamA) (1 of 135)	EamA		membrane
Glyma.06G123300	10006588	10009847	METAQTL-OC_6.3	PF00892 - EamA-like transporter family (EamA) (1 of 135)	EamA		membrane
Glyma.06G123400	10013302	10016221	METAQTL-OC_6.3	KOG1444 - Nucleotide-sugar transporter VRG4/SQV-7 (1 of 14)	EamA		membrane		Nucleotide-sugar transporter VRG4/SQV-7
Glyma.06G123500	10018730	10021066	METAQTL-OC_6.3	PF00892 - EamA-like transporter family (EamA) (1 of 135)	EamA		membrane
Glyma.06G123600	10066855	10067531	METAQTL-OC_6.3				integral component of membrane
Glyma.06G123700	10031439	10033195	METAQTL-OC_6.3	#N/A
Glyma.06G123800	10034731	10036478	METAQTL-OC_6.3	#N/A
Glyma.06G123900	10038606	10043907	METAQTL-OC_6.3	PTHR22298//PTHR22298:SF38 - ENDO-1,4-BETA-GLUCANASE // SUBFAMILY NOT NAMED (1 of 1)	Glyco_hydro_9	FAMILY NOT NAMED	catalytic activity
Glyma.06G124000	10044750	10046764	METAQTL-OC_6.3	PTHR10219:SF34 - GENOMIC DNA, CHROMOSOME 3, P1 CLONE: MXL8 (1 of 5)	GLTP	GLYCOLIPID TRANSFER PROTEIN-RELATED	cytoplasm		Glycolipid transfer protein
Glyma.06G124100	10051136	10056436	METAQTL-OC_6.3	PTHR10681//PTHR10681:SF91 - THIOREDOXIN PEROXIDASE // SUBFAMILY NOT NAMED (1 of 2)	Redoxin	THIOREDOXIN PEROXIDASE	oxidoreductase activity
Glyma.06G124200	10059926	10063954	METAQTL-OC_6.3	PF00069//PF00560//PF08263//PF13855 - Protein kinase domain (Pkinase) // Leucine Rich Repeat (LRR_1) // Leucine rich repeat N-terminal domain (LRRNT_2) // Leucine rich repeat (LRR_8) (1 of 88)	LRRNT_2		protein kinase activity		Serine/threonine protein kinase
Glyma.06G124300	10074322	10075867	METAQTL-OC_6.3	PF02701 - Dof domain, zinc finger (zf-Dof) (1 of 79)	zf-Dof		DNA binding
Glyma.06G124400	10089189	10090525	METAQTL-OC_6.3	PTHR33143:SF6 - F16F4.1 PROTEIN-RELATED (1 of 4)	VQ
Glyma.06G124500	10097656	10103303	METAQTL-OC_6.3	PTHR11214//PTHR11214:SF7 - BETA-1,3-N-ACETYLGLUCOSAMINYLTRANSFERASE // SUBFAMILY NOT NAMED (1 of 3)	Galactosyl_T	FAMILY NOT NAMED	protein glycosylation		Galactosyltransferases
Glyma.06G124600	10103662	10107069	METAQTL-OC_6.3	#N/A		FAMILY NOT NAMED	protein binding
Glyma.06G124700	10118154	10121823	METAQTL-OC_6.3	PF07714//PF08263 - Protein tyrosine kinase (Pkinase_Tyr) // Leucine rich repeat N-terminal domain (LRRNT_2) (1 of 32)	LRRNT_2		protein kinase activity		Serine/threonine protein kinase
Glyma.06G124800	10126184	10128290	METAQTL-OC_6.3	PF06017 - Unconventional myosin tail, actin- and lipid-binding (Myosin_TH1) (1 of 3)	Myosin_TH1		motor activity
Glyma.06G124900	10129546	10132763	METAQTL-OC_6.3	K06689 - ubiquitin-conjugating enzyme E2 D/E (UBE2D_E, UBC4, UBC5) (1 of 19)	UQ_con	FAMILY NOT NAMED		protein ubiquitylation	Ubiquitin-protein ligase	ubiquitin-conjugating enzyme E2 D/E [EC:6.3.2.19]
Glyma.06G125000	10130099	10130695	METAQTL-OC_6.3	#N/A
Glyma.06G125100	10151584	10153685	METAQTL-OC_6.3	PTHR31194//PTHR31194:SF16 - SHN SHINE , DNA BINDING / TRANSCRIPTION FACTOR // SUBFAMILY NOT NAMED (1 of 8)	AP2		DNA binding
Glyma.06G125200	10170794	10177119	METAQTL-OC_6.3	K15119 - solute carrier family 25, member 39/40 (SLC25A39_40) (1 of 4)	Mito_carr	FAMILY NOT NAMED			Mitochondrial carrier protein CGI-69	solute carrier family 25, member 39/40
Glyma.06G125300	10178730	10179921	METAQTL-OC_6.3	PTHR33374:SF6 - ARABINOGALACTAN PEPTIDE 16-RELATED (1 of 5)	DUF1070
Glyma.06G125400	10219813	10221316	METAQTL-OC_6.3
Glyma.06G125500	10200751	10205483	METAQTL-OC_6.3	PTHR11514:SF58 - TRANSCRIPTION FACTOR SPEECHLESS (1 of 4)	HLH	FAMILY NOT NAMED	protein dimerization activity
Glyma.06G125600	10209077	10211332	METAQTL-OC_6.3	PF03106 - WRKY DNA -binding domain (WRKY) (1 of 185)	WRKY		transcription factor activity, sequence-specific DNA binding
Glyma.06G165300	13703439	13712630	METAQTL-PC_6.2	(1 of 1) PF00782//PF07727//PF09192 - Dual specificity phosphatase, catalytic domain (DSPc) // Reverse transcriptase (RNA-dependent DNA polymerase) (RVT_2) // Actin-fragmin kinase, catalytic (Act-Frag_cataly)	DSPc	DUAL SPECIFICITY PROTEIN PHOSPHATASE	protein tyrosine phosphatase activity		Dual specificity phosphatase
Glyma.06G165400	13678061	13682788	METAQTL-PC_6.2	PTHR11802:SF82 - SERINE CARBOXYPEPTIDASE-LIKE 45-RELATED (1 of 8)	Peptidase_S10	FAMILY NOT NAMED	serine-type carboxypeptidase activity			serine carboxypeptidase-like clade II [EC:3.4.16.-]
Glyma.06G165500	13686318	13695696	METAQTL-PC_6.2	PTHR31762:SF4 - EXPRESSED PROTEIN (1 of 2)
Glyma.06G165600	13751042	13758676	METAQTL-PC_6.2	(1 of 5) PTHR13734:SF47 - POLYNUCLEOTIDE ADENYLYLTRANSFERASE DOMAIN AND RNA RECOGNITION MOTIF-CONTAINING PROTEIN-RELATED	PolyA_pol	FAMILY NOT NAMED	RNA binding		tRNA nucleotidyltransferase/poly(A) polymerase
Glyma.06G165700	13738237	13741198	METAQTL-PC_6.2	PTHR12565:SF90 - TRANSCRIPTION FACTOR BHLH137 (1 of 4)	HLH	FAMILY NOT NAMED	protein dimerization activity
Glyma.06G165800	13760651	13761839	METAQTL-PC_6.2	PTHR10627 - SCP160 (1 of 8)	SAM_1	SCP160	protein binding		RNA-binding protein Bicaudal-C
Glyma.06G165900	13824499	13825288	METAQTL-PC_6.2	(1 of 19) PF13966 - zinc-binding in reverse transcriptase (zf-RVT)	zf-RVT
Glyma.06G166000	13789660	13791872	METAQTL-PC_6.2	PTHR23315:SF86 - ARMADILLO/BETA-CATENIN-LIKE REPEAT-CONTAINING PROTEIN (1 of 2)	Arm	FAMILY NOT NAMED	binding
Glyma.06G166100	13796694	13802804	METAQTL-PC_6.2	KOG2306 - Uncharacterized conserved protein (1 of 4)	Chromosome_seg	FAMILY NOT NAMED
Glyma.06G166200	13804395	13808946	METAQTL-PC_6.2	PTHR24056//PTHR24056:SF209 - CELL DIVISION PROTEIN KINASE // SUBFAMILY NOT NAMED (1 of 2)	Pkinase	FAMILY NOT NAMED	protein kinase activity			cyclin-dependent kinase 12/13 [EC:2.7.11.22 2.7.11.23]
Glyma.06G166300	13817317	13820734	METAQTL-PC_6.2	K04649 - ubiquitin-conjugating enzyme (huntingtin interacting protein 2) (HIP2, UBC1) (1 of 2)	UQ_con	FAMILY NOT NAMED	protein binding	protein ubiquitylation	Ubiquitin-protein ligase	ubiquitin-conjugating enzyme (huntingtin interacting protein 2) [EC:6.3.2.19]
Glyma.06G166400	13822130	13822517	METAQTL-PC_6.2	#N/A
Glyma.06G166500	13827151	13829318	METAQTL-PC_6.2	PF02365 - No apical meristem (NAM) protein (NAM) (1 of 179)	NAM		DNA binding
Glyma.06G166600	13834492	13836422	METAQTL-PC_6.2	K17780 - mitochondrial import inner membrane translocase subunit TIM8 (TIM8) (1 of 2)	zf-Tim10_DDP				Mitochondrial import inner membrane translocase, subunit TIM8	mitochondrial import inner membrane translocase subunit TIM8
Glyma.06G166700	13840564	13846360	METAQTL-PC_6.2	K16675 - palmitoyltransferase ZDHHC9/14/18 (ZDHHC9_14_18) (1 of 11)	zf-DHHC	FAMILY NOT NAMED	zinc ion binding		DHHC-type Zn-finger proteins	palmitoyltransferase ZDHHC9/14/18 [EC:2.3.1.225]
Glyma.06G166800	13866485	13868782	METAQTL-PC_6.2	PTHR10791:SF22 - BIDIRECTIONAL SUGAR TRANSPORTER SWEET10 (1 of 10)	MtN3_slv	RAG1-ACTIVATING PROTEIN 1	integral component of membrane		Multitransmembrane protein	solute carrier family 50 (sugar transporter)
Glyma.06G166900	13885783	13888665	METAQTL-PC_6.2	PF03083//PF04193 - Sugar efflux transporter for intercellular exchange (MtN3_slv) // PQ loop repeat (PQ-loop) (1 of 2)	MtN3_slv	RAG1-ACTIVATING PROTEIN 1	integral component of membrane		Multitransmembrane protein	solute carrier family 50 (sugar transporter)
Glyma.06G167000	13899833	13902581	METAQTL-PC_6.2	PTHR10791:SF22 - BIDIRECTIONAL SUGAR TRANSPORTER SWEET10 (1 of 10)	MtN3_slv	RAG1-ACTIVATING PROTEIN 1	integral component of membrane		Multitransmembrane protein	solute carrier family 50 (sugar transporter)
Glyma.06G167100	13909491	13920474	METAQTL-PC_6.2	PTHR11079:SF85 - RNA PSEUDOURIDYLATE SYNTHASE DOMAIN-CONTAINING PROTEIN 2 (1 of 1)	PseudoU_synth_2	FAMILY NOT NAMED	pseudouridine synthesis		RNA pseudouridylate synthases
Glyma.06G167200	13919727	13923315	METAQTL-PC_6.2	PTHR23155//PTHR23155:SF563 - LEUCINE-RICH REPEAT-CONTAINING PROTEIN // SUBFAMILY NOT NAMED (1 of 34)	NB-ARC	FAMILY NOT NAMED	protein binding		Apoptotic ATPase
Glyma.06G167300	13928743	13932567	METAQTL-PC_6.2	PTHR33184:SF2 - TPD1 (1 of 3)			catalytic activity
Glyma.06G167400	13975077	13976123	METAQTL-PC_6.2
Glyma.06G167500	13941626	13942759	METAQTL-PC_6.2	PF02519 - Auxin responsive protein (Auxin_inducible) (1 of 252)	Auxin_inducible		response to auxin
Glyma.06G167600	13946701	13950564	METAQTL-PC_6.2	K15400 - omega-hydroxypalmitate O-feruloyl transferase (HHT1) (1 of 7)	Transferase		transferase activity, transferring acyl groups other than amino-acyl groups	esterified suberin biosynthesis		omega-hydroxypalmitate O-feruloyl transferase [EC:2.3.1.188]
Glyma.06G167700	13953885	13959642	METAQTL-PC_6.2	PTHR13468:SF6 - DEK DOMAIN-CONTAINING CHROMATIN ASSOCIATED PROTEIN (1 of 4)	DEK_C	FAMILY NOT NAMED	DNA binding		Chromatin-associated protein Dek and related proteins, contains SAP DNA binding domain	protein DEK
Glyma.06G167800	13969453	13969680	METAQTL-PC_6.2	#N/A
Glyma.06G167900	13976747	13979199	METAQTL-PC_6.2	PTHR12300//PTHR12300:SF58 - HVA22-LIKE PROTEINS // SUBFAMILY NOT NAMED (1 of 2)	TB2_DP1_HVA22	FAMILY NOT NAMED				receptor expression-enhancing protein 5/6
Glyma.06G168000	13984425	13988460	METAQTL-PC_6.2	K10781 - fatty acyl-ACP thioesterase B (FATB) (1 of 10)	Acyl-ACP_TE		fatty acid biosynthetic process	superpathway of fatty acid biosynthesis II (plant)		fatty acyl-ACP thioesterase B [EC:3.1.2.14 3.1.2.21]
Glyma.06G168100	13994569	13998084	METAQTL-PC_6.2	K10781 - fatty acyl-ACP thioesterase B (FATB) (1 of 10)	Acyl-ACP_TE		fatty acid biosynthetic process	superpathway of fatty acid biosynthesis II (plant)		fatty acyl-ACP thioesterase B [EC:3.1.2.14 3.1.2.21]
Glyma.06G168200	14007971	14010976	METAQTL-PC_6.2	#N/A
Glyma.06G168300	14019597	14021968	METAQTL-PC_6.2	PTHR22814:SF13 - FARNESYLATED PROTEIN 3-RELATED (1 of 4)	HMA	FAMILY NOT NAMED	metal ion transport		Copper chaperone
Glyma.06G168400	14038717	14040286	METAQTL-PC_6.2	PTHR31221:SF25 - WRKY TRANSCRIPTION FACTOR 45-RELATED (1 of 3)	WRKY		transcription factor activity, sequence-specific DNA binding
Glyma.06G168500	14078465	14079217	METAQTL-PC_6.2
Glyma.06G168600	14059289	14064616	METAQTL-PC_6.2	PTHR31251:SF20 - SQUAMOSA PROMOTER-BINDING-LIKE PROTEIN 13A-RELATED (1 of 6)	SBP		DNA binding
Glyma.06G168700	14066432	14073933	METAQTL-PC_6.2	PTHR14939:SF5 - F-BOX ONLY PROTEIN 22 (1 of 2)	F-box	FAMILY NOT NAMED	protein binding
Glyma.06G168800	14072359	14072616	METAQTL-PC_6.2	#N/A
Glyma.06G168900	14074933	14076661	METAQTL-PC_6.2	#N/A
Glyma.06G169000	14076662	14081573	METAQTL-PC_6.2	PTHR13780:SF45 - CBS DOMAIN-CONTAINING PROTEIN CBSCBSPB4-RELATED (1 of 5)	CBS	FAMILY NOT NAMED
Glyma.06G169100	14086555	14089818	METAQTL-PC_6.2	PTHR31956:SF2 - NON-SPECIFIC PHOSPHOLIPASE C6 (1 of 2)	Phosphoesterase		catalytic activity			phospholipase C [EC:3.1.4.3]
Glyma.06G169200	14090891	14094812	METAQTL-PC_6.2	#N/A			nucleotide binding
Glyma.06G169300	14098176	14099771	METAQTL-PC_6.2	#N/A
Glyma.06G169400	14103645	14107869	METAQTL-PC_6.2	PTHR21576:SF44 - MAJOR FACILITATOR PROTEIN (1 of 4)	Nodulin-like	FAMILY NOT NAMED
Glyma.06G169500	14114810	14119167	METAQTL-PC_6.2	PTHR24078//PTHR24078:SF211 - DNAJ HOMOLOG SUBFAMILY C MEMBER // SUBFAMILY NOT NAMED (1 of 2)	DUF3444	FAMILY NOT NAMED
Glyma.06G169600	14129549	14134154	METAQTL-PC_6.2	PTHR10252:SF39 - NUCLEAR TRANSCRIPTION FACTOR Y SUBUNIT C-1-RELATED (1 of 2)	CBFD_NFYB_HMF	HISTONE-LIKE TRANSCRIPTION FACTOR CCAAT-RELATED	protein heterodimerization activity		CCAAT-binding factor, subunit C (HAP5)
Glyma.06G169700	14139951	14142301	METAQTL-PC_6.2	K01652 - acetolactate synthase I/II/III large subunit (E2.2.1.6L, ilvB, ilvG, ilvI) (1 of 5)	TPP_enzyme_M	FAMILY NOT NAMED	magnesium ion binding	L-isoleucine biosynthesis I (from threonine)		acetolactate synthase I/II/III large subunit [EC:2.2.1.6]
Glyma.06G169800	14145658	14147959	METAQTL-PC_6.2	2.8.1.9 - Molybdenum cofactor sulfurtransferase / Molybdenum cofactor sulfurase (1 of 21)		FAMILY NOT NAMED	catalytic activity	thio-molybdenum cofactor biosynthesis
Glyma.06G169900	14152155	14153296	METAQTL-PC_6.2	PF04669 - Polysaccharide biosynthesis (Polysacc_synt_4) (1 of 20)	DUF579
Glyma.06G170000	14155641	14159514	METAQTL-PC_6.2	PF14968 - Coiled coil protein 84 (CCDC84) (1 of 1)	CCDC84
Glyma.06G269600	45426925	45429785	METAQTL-OC_6.4	PTHR10388:SF18 - PROTEIN TRANSLATION FACTOR SUI1 HOMOLOG 1-RELATED (1 of 3)	SUI1	EUKARYOTIC TRANSLATION INITIATION FACTOR SUI1	translation initiation factor activity		Translation initiation factor 1 (eIF-1/SUI1)	translation initiation factor 1
Glyma.06G269700	45438438	45442924	METAQTL-OC_6.4	K03146 - thiamine thiazole synthase (THI4, THI1) (1 of 5)	Thi4	ELECTRON TRANSFER FLAVOPROTEIN-UBIQUINONE OXIDOREDUCTASE			Protein involved in thiamine biosynthesis and DNA damage tolerance	thiamine thiazole synthase
Glyma.06G269800	45862997	45863332	METAQTL-OC_6.4	(1 of 14) PTHR24282:SF36 - CYTOCHROME P450 714A1-RELATED		FAMILY NOT NAMED	iron ion binding
Glyma.06G269900	45467254	45477557	METAQTL-OC_6.4	PTHR22957//PTHR22957:SF276 - TBC1 DOMAIN FAMILY MEMBER GTPASE-ACTIVATING PROTEIN // SUBFAMILY NOT NAMED (1 of 4)	TBC	FAMILY NOT NAMED			Ypt/Rab-specific GTPase-activating protein GYP7 and related proteins
Glyma.06G270000	45488286	45489826	METAQTL-OC_6.4	PF02298 - Plastocyanin-like domain (Cu_bind_like) (1 of 91)	Cu_bind_like		electron carrier activity
Glyma.06G270100	45901690	45902067	METAQTL-OC_6.4	(1 of 8) PTHR22849:SF6 - U-BOX DOMAIN-CONTAINING PROTEIN 30-RELATED	U-box	FAMILY NOT NAMED	ubiquitin ligase complex	protein ubiquitylation
Glyma.06G270200	45496520	45506753	METAQTL-OC_6.4	PTHR10984:SF37 - CELL REDOX HOMEOSTASIS PROTEIN-RELATED (1 of 4)	Thioredoxin	ENDOPLASMIC RETICULUM-GOLGI INTERMEDIATE COMPARTMENT PROTEIN	cell redox homeostasis		COPII vesicle protein
Glyma.06G270300	45510832	45515798	METAQTL-OC_6.4	K03522 - electron transfer flavoprotein alpha subunit (fixB, etfA) (1 of 1)	ETF_alpha	FAMILY NOT NAMED	electron carrier activity		Electron transfer flavoprotein, alpha subunit	electron transfer flavoprotein alpha subunit
Glyma.06G270400	45550682	45552729	METAQTL-OC_6.4	1.10.3.1 - Catechol oxidase / Tyrosinase (1 of 15)	Tyrosinase	FAMILY NOT NAMED	catechol oxidase activity	i>o-diquinones biosynthesis		polyphenol oxidase [EC:1.10.3.1]
Glyma.06G270500	45557646	45558928	METAQTL-OC_6.4	PTHR11886:SF22 - DYNEIN LIGHT CHAIN TYPE 1 FAMILY PROTEIN (1 of 3)	Dynein_light	FAMILY NOT NAMED	microtubule associated complex		Dynein light chain type 1	dynein light chain LC8-type
Glyma.06G270600	45570708	45573508	METAQTL-OC_6.4	PF11955 - Plant organelle RNA recognition domain (PORR) (1 of 30)	PORR
Glyma.06G270700	45573509	45585040	METAQTL-OC_6.4	#N/A
Glyma.06G270800	45592422	45594544	METAQTL-OC_6.4	PTHR32278:SF2 - F-BOX PROTEIN PP2-B13-RELATED (1 of 11)	F-box		protein binding
Glyma.06G270900	46007621	46008156	METAQTL-OC_6.4
Glyma.06G271000	45605776	45607740	METAQTL-OC_6.4	PTHR32278:SF2 - F-BOX PROTEIN PP2-B13-RELATED (1 of 11)	PP2		protein binding
Glyma.06G271100	46084047	46084407	METAQTL-OC_6.4	(1 of 11) PTHR32278:SF2 - F-BOX PROTEIN PP2-B13-RELATED	F-box		protein binding
Glyma.06G271200	45689180	45700382	METAQTL-OC_6.4	PTHR10217:SF476 - CYCLIC NUCLEOTIDE-GATED ION CHANNEL 4 (1 of 3)	Ion_trans	VOLTAGE AND LIGAND GATED POTASSIUM CHANNEL	ion channel activity
Glyma.06G271300	45720480	45728360	METAQTL-OC_6.4	3.4.19.12 - Ubiquitinyl hydrolase 1 / Ubiquitin thiolesterase (1 of 139)
Glyma.06G271400	45723151	45726936	METAQTL-OC_6.4	#N/A
Glyma.06G271500	45729569	45734948	METAQTL-OC_6.4	PTHR10566//PTHR10566:SF93 - CHAPERONE-ACTIVITY OF BC1 COMPLEX CABC1 -RELATED // SUBFAMILY NOT NAMED (1 of 6)	ABC1	CHAPERONE-ACTIVITY OF BC1 COMPLEX (CABC1)-RELATED			Predicted unusual protein kinase	aarF domain-containing kinase
Glyma.06G271600	45735888	45742484	METAQTL-OC_6.4	PF02386 - Cation transport protein (TrkH) (1 of 4)	TrkH		cation transport
Glyma.06G271700	45766421	45768553	METAQTL-OC_6.4	#N/A
Glyma.06G271800	45790402	45799944	METAQTL-OC_6.4	K19025 - AP-5 complex subunit zeta-1 (AP5Z1, SPG48) (1 of 1)	SPG48	FAMILY NOT NAMED	binding			AP-5 complex subunit zeta-1
Glyma.06G271900	46203643	46204065	METAQTL-OC_6.4
Glyma.06G272000	45805125	45806465	METAQTL-OC_6.4	PTHR33830:SF1 - DEFENSIN-LIKE PROTEIN 155-RELATED (1 of 7)	SLR1-BP		defense response
Glyma.06G272100	45822146	45823461	METAQTL-OC_6.4	PTHR33830:SF1 - DEFENSIN-LIKE PROTEIN 155-RELATED (1 of 7)	SLR1-BP
Glyma.06G272200	45870967	45876009	METAQTL-OC_6.4	K17756 - long-chain-alcohol oxidase (FAO3) (1 of 9)	GMC_oxred_C	PHYTOENE DEHYDROGENASE	oxidoreductase activity, acting on CH-OH group of donors	alkane oxidation		long-chain-alcohol oxidase [EC:1.1.3.20]
Glyma.06G272300	45887587	45889042	METAQTL-OC_6.4	PTHR12878 - NADH-UBIQUINONE OXIDOREDUCTASE B8 SUBUNIT (1 of 4)	L51_S25_CI-B8	FAMILY NOT NAMED			NADH:ubiquinone oxidoreductase NDUFA2/B8 subunit
Glyma.06G272400	45907296	45909468	METAQTL-OC_6.4	PTHR22763:SF3 - E3 UBIQUITIN-PROTEIN LIGASE RNF115 (1 of 4)	zf-RING_2	FAMILY NOT NAMED	protein binding		Predicted E3 ubiquitin ligase
Glyma.06G272500	45911687	45914259	METAQTL-OC_6.4	K02868 - large subunit ribosomal protein L11e (RP-L11e, RPL11) (1 of 7)	Ribosomal_L5	FAMILY NOT NAMED	structural constituent of ribosome		60S ribosomal protein L11	large subunit ribosomal protein L11e
Glyma.06G272600	45915694	45917167	METAQTL-OC_6.4	K16292 - KDEL-tailed cysteine endopeptidase [EC:3.4.22.-] (CEP, CYSEP) (1 of 14)	Peptidase_C1	FAMILY NOT NAMED	proteolysis		Cysteine proteinase Cathepsin L	KDEL-tailed cysteine endopeptidase [EC:3.4.22.-]
Glyma.06G272700	46348338	46348718	METAQTL-OC_6.4	(1 of 27) PTHR12411//PTHR12411:SF339 - CYSTEINE PROTEASE FAMILY C1-RELATED	Inhibitor_I29	FAMILY NOT NAMED	cysteine-type peptidase activity
Glyma.06G272800	45943324	45945169	METAQTL-OC_6.4	PTHR12411//PTHR12411:SF339 - CYSTEINE PROTEASE FAMILY C1-RELATED // SUBFAMILY NOT NAMED (1 of 27)	Peptidase_C1	FAMILY NOT NAMED	proteolysis		Cysteine proteinase Cathepsin L
Glyma.06G272900	45958088	45959909	METAQTL-OC_6.4	3.4.22.67 - Zingipain / Zingibain (1 of 4)	Peptidase_C1	FAMILY NOT NAMED	proteolysis		Cysteine proteinase Cathepsin L
Glyma.06G273000	46374961	46376384	METAQTL-OC_6.4	(1 of 32) 3.4.22.14 - Actinidain / Actinidin	Peptidase_C1	FAMILY NOT NAMED	cysteine-type endopeptidase activity		Cysteine proteinase Cathepsin L
Glyma.06G273100	46396720	46397166	METAQTL-OC_6.4	(1 of 27) PTHR12411//PTHR12411:SF339 - CYSTEINE PROTEASE FAMILY C1-RELATED	Peptidase_C1	FAMILY NOT NAMED	proteolysis
Glyma.06G273200	45998243	45999665	METAQTL-OC_6.4	3.4.22.14 - Actinidain / Actinidin (1 of 32)	Peptidase_C1	FAMILY NOT NAMED	proteolysis		Cysteine proteinase Cathepsin L
Glyma.06G273300	46412743	46425630	METAQTL-OC_6.4	(1 of 39) PTHR23227//PTHR23227:SF41 - BUCENTAUR RELATED	Exo_endo_phos	FAMILY NOT NAMED
Glyma.06G273400	46024709	46025955	METAQTL-OC_6.4	3.4.22.14 - Actinidain / Actinidin (1 of 32)	Peptidase_C1	FAMILY NOT NAMED	proteolysis		Cysteine proteinase Cathepsin L
Glyma.06G273500	46039120	46040543	METAQTL-OC_6.4	3.4.22.14 - Actinidain / Actinidin (1 of 32)	Peptidase_C1	FAMILY NOT NAMED	proteolysis		Cysteine proteinase Cathepsin L
Glyma.06G273600	46044397	46046212	METAQTL-OC_6.4	PTHR12411//PTHR12411:SF339 - CYSTEINE PROTEASE FAMILY C1-RELATED // SUBFAMILY NOT NAMED (1 of 27)	Peptidase_C1	FAMILY NOT NAMED	proteolysis		Cysteine proteinase Cathepsin L
Glyma.06G273700	46059384	46061068	METAQTL-OC_6.4	PTHR12411//PTHR12411:SF339 - CYSTEINE PROTEASE FAMILY C1-RELATED // SUBFAMILY NOT NAMED (1 of 27)	Peptidase_C1	FAMILY NOT NAMED	proteolysis		Cysteine proteinase Cathepsin L
Glyma.06G273800	46068616	46070037	METAQTL-OC_6.4	3.4.22.14 - Actinidain / Actinidin (1 of 32)	Peptidase_C1	FAMILY NOT NAMED	proteolysis		Cysteine proteinase Cathepsin L
Glyma.06G273900	46477620	46484375	METAQTL-OC_6.4	(1 of 32) 3.4.22.14 - Actinidain / Actinidin	Peptidase_C1	FAMILY NOT NAMED	cysteine-type endopeptidase activity		Cysteine proteinase Cathepsin L
Glyma.06G274000	46081248	46081877	METAQTL-OC_6.4	#N/A
Glyma.06G274100	46082025	46084335	METAQTL-OC_6.4	K16292 - KDEL-tailed cysteine endopeptidase [EC:3.4.22.-] (CEP, CYSEP) (1 of 14)	Peptidase_C1	FAMILY NOT NAMED	proteolysis		Cysteine proteinase Cathepsin L	KDEL-tailed cysteine endopeptidase [EC:3.4.22.-]
Glyma.06G274200	46085074	46087367	METAQTL-OC_6.4	K02868 - large subunit ribosomal protein L11e (RP-L11e, RPL11) (1 of 7)	Ribosomal_L5	FAMILY NOT NAMED	structural constituent of ribosome		60S ribosomal protein L11	large subunit ribosomal protein L11e
Glyma.06G274300	46088649	46090441	METAQTL-OC_6.4	PTHR22763:SF3 - E3 UBIQUITIN-PROTEIN LIGASE RNF115 (1 of 4)	zf-RING_2	FAMILY NOT NAMED	protein binding		Anaphase-promoting complex (APC), subunit 11
Glyma.06G274400	46516959	46518966	METAQTL-OC_6.4				nucleic acid binding
Glyma.06G274500	46525750	46526190	METAQTL-OC_6.4
Glyma.06G274600	46159104	46160069	METAQTL-OC_6.4	#N/A
Glyma.06G274700	46573737	46574687	METAQTL-OC_6.4
Glyma.06G274800	46575785	46576735	METAQTL-OC_6.4
Glyma.06G274900	46589976	46591453	METAQTL-OC_6.4
Glyma.06G275000	46187536	46195315	METAQTL-OC_6.4	PTHR11017//PTHR11017:SF155 - LEUCINE-RICH REPEAT-CONTAINING PROTEIN // SUBFAMILY NOT NAMED (1 of 58)	LRR_8	FAMILY NOT NAMED	protein binding
Glyma.06G276800	46392229	46397216	METAQTL-PC_6.3	2.7.7.8 - Polyribonucleotide nucleotidyltransferase / Polynucleotide phosphorylase (1 of 5)	DUF688
Glyma.06G276900	46402019	46412209	METAQTL-PC_6.3	PTHR23257:SF545 - SERINE/THREONINE KINASE-RELATED (1 of 4)	Pkinase_Tyr	FAMILY NOT NAMED	protein kinase activity		Tyrosine kinase specific for activated (GTP-bound) p21cdc42Hs
Glyma.06G277000	46412086	46419067	METAQTL-PC_6.3	PTHR24006:SF466 - F-BOX/LRR-REPEAT PROTEIN 18 (1 of 2)		FAMILY NOT NAMED	protein binding		Leucine rich repeat proteins, some proteins contain F-box
Glyma.06G277100	46831714	46834771	METAQTL-PC_6.3	(1 of 5) PTHR22298//PTHR22298:SF45 - ENDO-1,4-BETA-GLUCANASE	Glyco_hydro_9	FAMILY NOT NAMED	catalytic activity
Glyma.06G277200	46433326	46437033	METAQTL-PC_6.3	PTHR22298//PTHR22298:SF45 - ENDO-1,4-BETA-GLUCANASE // SUBFAMILY NOT NAMED (1 of 5)	Glyco_hydro_9	FAMILY NOT NAMED	catalytic activity
Glyma.06G277300	46451855	46452680	METAQTL-PC_6.3	#N/A
Glyma.06G277400	46456820	46460680	METAQTL-PC_6.3	PTHR31165:SF10 - PROTEIN LIGHT-DEPENDENT SHORT HYPOCOTYLS 10-RELATED (1 of 4)	DUF640
Glyma.06G277500	46530364	46539020	METAQTL-PC_6.3	K01595 - phosphoenolpyruvate carboxylase (ppc) (1 of 10)	PEPcase		catalytic activity	C4 photosynthetic carbon assimilation cycle, NAD-ME type		phosphoenolpyruvate carboxylase [EC:4.1.1.31]
Glyma.06G277600	46541405	46546785	METAQTL-PC_6.3	K02116 - ATP synthase protein I (atpI) (1 of 1)						ATP synthase protein I
Glyma.06G277700	46548821	46549848	METAQTL-PC_6.3	PF05641 - Agenet domain (Agenet) (1 of 27)	Agenet
Glyma.06G277800	46963804	46964874	METAQTL-PC_6.3	(1 of 3) PF03732 - Retrotransposon gag protein (Retrotrans_gag)	Retrotrans_gag
Glyma.06G277900	46562964	46564448	METAQTL-PC_6.3	#N/A
Glyma.06G278000	46564644	46566372	METAQTL-PC_6.3	K16292 - KDEL-tailed cysteine endopeptidase [EC:3.4.22.-] (CEP, CYSEP) (1 of 14)	Peptidase_C1	FAMILY NOT NAMED	proteolysis		Cysteine proteinase Cathepsin L	KDEL-tailed cysteine endopeptidase [EC:3.4.22.-]
Glyma.06G278100	46971403	46971739	METAQTL-PC_6.3
Glyma.06G278200	46567910	46569024	METAQTL-PC_6.3	PTHR12411:SF297 - CYSTEINE PROTEASE (1 of 23)	Peptidase_C1	FAMILY NOT NAMED	proteolysis		Cysteine proteinase Cathepsin L
Glyma.06G278300	46579968	46580222	METAQTL-PC_6.3	PF02519 - Auxin responsive protein (Auxin_inducible) (1 of 252)	Auxin_inducible		response to auxin
Glyma.06G278400	46586790	46587369	METAQTL-PC_6.3	K14488 - SAUR family protein (SAUR) (1 of 159)	Auxin_inducible		response to auxin			SAUR family protein
Glyma.06G278500	46587966	46588677	METAQTL-PC_6.3	PF02519 - Auxin responsive protein (Auxin_inducible) (1 of 252)	Auxin_inducible		response to auxin
Glyma.06G278600	46589136	46590056	METAQTL-PC_6.3	K14488 - SAUR family protein (SAUR) (1 of 159)	Auxin_inducible		response to auxin			SAUR family protein
Glyma.06G278700	46591146	46591397	METAQTL-PC_6.3	PF02519 - Auxin responsive protein (Auxin_inducible) (1 of 252)	Auxin_inducible		response to auxin
Glyma.06G278800	46591422	46592072	METAQTL-PC_6.3	K14488 - SAUR family protein (SAUR) (1 of 159)	Auxin_inducible		response to auxin			SAUR family protein
Glyma.06G278900	46592539	46592811	METAQTL-PC_6.3	PF02519 - Auxin responsive protein (Auxin_inducible) (1 of 252)	Auxin_inducible		response to auxin
Glyma.06G279000	46596059	46597466	METAQTL-PC_6.3	#N/A
Glyma.06G279100	46597590	46599056	METAQTL-PC_6.3	K16292 - KDEL-tailed cysteine endopeptidase [EC:3.4.22.-] (CEP, CYSEP) (1 of 14)	Peptidase_C1	FAMILY NOT NAMED	proteolysis		Cysteine proteinase Cathepsin L	KDEL-tailed cysteine endopeptidase [EC:3.4.22.-]
Glyma.06G279200	46600780	46601894	METAQTL-PC_6.3	PTHR12411:SF297 - CYSTEINE PROTEASE (1 of 23)	Peptidase_C1	FAMILY NOT NAMED	proteolysis		Cysteine proteinase Cathepsin L
Glyma.06G279300	46617655	46617909	METAQTL-PC_6.3	K14488 - SAUR family protein (SAUR) (1 of 159)	Auxin_inducible		response to auxin			SAUR family protein
Glyma.06G279400	46623432	46623941	METAQTL-PC_6.3	K14488 - SAUR family protein (SAUR) (1 of 159)	Auxin_inducible		response to auxin			SAUR family protein
Glyma.06G279500	46624591	46625217	METAQTL-PC_6.3	PF02519 - Auxin responsive protein (Auxin_inducible) (1 of 252)	Auxin_inducible		response to auxin
Glyma.07G034400	2732568	2735431	METAQTL-OC_7.1	PF13964 - Kelch motif (Kelch_6) (1 of 7)	Kelch_6	FAMILY NOT NAMED	protein binding
Glyma.07G034500	2737030	2741428	METAQTL-OC_7.1	PTHR12526//PTHR12526:SF160 - GLYCOSYLTRANSFERASE // SUBFAMILY NOT NAMED (1 of 4)	Glycos_transf_1	FAMILY NOT NAMED			Glycosyltransferase
Glyma.07G034600	2742799	2748194	METAQTL-OC_7.1	PTHR22814:SF97 - CASC3/BARENTSZ EIF4AIII BINDING PROTEIN (1 of 4)	Btz	FAMILY NOT NAMED
Glyma.07G034700	2749310	2760803	METAQTL-OC_7.1	K17302 - coatomer, subunit beta' (COPB2, SEC27) (1 of 5)	WD40	FAMILY NOT NAMED	structural molecule activity			coatomer, subunit beta'
Glyma.07G034800	2766270	2772859	METAQTL-OC_7.1	1.13.11.12//1.13.11.58 - Linoleate 13S-lipoxygenase / Lipoxidase // Linoleate 9S-lipoxygenase / Linoleate 9-lipoxygenase (1 of 3)	Lipoxygenase	FAMILY NOT NAMED	protein binding	jasmonic acid biosynthesis		linoleate 9S-lipoxygenase [EC:1.13.11.58]
Glyma.07G034900	2784883	2790758	METAQTL-OC_7.1	1.13.11.12//1.13.11.58 - Linoleate 13S-lipoxygenase / Lipoxidase // Linoleate 9S-lipoxygenase / Linoleate 9-lipoxygenase (1 of 3)	Lipoxygenase	FAMILY NOT NAMED	protein binding	jasmonic acid biosynthesis		linoleate 9S-lipoxygenase [EC:1.13.11.58]
Glyma.07G035000	2805277	2811792	METAQTL-OC_7.1	PTHR23151//PTHR23151:SF59 - DIHYDROLIPOAMIDE ACETYL/SUCCINYL-TRANSFERASE-RELATED // SUBFAMILY NOT NAMED (1 of 2)	Biotin_lipoyl	FAMILY NOT NAMED	dihydrolipoyllysine-residue acetyltransferase activity	pyruvate decarboxylation to acetyl CoA		pyruvate dehydrogenase E2 component (dihydrolipoamide acetyltransferase) [EC:2.3.1.12]
Glyma.07G035100	2810396	2815857	METAQTL-OC_7.1	(1 of 3) PTHR11533//PTHR11533:SF177 - PROTEASE M1 ZINC METALLOPROTEASE	Peptidase_M1	FAMILY NOT NAMED	proteolysis	glutathione-mediated detoxification II
[truncated: 7,124 more rows]
