# Supplementary material for: Pinpointing Genomic Regions and Candidate Genes Associated with Seed Oil and Protein Content in Soybean through an Integrative Transcriptomic and QTL Meta-Analysis
Source: Cells. 2022 Dec 26;12(1):97. doi: 10.3390/cells12010097 (PMC9818467; doi:10.3390/cells12010097)
Supplement: Supplementary file 1 [file cells-12-00097-s001.zip › Table S 6 new.xlsx]

## Sheet: Selected genes
Table S5. List of selected genes within the meta-QTLs related to lipid and protein metabolic pathway
Gene Name	Gene Start (bp)	Gene End (bp)		Description	PFAM Description	Panther Description	GO Description	Pathway Description	KOG Description	KEGG Description
Glyma.01G114500	40134539	40135170	METAQTL-OC_1.2	PTHR11132:SF112 - GLUCOSE-6-PHOSPHATE/PHOSPHATE TRANSLOCATOR 1, CHLOROPLASTIC-RELATED (1 of 3)	TPT	FAMILY NOT NAMED
Glyma.01G116300	40697769	40711380	METAQTL-OC_1.2	K00001 - alcohol dehydrogenase (E1.1.1.1, adh) (1 of 5)	ADH_zinc_N	FAMILY NOT NAMED	zinc ion binding	acetaldehyde biosynthesis I		alcohol dehydrogenase [EC:1.1.1.1]
Glyma.01G116500	40713662	40714633	METAQTL-OC_1.2	PTHR11695:SF395 - ALCOHOL DEHYDROGENASE-LIKE 3-RELATED (1 of 10)	ADH_N	FAMILY NOT NAMED	zinc ion binding	acetaldehyde biosynthesis I
Glyma.01G116600	40163515	40165826	METAQTL-OC_1.2	(1 of 10) PTHR11695:SF395 - ALCOHOL DEHYDROGENASE-LIKE 3-RELATED	ADH_zinc_N	FAMILY NOT NAMED	binding	acetaldehyde biosynthesis I
Glyma.01G116700	40749906	40757594	METAQTL-OC_1.2	K00001 - alcohol dehydrogenase (E1.1.1.1, adh) (1 of 5)	ADH_zinc_N	FAMILY NOT NAMED	zinc ion binding	acetaldehyde biosynthesis I		alcohol dehydrogenase [EC:1.1.1.1]
Glyma.01G118000	41227952	41231489	METAQTL-OC_1.2	PTHR18968:SF137 - PYRUVATE DECARBOXYLASE 2 (1 of 3)	TPP_enzyme_M	FAMILY NOT NAMED	magnesium ion binding	acetaldehyde biosynthesis II		pyruvate decarboxylase [EC:4.1.1.1]
Glyma.01G120400	41898848	41902315	METAQTL-PC_1.3	1.14.99.33 - Delta(12)-fatty acid dehydrogenase / Linoleate Delta-12-fatty acid acetylenase (desaturase) (1 of 5)	FA_desaturase		lipid metabolic process	crepenynate biosynthesis		omega-3 fatty acid desaturase (delta-15 desaturase) [EC:1.14.19.-]
Glyma.01G120900	41421261	41421977	METAQTL-PC_1.3	(1 of 7) PTHR12154 - GLYCOSYL TRANSFERASE-RELATED	Alg14	FAMILY NOT NAMED
Glyma.02G054800	4930117	4939095	METAQTL-OC_2.1	5.3.1.16 - 1-(5-phosphoribosyl)-5- ((5-phosphoribosylamino)methylideneamino)imidazole-4-carboxamide isomerase / Phosphoribosylformimino-5-aminoimidazole carboxamide ribotide isomerase (1 of 3)	His_biosynth		histidine biosynthetic process	L-histidine biosynthesis	Phosphoribosylformimino-5-aminoimidazole carboxamide ribonucleotide (ProFAR) isomerase
Glyma.02G057400	5117189	5124367	METAQTL-OC_2.1	K00234 - succinate dehydrogenase (ubiquinone) flavoprotein subunit (SDHA, SDH1) (1 of 3)	Succ_DH_flav_C	FAMILY NOT NAMED	tricarboxylic acid cycle	superpathway of glyoxylate cycle and fatty acid degradation		succinate dehydrogenase (ubiquinone) flavoprotein subunit [EC:1.3.5.1]
Glyma.02G059300	5313929	5315300	METAQTL-OC_2.1	2.3.1.199//6.2.1.2 - Very-long-chain 3-oxoacyl-CoA synthase / Very-long-chain beta-ketoacyl-CoA synthase // Butyrate--CoA ligase / Fatty acid thiokinase (medium chain) (1 of 4)	ELO	FAMILY NOT NAMED	integral component of membrane	phosphatidylcholine acyl editing	Fatty acyl-CoA elongase/Polyunsaturated fatty acid specific elongation enzyme
Glyma.02G099400	9293211	9293733	METAQTL-OC_2.2	(1 of 3) PTHR11260//PTHR11260:SF309 - GLUTATHIONE S-TRANSFERASE, GST, SUPERFAMILY, GST DOMAIN CONTAINING	GST_N	FAMILY NOT NAMED	protein binding	glutathione-mediated detoxification II
Glyma.02G100600	9413871	9419892	METAQTL-OC_2.2	K00748 - lipid-A-disaccharide synthase (lpxB) (1 of 1)	LpxB		lipid-A-disaccharide synthase activity	lipid IVsub>A biosynthesis		lipid-A-disaccharide synthase [EC:2.4.1.182]
Glyma.02G105400	9957420	9958702	METAQTL-PC_2.2	PF04669 - Polysaccharide biosynthesis (Polysacc_synt_4) (1 of 20)	DUF579
Glyma.02G106300	10107984	10110757	METAQTL-PC_2.2	1.14.19.4 - Delta(8)-fatty-acid desaturase / SLD (1 of 6)	FA_desaturase	FAMILY NOT NAMED	lipid metabolic process	arachidonate biosynthesis IV (8-detaturase, lower eukaryotes)	Delta 6-fatty acid desaturase/delta-8 sphingolipid desaturase	delta8-fatty-acid desaturase [EC:1.14.19.4]
Glyma.02G106700	10126969	10130227	METAQTL-PC_2.2	PTHR11863//PTHR11863:SF52 - STEROL DESATURASE // SUBFAMILY NOT NAMED (1 of 2)	FA_hydroxylase	FAMILY NOT NAMED	iron ion binding	sphingolipid biosynthesis (plants)	Sphingolipid hydroxylase	sphinganine C4-monooxygenase [EC:1.14.13.169]
Glyma.02G182500	31249609	31253723	METAQTL-PC_2.3	(1 of 10) PTHR11732:SF239 - ALDO/KETO REDUCTASE-RELATED	Aldo_ket_red	FAMILY NOT NAMED	oxidoreductase activity	flavonoid biosynthesis	Aldo/keto reductase family proteins
Glyma.02G185800	33105007	33105840	METAQTL-PC_2.3	(1 of 145) 2.5.1.18 - Glutathione transferase / S-(hydroxyalkyl)glutathione lyase				glutathione-mediated detoxification II
Glyma.02G186600	35867086	35874266	METAQTL-PC_2.3	K00006 - glycerol-3-phosphate dehydrogenase (NAD+) (GPD1) (1 of 8)	NAD_Gly3P_dh_C	FAMILY NOT NAMED	glycerol-3-phosphate dehydrogenase [NAD+] activity	glycerol-3-phosphate shuttle	Glycerol-3-phosphate dehydrogenase/dihydroxyacetone 3-phosphate reductase	glycerol-3-phosphate dehydrogenase (NAD+) [EC:1.1.1.8]
Glyma.02G188100	34960192	34960974	METAQTL-PC_2.3	(1 of 5) 6.1.1.21 - Histidine--tRNA ligase / Histidyl-tRNA synthetase	tRNA-synt_His	FAMILY NOT NAMED	nucleotide binding	tRNA charging
Glyma.02G189300	37151918	37154079	METAQTL-PC_2.3	2.6.1.13 - Ornithine aminotransferase / Ornithine--oxo-acid transaminase (1 of 7)	Aminotran_3	FAMILY NOT NAMED	catalytic activity	L-proline biosynthesis III
Glyma.02G190000	37510283	37515605	METAQTL-PC_2.3	K14674 - TAG lipase / steryl ester hydrolase / phospholipase A2 / LPA acyltransferase (TGL4) (1 of 4)	DUF3336	FAMILY NOT NAMED	triglyceride lipase activity	triacylglycerol degradation		TAG lipase / steryl ester hydrolase / phospholipase A2 / LPA acyltransferase [EC:3.1.1.3 3.1.1.13 3.1.1.4 2.3.1.51]
Glyma.02G194600	36792591	36793300	METAQTL-PC_2.3	(1 of 17) PTHR11926//PTHR11926:SF280 - GLUCOSYL/GLUCURONOSYL TRANSFERASES	UDPGT	FAMILY NOT NAMED	metabolic process		UDP-glucuronosyl and UDP-glucosyl transferase
Glyma.02G259000	46433184	46438754	METAQTL-PC_2.4	4.1.1.48 - Indole-3-glycerol-phosphate synthase / Indoleglycerol phosphate synthetase (1 of 2)	IGPS	FAMILY NOT NAMED	catalytic activity	L-tryptophan biosynthesis	Anthranilate synthase component II	indole-3-glycerol phosphate synthase [EC:4.1.1.48]
Glyma.02G260900	46544703	46545679	METAQTL-PC_2.4	PTHR11811//PTHR11811:SF32 - 6-PHOSPHOGLUCONATE DEHYDROGENASE // SUBFAMILY NOT NAMED (1 of 4)		FAMILY NOT NAMED	oxidation-reduction process
Glyma.02G266400	46932526	46933561	METAQTL-PC_2.4	PTHR31561:SF1 - 3-KETOACYL-COA SYNTHASE 1-RELATED (1 of 2)	FAE1_CUT1_RppA		catalytic activity	sciadonate biosynthesis
Glyma.03G046100	5868801	5869801	METAQTL-PC_3.1	(1 of 4) PTHR22573:SF47 - PHOSPHOGLUCOMUTASE, CYTOPLASMIC 1-RELATED	PGM_PMM_III	FAMILY NOT NAMED	carbohydrate metabolic process	UDP-glucose biosynthesis
Glyma.03G052700	6964135	6965826	METAQTL-PC_3.1	(1 of 3) PTHR11699:SF49 - SUCCINATE-SEMIALDEHYDE DEHYDROGENASE, MITOCHONDRIAL	Aldedh	FAMILY NOT NAMED	metabolic process	L-glutamate degradation IV
Glyma.03G055100	7593260	7597987	METAQTL-PC_3.1	PTHR18968:SF121 - PYRUVATE DECARBOXYLASE 1-RELATED (1 of 3)	TPP_enzyme_M	FAMILY NOT NAMED	magnesium ion binding	acetaldehyde biosynthesis II		pyruvate decarboxylase [EC:4.1.1.1]
Glyma.03G056400	7805072	7809715	METAQTL-PC_3.1	PTHR10909:SF331 - ACYL-COENZYME A OXIDASE 4, PEROXISOMAL (1 of 4)	Acyl-CoA_dh_N	FAMILY NOT NAMED	acyl-CoA dehydrogenase activity	docosahexaenoate biosynthesis III (6-desaturase, mammals)		acyl-CoA oxidase [EC:1.3.3.6]
Glyma.03G056700	7844599	7848041	METAQTL-PC_3.1	1.14.99.33 - Delta(12)-fatty acid dehydrogenase / Linoleate Delta-12-fatty acid acetylenase (desaturase) (1 of 5)	FA_desaturase		lipid metabolic process	crepenynate biosynthesis		omega-3 fatty acid desaturase (delta-15 desaturase) [EC:1.14.19.-]
Glyma.03G168700	39478225	39481430	METAQTL-OC_3.3	1.1.1.1//1.1.1.284//1.2.1.1 - Alcohol dehydrogenase / Aldehyde reductase // S-(hydroxymethyl)glutathione dehydrogenase / NAD-linked formaldehyde dehydrogenase (1 of 3)	ADH_zinc_N	FAMILY NOT NAMED	ethanol oxidation	acetaldehyde biosynthesis I		S-(hydroxymethyl)glutathione dehydrogenase / alcohol dehydrogenase [EC:1.1.1.284 1.1.1.1]
Glyma.03G169800	38455664	38460712	METAQTL-OC_3.3	(1 of 12) PTHR22835:SF160 - GDSL ESTERASE/LIPASE LTL1	Lipase_GDSL	FAMILY NOT NAMED	lipid metabolic process	triacylglycerol degradation
Glyma.03G171900	39813535	39818252	METAQTL-OC_3.3	PTHR24320:SF81 - NAD(P)-BINDING ROSSMANN-FOLD SUPERFAMILY PROTEIN (1 of 11)	adh_short	FAMILY NOT NAMED	metabolic process	very long chain fatty acid biosynthesis II	Dehydrogenases with different specificities (related to short-chain alcohol dehydrogenases)
Glyma.03G173400	39919086	39923101	METAQTL-OC_3.3	K01778 - diaminopimelate epimerase (dapF) (1 of 2)	DAP_epimerase		diaminopimelate epimerase activity	L-lysine biosynthesis VI		diaminopimelate epimerase [EC:5.1.1.7]
Glyma.03G174900	40025527	40029779	METAQTL-OC_3.3	PTHR12181:SF12 - PROTEIN LPIN-1 (1 of 6)	LNS2	FAMILY NOT NAMED		diacylglycerol and triacylglycerol biosynthesis
Glyma.03G176100	40096449	40098884	METAQTL-OC_3.3	PTHR13832:SF367 - PROTEIN PHOSPHATASE 2C 67-RELATED (1 of 6)	PP2C	FAMILY NOT NAMED	catalytic activity		Protein phosphatase 2C/pyruvate dehydrogenase (lipoamide) phosphatase	pyruvate dehydrogenase phosphatase [EC:3.1.3.43]
Glyma.03G176400	40111213	40115782	METAQTL-OC_3.3	K00765 - ATP phosphoribosyltransferase (hisG) (1 of 2)	HisG_C	FAMILY NOT NAMED	histidine biosynthetic process	L-histidine biosynthesis	ATP phosphoribosyltransferase	ATP phosphoribosyltransferase [EC:2.4.2.17]
Glyma.03G181200	40468330	40474084	METAQTL-OC_3.3	K01586 - diaminopimelate decarboxylase (lysA) (1 of 3)	Orn_DAP_Arg_deC	DIAMINOPIMELATE DECARBOXYLASE	catalytic activity	L-lysine biosynthesis VI	Ornithine decarboxylase	diaminopimelate decarboxylase [EC:4.1.1.20]
Glyma.03G185800	40924952	40931077	METAQTL-OC_3.3	K01803 - triosephosphate isomerase (TIM) (TPI, tpiA) (1 of 5)	TIM	FAMILY NOT NAMED	catalytic activity	homolactic fermentation	Triosephosphate isomerase	triosephosphate isomerase (TIM) [EC:5.3.1.1]
Glyma.03G226100	43998826	44005128	METAQTL-OC_3.4	PTHR22572//PTHR22572:SF112 - SUGAR-1-PHOSPHATE GUANYL TRANSFERASE // SUBFAMILY NOT NAMED (1 of 2)	NTP_transferase	FAMILY NOT NAMED	glycogen biosynthetic process	starch biosynthesis	GDP-mannose pyrophosphorylase/mannose-1-phosphate guanylyltransferase	glucose-1-phosphate adenylyltransferase [EC:2.7.7.27]
Glyma.04G032600	2574884	2583581	METAQTL-PC_4.1	PTHR11469:SF1 - GLUCOSE-6-PHOSPHATE ISOMERASE, CYTOSOLIC (1 of 3)	PGI	FAMILY NOT NAMED	glucose-6-phosphate isomerase activity	homolactic fermentation		glucose-6-phosphate isomerase [EC:5.3.1.9]
Glyma.04G033600	2659894	2666391	METAQTL-PC_4.1	PTHR23063:SF1 - 1-ACYLGLYCEROPHOSPHOCHOLINE O-ACYLTRANSFERASE 1 (1 of 2)	Acyltransferase	FAMILY NOT NAMED	metabolic process		Predicted phosphate acyltransferase, contains PlsC domain	lysophosphatidylcholine acyltransferase / lyso-PAF acetyltransferase [EC:2.3.1.23 2.3.1.67]
Glyma.04G034400	2736522	2737732	METAQTL-PC_4.1	PTHR11157:SF11 - F25A4.4 (1 of 4)	ELO	FAMILY NOT NAMED	integral component of membrane	very long chain fatty acid biosynthesis II	Fatty acyl-CoA elongase/Polyunsaturated fatty acid specific elongation enzyme
Glyma.04G034800	2770545	2772228	METAQTL-PC_4.1	K03801 - lipoyl(octanoyl) transferase (lipB) (1 of 4)	BPL_LplA_LipB	OCTANOYLTRANSFERASE	cytoplasm	lipoate biosynthesis and incorporation I	Lipoyltransferase	lipoyl(octanoyl) transferase [EC:2.3.1.181]
Glyma.04G035300	2815996	2816510	METAQTL-PC_4.1	(1 of 442) PF00067 - Cytochrome P450 (p450)	p450	FAMILY NOT NAMED	monooxygenase activity
Glyma.04G038200	3023597	3033219	METAQTL-PC_4.1	K15728 - phosphatidate phosphatase LPIN (LPIN) (1 of 6)	Lipin_N	FAMILY NOT NAMED		diacylglycerol and triacylglycerol biosynthesis		phosphatidate phosphatase LPIN [EC:3.1.3.4]
Glyma.04G042100	3384562	3386346	METAQTL-PC_4.1	3.5.1.1 - Asparaginase / L-asparagine amidohydrolase (1 of 5)	Asparaginase_2	L-ASPARAGINASE	hydrolase activity	L-asparagine degradation I	Asparaginase	beta-aspartyl-peptidase (threonine type) [EC:3.4.19.5]
Glyma.04G103600	9658980	9661648	METAQTL-PC_4.3	PTHR10788:SF25 - TREHALOSE-PHOSPHATE PHOSPHATASE D-RELATED (1 of 7)	Trehalose_PPase	TREHALOSE-6-PHOSPHATE SYNTHASE	catalytic activity			trehalose 6-phosphate phosphatase [EC:3.1.3.12]
Glyma.04G104500	9871101	9875212	METAQTL-PC_4.3	K01834 - 2,3-bisphosphoglycerate-dependent phosphoglycerate mutase (PGAM, gpmA) (1 of 5)	PGAM	FAMILY NOT NAMED	phosphoglycerate mutase activity	homolactic fermentation	Phosphoglycerate mutase	2,3-bisphosphoglycerate-dependent phosphoglycerate mutase [EC:5.4.2.11]
Glyma.04G240800	49728395	49731462	METAQTL-PC_4.4	PTHR11695//PTHR11695:SF432 - ALCOHOL DEHYDROGENASE RELATED // SUBFAMILY NOT NAMED (1 of 3)	ADH_zinc_N	FAMILY NOT NAMED	zinc ion binding	acetaldehyde biosynthesis I		alcohol dehydrogenase class-P [EC:1.1.1.1]
Glyma.04G243000	49930871	49936834	METAQTL-PC_4.4	K00166 - 2-oxoisovalerate dehydrogenase E1 component alpha subunit (BCKDHA, bkdA1) (1 of 3)	E1_dh	FAMILY NOT NAMED	metabolic process	2-oxoisovalerate decarboxylation to isobutanoyl-CoA		2-oxoisovalerate dehydrogenase E1 component alpha subunit [EC:1.2.4.4]
Glyma.04G245100	50078606	50086622	METAQTL-PC_4.4	2.7.7.10 - UTP--hexose-1-phosphate uridylyltransferase / Galactose-1-phosphate uridylyltransferase (1 of 2)	UDPGP	FAMILY NOT NAMED	metabolic process	UDP-glucose biosynthesis	UDP-N-acetylglucosamine pyrophosphorylase	UDP-sugar pyrophosphorylase [EC:2.7.7.64]
Glyma.05G151200	34529838	34542312	METAQTL-PC_5.2	6.2.1.20 - Long-chain-fatty-acid--[acyl-carrier-protein] ligase / Acyl-[acyl-carrier-protein] synthetase (1 of 2)	AMP-binding	FAMILY NOT NAMED	catalytic activity	heptadecane biosynthesis		long-chain acyl-CoA synthetase [EC:6.2.1.3]
Glyma.05G152100	34603527	34606278	METAQTL-PC_5.2	PTHR11680//PTHR11680:SF11 - SERINE HYDROXYMETHYLTRANSFERASE // SUBFAMILY NOT NAMED (1 of 1)	SHMT	FAMILY NOT NAMED	catalytic activity	superpathway of L-serine and glycine biosynthesis I		glycine hydroxymethyltransferase [EC:2.1.2.1]
Glyma.05G155800	34901827	34903540	METAQTL-PC_5.2	KOG1175 - Acyl-CoA synthetase (1 of 1)	AMP-binding_C	FAMILY NOT NAMED		ethanol degradation II
Glyma.05G157600	35022641	35031348	METAQTL-PC_5.2	6.2.1.1 - Acetate--CoA ligase / Acyl-activating enzyme (1 of 14)	AMP-binding	FAMILY NOT NAMED	catalytic activity	ethanol degradation II
Glyma.05G163400	35454762	35457417	METAQTL-PC_5.2	PTHR22835//PTHR22835:SF120 - ZINC FINGER FYVE DOMAIN CONTAINING PROTEIN // SUBFAMILY NOT NAMED (1 of 5)	Lipase_GDSL	FAMILY NOT NAMED	hydrolase activity, acting on ester bonds	triacylglycerol degradation
Glyma.05G163600	35505275	35515265	METAQTL-PC_5.2	PTHR10788:SF6 - BCDNA.GH08860 (1 of 5)	Trehalose_PPase	TREHALOSE-6-PHOSPHATE SYNTHASE	catalytic activity			trehalose 6-phosphate synthase/phosphatase [EC:2.4.1.15 3.1.3.12]
Glyma.05G213600	39549084	39551622	METAQTL-OC_5.4	PF03417 - Acyl-coenzyme A:6-aminopenicillanic acid acyl-transferase (AAT) (1 of 2)	AAT
Glyma.05G214000	39568406	39571902	METAQTL-OC_5.4	K00033 - 6-phosphogluconate dehydrogenase (PGD, gnd, gntZ) (1 of 4)	NAD_binding_2	FAMILY NOT NAMED	phosphogluconate dehydrogenase (decarboxylating) activity	pentose phosphate pathway (oxidative branch)		6-phosphogluconate dehydrogenase [EC:1.1.1.44 1.1.1.343]
Glyma.05G216600	39734784	39742873	METAQTL-OC_5.4	2.7.8.11//6.2.1.3 - CDP-diacylglycerol--inositol 3-phosphatidyltransferase / Phosphatidylinositol synthase // Long-chain-fatty-acid--CoA ligase / Lignoceroyl-CoA synthase (1 of 3)	AMP-binding	FAMILY NOT NAMED	catalytic activity	superpathway of fatty acid biosynthesis II (plant)		long-chain acyl-CoA synthetase [EC:6.2.1.3]
Glyma.05G218600	39878518	39882870	METAQTL-OC_5.4	PTHR11712//PTHR11712:SF283 - POLYKETIDE SYNTHASE-RELATED // SUBFAMILY NOT NAMED (1 of 3)	Ketoacyl-synt_C	FAMILY NOT NAMED	catalytic activity			3-oxoacyl-[acyl-carrier-protein] synthase II [EC:2.3.1.179]
Glyma.05G219500	39945169	39951690	METAQTL-OC_5.4	6.3.5.1 - NAD(+) synthase (glutamine-hydrolyzing) / Nicotinamide adenine dinucleotide synthetase (glutamine) (1 of 2)	CN_hydrolase	FAMILY NOT NAMED	NAD+ synthase (glutamine-hydrolyzing) activity	NAD biosynthesis I (from aspartate)		NAD+ synthase (glutamine-hydrolysing) [EC:6.3.5.1]
Glyma.05G219900	39979650	39982238	METAQTL-OC_5.4	PTHR24320:SF81 - NAD(P)-BINDING ROSSMANN-FOLD SUPERFAMILY PROTEIN (1 of 11)	adh_short	FAMILY NOT NAMED	metabolic process	very long chain fatty acid biosynthesis II	Dehydrogenases with different specificities (related to short-chain alcohol dehydrogenases)
Glyma.05G221100	40098922	40107207	METAQTL-OC_5.4	K01961 - acetyl-CoA carboxylase, biotin carboxylase subunit (accC) (1 of 2)	CPSase_L_chain	FAMILY NOT NAMED	catalytic activity	octanoyl-[acyl-carrier protein] biosynthesis (mitochondria, yeast)		acetyl-CoA carboxylase, biotin carboxylase subunit [EC:6.4.1.2 6.3.4.14]
Glyma.05G223400	40273312	40274992	METAQTL-OC_5.4	2.1.1.104 - Caffeoyl-CoA O-methyltransferase / Trans-caffeoyl-CoA 3-O-methyltransferase (1 of 11)	Methyltransf_24	O-METHYLTRANSFERASE-RELATED	O-methyltransferase activity	suberin monomers biosynthesis	O-methyltransferase	caffeoyl-CoA O-methyltransferase [EC:2.1.1.104]
Glyma.05G224000	40349151	40352240	METAQTL-OC_5.4	PTHR22594:SF34 - ASPARAGINE--TRNA LIGASE, MITOCHONDRIAL-RELATED (1 of 3)	tRNA_anti	FAMILY NOT NAMED	nucleotide binding	tRNA charging		asparaginyl-tRNA synthetase [EC:6.1.1.22]
Glyma.06G086200	6622099	6625986	METAQTL-PC_6.1	K04794 - peptidyl-tRNA hydrolase, PTH2 family [EC:3.1.1.29] (PTH2) (1 of 4)	PTH2	FAMILY NOT NAMED	aminoacyl-tRNA hydrolase activity		Uncharacterized conserved protein	peptidyl-tRNA hydrolase, PTH2 family [EC:3.1.1.29]
Glyma.06G107500	8608882	8612909	METAQTL-OC_6.3	6.3.2.5 - Phosphopantothenate--cysteine ligase / Phosphopantothenoylcysteine synthetase (1 of 2)	DFP	PHOSPHOPANTOTHENATE--CYSTEINE LIGASE		coenzyme A biosynthesis I	Uncharacterized conserved protein with similarity to phosphopantothenoylcysteine synthetase/decarboxylase	phosphopantothenate-cysteine ligase [EC:6.3.2.5]
Glyma.06G107800	8633813	8638161	METAQTL-OC_6.3	PTHR11680:SF7 - SERINE HYDROXYMETHYLTRANSFERASE 6-RELATED (1 of 5)	SHMT	FAMILY NOT NAMED	catalytic activity	superpathway of L-serine and glycine biosynthesis I		glycine hydroxymethyltransferase [EC:2.1.2.1]
Glyma.06G111200	8998962	9003381	METAQTL-OC_6.3	PTHR31423:SF3 - PROLYL-TRNA SYNTHETASE ASSOCIATED DOMAIN-CONTAINING PROTEIN 1-RELATED (1 of 3)	YbaK		aminoacyl-tRNA editing activity	tRNA charging
Glyma.06G112900	9144250	9149944	METAQTL-OC_6.3	K01897 - long-chain acyl-CoA synthetase (ACSL, fadD) (1 of 21)	AMP-binding	FAMILY NOT NAMED	catalytic activity	phosphatidylcholine acyl editing		long-chain acyl-CoA synthetase [EC:6.2.1.3]
Glyma.06G114300	9237221	9242347	METAQTL-OC_6.3	PTHR11699:SF171 - ALDEHYDE DEHYDROGENASE FAMILY 3 MEMBER I1, CHLOROPLASTIC (1 of 5)	Aldedh	FAMILY NOT NAMED	aldehyde dehydrogenase [NAD(P)+] activity	phytol degradation		aldehyde dehydrogenase (NAD+) [EC:1.2.1.3]
Glyma.06G118100	9586686	9594763	METAQTL-OC_6.3	2.7.7.10 - UTP--hexose-1-phosphate uridylyltransferase / Galactose-1-phosphate uridylyltransferase (1 of 2)	UDPGP	FAMILY NOT NAMED	metabolic process	UDP-glucose biosynthesis	UDP-N-acetylglucosamine pyrophosphorylase	UDP-sugar pyrophosphorylase [EC:2.7.7.64]
Glyma.06G120300	9748780	9755866	METAQTL-OC_6.3	1.2.1.25//1.2.4.4 - 3-methyl-2-oxobutanoate dehydrogenase (2-methylpropanoyl-transferring) / Dehydrogenase, branched chain alpha-keto acid (1 of 2)	E1_dh	FAMILY NOT NAMED	metabolic process	L-valine degradation I		2-oxoisovalerate dehydrogenase E1 component alpha subunit [EC:1.2.4.4]
Glyma.06G122600	9959550	9965474	METAQTL-OC_6.3	PTHR11695//PTHR11695:SF432 - ALCOHOL DEHYDROGENASE RELATED // SUBFAMILY NOT NAMED (1 of 3)	ADH_zinc_N	FAMILY NOT NAMED	zinc ion binding	acetaldehyde biosynthesis I		alcohol dehydrogenase class-P [EC:1.1.1.1]
Glyma.06G166700	13840564	13846360	METAQTL-PC_6.2	K16675 - palmitoyltransferase ZDHHC9/14/18 (ZDHHC9_14_18) (1 of 11)	zf-DHHC	FAMILY NOT NAMED	zinc ion binding		DHHC-type Zn-finger proteins	palmitoyltransferase ZDHHC9/14/18 [EC:2.3.1.225]
Glyma.06G167600	13946701	13950564	METAQTL-PC_6.2	K15400 - omega-hydroxypalmitate O-feruloyl transferase (HHT1) (1 of 7)	Transferase		transferase activity, transferring acyl groups other than amino-acyl groups	esterified suberin biosynthesis		omega-hydroxypalmitate O-feruloyl transferase [EC:2.3.1.188]
Glyma.06G168000	13984425	13988460	METAQTL-PC_6.2	K10781 - fatty acyl-ACP thioesterase B (FATB) (1 of 10)	Acyl-ACP_TE		fatty acid biosynthetic process	superpathway of fatty acid biosynthesis II (plant)		fatty acyl-ACP thioesterase B [EC:3.1.2.14 3.1.2.21]
Glyma.06G168100	13994569	13998084	METAQTL-PC_6.2	K10781 - fatty acyl-ACP thioesterase B (FATB) (1 of 10)	Acyl-ACP_TE		fatty acid biosynthetic process	superpathway of fatty acid biosynthesis II (plant)		fatty acyl-ACP thioesterase B [EC:3.1.2.14 3.1.2.21]
Glyma.06G169700	14139951	14142301	METAQTL-PC_6.2	K01652 - acetolactate synthase I/II/III large subunit (E2.2.1.6L, ilvB, ilvG, ilvI) (1 of 5)	TPP_enzyme_M	FAMILY NOT NAMED	magnesium ion binding	L-isoleucine biosynthesis I (from threonine)		acetolactate synthase I/II/III large subunit [EC:2.2.1.6]
Glyma.06G169900	14152155	14153296	METAQTL-PC_6.2	PF04669 - Polysaccharide biosynthesis (Polysacc_synt_4) (1 of 20)	DUF579
Glyma.06G269800	45862997	45863332	METAQTL-OC_6.4	(1 of 14) PTHR24282:SF36 - CYTOCHROME P450 714A1-RELATED		FAMILY NOT NAMED	oxidoreductase activity, acting on paired donors, with incorporation or reduction of molecular oxygen
Glyma.06G272200	45870967	45876009	METAQTL-OC_6.4	K17756 - long-chain-alcohol oxidase (FAO3) (1 of 9)	GMC_oxred_C	PHYTOENE DEHYDROGENASE	oxidoreductase activity, acting on CH-OH group of donors	alkane oxidation		long-chain-alcohol oxidase [EC:1.1.3.20]
Glyma.06G277500	46530364	46539020	METAQTL-PC_6.3	K01595 - phosphoenolpyruvate carboxylase (ppc) (1 of 10)	PEPcase		catalytic activity	L-glutamine biosynthesis III		phosphoenolpyruvate carboxylase [EC:4.1.1.31]
Glyma.07G034800	2766270	2772859	METAQTL-OC_7.1	1.13.11.12//1.13.11.58 - Linoleate 13S-lipoxygenase / Lipoxidase // Linoleate 9S-lipoxygenase / Linoleate 9-lipoxygenase (1 of 3)	Lipoxygenase	FAMILY NOT NAMED	protein binding	jasmonic acid biosynthesis		linoleate 9S-lipoxygenase [EC:1.13.11.58]
Glyma.07G034900	2784883	2790758	METAQTL-OC_7.1	1.13.11.12//1.13.11.58 - Linoleate 13S-lipoxygenase / Lipoxidase // Linoleate 9S-lipoxygenase / Linoleate 9-lipoxygenase (1 of 3)	Lipoxygenase	FAMILY NOT NAMED	protein binding	jasmonic acid biosynthesis		linoleate 9S-lipoxygenase [EC:1.13.11.58]
Glyma.07G035000	2805277	2811792	METAQTL-OC_7.1	PTHR23151//PTHR23151:SF59 - DIHYDROLIPOAMIDE ACETYL/SUCCINYL-TRANSFERASE-RELATED // SUBFAMILY NOT NAMED (1 of 2)	Biotin_lipoyl	FAMILY NOT NAMED	dihydrolipoyllysine-residue acetyltransferase activity	superpathway of acetyl-CoA biosynthesis		pyruvate dehydrogenase E2 component (dihydrolipoamide acetyltransferase) [EC:2.3.1.12]
Glyma.07G036400	2953406	2958481	METAQTL-OC_7.1	K00679 - phospholipid:diacylglycerol acyltransferase (E2.3.1.158) (1 of 5)	LACT	PHOSPHOLIPID:DIACYLGLYCEROL ACYLTRANSFERASE	lipid metabolic process	diacylglycerol and triacylglycerol biosynthesis	Lecithin:cholesterol acyltransferase (LCAT)/Acyl-ceramide synthase	phospholipid:diacylglycerol acyltransferase [EC:2.3.1.158]
Glyma.07G098100	9213663	9215834	METAQTL-PC_7.2	(1 of 4) PTHR11538//PTHR11538:SF43 - PHENYLALANYL-TRNA SYNTHETASE	DUF2431	FAMILY NOT NAMED
Glyma.08G020200	1644085	1651367	METAQTL-OC_8.1	PF03417 - Acyl-coenzyme A:6-aminopenicillanic acid acyl-transferase (AAT) (1 of 2)	AAT
Glyma.08G020500	1666423	1668691	METAQTL-OC_8.1	K00033 - 6-phosphogluconate dehydrogenase (PGD, gnd, gntZ) (1 of 4)	NAD_binding_2	FAMILY NOT NAMED	phosphogluconate dehydrogenase (decarboxylating) activity	pentose phosphate pathway (oxidative branch)		6-phosphogluconate dehydrogenase [EC:1.1.1.44 1.1.1.343]
Glyma.08G022400	1804529	1809441	METAQTL-OC_8.1	(1 of 31) 6.2.1.3 - Long-chain-fatty-acid--CoA ligase / Lignoceroyl-CoA synthase	AMP-binding	FAMILY NOT NAMED	catalytic activity	phosphatidylcholine acyl editing
Glyma.08G024700	1953102	1956879	METAQTL-OC_8.1	PTHR11712//PTHR11712:SF283 - POLYKETIDE SYNTHASE-RELATED // SUBFAMILY NOT NAMED (1 of 3)	Ketoacyl-synt_C	FAMILY NOT NAMED	catalytic activity			3-oxoacyl-[acyl-carrier-protein] synthase II [EC:2.3.1.179]
Glyma.08G102100	7832536	7835596	METAQTL-OC_8.2	K00059 - 3-oxoacyl- (fabG) (1 of 4)	adh_short_C2	FAMILY NOT NAMED	3-oxoacyl-[acyl-carrier-protein] reductase (NADPH) activity	octanoyl-[acyl-carrier protein] biosynthesis (mitochondria, yeast)	Mitochondrial/plastidial beta-ketoacyl-ACP reductase	3-oxoacyl-[acyl-carrier protein] reductase [EC:1.1.1.100]
Glyma.08G102900	7886604	7891983	METAQTL-OC_8.2	PTHR11771:SF60 - LIPOXYGENASE 6, CHLOROPLASTIC (1 of 1)	Lipoxygenase	FAMILY NOT NAMED	protein binding	jasmonic acid biosynthesis		lipoxygenase [EC:1.13.11.12]
Glyma.08G104100	7993308	7995716	METAQTL-OC_8.2	1.14.13.21 - Flavonoid 3'-monooxygenase / Flavonoid 3'-hydroxylase (1 of 19)	p450	FAMILY NOT NAMED	iron ion binding	luteolin biosynthesis	Cytochrome P450 CYP2 subfamily
Glyma.08G104300	8007595	8011175	METAQTL-OC_8.2	1.6.99.3 - NADH dehydrogenase / Type I dehydrogenase (1 of 23)				aerobic respiration I (cytochrome c)
Glyma.08G104600	8043235	8047005	METAQTL-OC_8.2	PF04669 - Polysaccharide biosynthesis (Polysacc_synt_4) (1 of 20)	DUF579
Glyma.08G107800	8296219	8307348	METAQTL-OC_8.2	K12524 - bifunctional aspartokinase / homoserine dehydrogenase 1 (thrA) (1 of 2)	AA_kinase	FAMILY NOT NAMED	aspartate kinase activity	L-lysine biosynthesis VI	Homoserine dehydrogenase	bifunctional aspartokinase / homoserine dehydrogenase 1 [EC:2.7.2.4 1.1.1.3]
Glyma.08G108900	8360676	8363349	METAQTL-OC_8.2	K00600 - glycine hydroxymethyltransferase (glyA, SHMT) (1 of 12)	SHMT	FAMILY NOT NAMED	catalytic activity	superpathway of L-serine and glycine biosynthesis I		glycine hydroxymethyltransferase [EC:2.1.2.1]
Glyma.08G113600	8716569	8725157	METAQTL-OC_8.2	6.2.1.1 - Acetate--CoA ligase / Acyl-activating enzyme (1 of 14)	AMP-binding	FAMILY NOT NAMED	catalytic activity	ethanol degradation II
Glyma.08G115400	8848959	8851344	METAQTL-OC_8.2	(1 of 14) 6.2.1.1 - Acetate--CoA ligase / Acyl-activating enzyme	AMP-binding_C	FAMILY NOT NAMED		ethanol degradation II
Glyma.08G120700	9317877	9320594	METAQTL-OC_8.2	PTHR22835//PTHR22835:SF120 - ZINC FINGER FYVE DOMAIN CONTAINING PROTEIN // SUBFAMILY NOT NAMED (1 of 5)	Lipase_GDSL	FAMILY NOT NAMED	hydrolase activity, acting on ester bonds	triacylglycerol degradation
Glyma.08G120800	9334375	9342498	METAQTL-OC_8.2	PTHR10788:SF6 - BCDNA.GH08860 (1 of 5)	Trehalose_PPase	TREHALOSE-6-PHOSPHATE SYNTHASE	catalytic activity			trehalose 6-phosphate synthase/phosphatase [EC:2.4.1.15 3.1.3.12]
Glyma.08G122600	9447657	9453367	METAQTL-OC_8.2	PTHR11732//PTHR11732:SF263 - ALDO/KETO REDUCTASE // SUBFAMILY NOT NAMED (1 of 2)	Aldo_ket_red	FAMILY NOT NAMED			Voltage-gated shaker-like K+ channel, subunit beta/KCNAB
Glyma.08G137500	10603584	10606476	METAQTL-PC_8.2	PTHR10788:SF19 - TREHALOSE-PHOSPHATE PHOSPHATASE E-RELATED (1 of 7)	Trehalose_PPase	TREHALOSE-6-PHOSPHATE SYNTHASE	catalytic activity			trehalose 6-phosphate phosphatase [EC:3.1.3.12]
Glyma.08G138100	10583042	10586447	METAQTL-PC_8.2	(1 of 3) PTHR11931//PTHR11931:SF16 - PHOSPHOGLYCERATE MUTASE	PGAM	FAMILY NOT NAMED	catalytic activity	homolactic fermentation	Phosphoglycerate mutase	2,3-bisphosphoglycerate-dependent phosphoglycerate mutase [EC:5.4.2.11]
Glyma.08G138200	10592507	10597043	METAQTL-PC_8.2	(1 of 4) 5.5.1.4 - Inositol-3-phosphate synthase / Myo-inositol-1-phosphate synthase	Inos-1-P_synth	FAMILY NOT NAMED	inositol-3-phosphate synthase activity	i>myo-inositol biosynthesis
Glyma.08G138800	10629299	10632967	METAQTL-PC_8.2	(1 of 6) 2.6.1.78 - Aspartate--prephenate aminotransferase / Prephenate transaminase	Aminotran_1_2	FAMILY NOT NAMED	catalytic activity	L-aspartate biosynthesis	Kynurenine aminotransferase, glutamine transaminase K	bifunctional aspartate aminotransferase and glutamate/aspartate-prephenate aminotransferase [EC:2.6.1.1 2.6.1.78 2.6.1.79]
Glyma.08G176600	14239846	14245875	METAQTL-OC_8.3	PTHR18968:SF121 - PYRUVATE DECARBOXYLASE 1-RELATED (1 of 3)	TPP_enzyme_M	FAMILY NOT NAMED	magnesium ion binding	acetaldehyde biosynthesis II		pyruvate decarboxylase [EC:4.1.1.1]
Glyma.08G178100	14347313	14355171	METAQTL-OC_8.3	PTHR32332:SF20 - 2-NITROPROPANE DIOXYGENASE-LIKE PROTEIN (1 of 1)	NPD		catalytic activity	superpathway of fatty acid biosynthesis II (plant)
Glyma.08G178300	14287332	14290265	METAQTL-OC_8.3	(1 of 17) PTHR11926//PTHR11926:SF280 - GLUCOSYL/GLUCURONOSYL TRANSFERASES		FAMILY NOT NAMED	metabolic process
Glyma.08G179900	14497401	14501688	METAQTL-OC_8.3	PTHR30272//PTHR30272:SF4 - 3R -HYDROXYMYRISTOYL- ACYL-CARRIER-PROTEIN DEHYDRATASE // SUBFAMILY NOT NAMED (1 of 1)	MaoC_dehydratas		cytoplasm	octanoyl-[acyl-carrier protein] biosynthesis (mitochondria, yeast)		3-hydroxyacyl-[acyl-carrier-protein] dehydratase [EC:4.2.1.59]
Glyma.08G180600	14545210	14550972	METAQTL-OC_8.3	K10206 - LL-diaminopimelate aminotransferase (E2.6.1.83) (1 of 3)	Aminotran_1_2	FAMILY NOT NAMED	catalytic activity	L-lysine biosynthesis VI	Kynurenine aminotransferase, glutamine transaminase K	LL-diaminopimelate aminotransferase [EC:2.6.1.83]
Glyma.08G182300	14702059	14706036	METAQTL-OC_8.3	K03841 - fructose-1,6-bisphosphatase I (FBP, fbp) (1 of 8)	FBPase	FAMILY NOT NAMED	carbohydrate metabolic process	sucrose biosynthesis I (from photosynthesis)		fructose-1,6-bisphosphatase I [EC:3.1.3.11]
Glyma.08G185600	14949480	14950758	METAQTL-OC_8.3	PTHR11157:SF13 - PROTEIN ELO-8, ISOFORM A (1 of 1)	ELO	FAMILY NOT NAMED	integral component of membrane	very long chain fatty acid biosynthesis II
Glyma.08G186700	14958623	14959977	METAQTL-OC_8.3	(1 of 2) PTHR31561:SF20 - 3-KETOACYL-COA SYNTHASE 7	FAE1_CUT1_RppA		catalytic activity	sciadonate biosynthesis
Glyma.08G187800	15139574	15147042	METAQTL-OC_8.3	PTHR11680:SF7 - SERINE HYDROXYMETHYLTRANSFERASE 6-RELATED (1 of 5)	SHMT	FAMILY NOT NAMED	catalytic activity	superpathway of L-serine and glycine biosynthesis I		glycine hydroxymethyltransferase [EC:2.1.2.1]
Glyma.08G235500	19784096	19787000	METAQTL-PC_8.3	(1 of 6) PTHR11695//PTHR11695:SF564 - ALCOHOL DEHYDROGENASE RELATED	ADH_zinc_N	FAMILY NOT NAMED	oxidation-reduction process
Glyma.08G237400	20232517	20237798	METAQTL-PC_8.3	1.3.1.34 - 2,4-dienoyl-CoA reductase (NADPH) / 4-enoyl-CoA reductase (NADPH) (1 of 2)	KR	FAMILY NOT NAMED		unsaturated, even numbered fatty acid β-oxidation	Reductases with broad range of substrate specificities	peroxisomal 2,4-dienoyl-CoA reductase [EC:1.3.1.34]
Glyma.08G241000	20625692	20631942	METAQTL-PC_8.3	K01850 - chorismate mutase (E5.4.99.5) (1 of 9)		FAMILY NOT NAMED	chorismate mutase activity	L-phenylalanine biosynthesis II	Chorismate mutase	chorismate mutase [EC:5.4.99.5]
Glyma.08G241300	20652080	20654895	METAQTL-PC_8.3	PTHR12286:SF5 - SACCHAROPINE DEHYDROGENASE-LIKE OXIDOREDUCTASE (1 of 2)	Saccharop_dh	FAMILY NOT NAMED	oxidoreductase activity		Uncharacterized membrane protein
Glyma.08G243000	20876323	20879082	METAQTL-PC_8.3	K00012 - UDPglucose 6-dehydrogenase (UGDH, ugd) (1 of 8)	UDPG_MGDP_dh_C	FAMILY NOT NAMED	oxidoreductase activity, acting on the CH-OH group of donors, NAD or NADP as acceptor	UDP-D-xylose biosynthesis		UDPglucose 6-dehydrogenase [EC:1.1.1.22]
Glyma.08G243700	20975469	20978056	METAQTL-PC_8.3	PTHR11926//PTHR11926:SF265 - GLUCOSYL/GLUCURONOSYL TRANSFERASES // SUBFAMILY NOT NAMED (1 of 11)		FAMILY NOT NAMED	transferase activity, transferring hexosyl groups
Glyma.08G244700	21168012	21170787	METAQTL-PC_8.3	PTHR11926//PTHR11926:SF265 - GLUCOSYL/GLUCURONOSYL TRANSFERASES // SUBFAMILY NOT NAMED (1 of 11)	UDPGT	FAMILY NOT NAMED	transferase activity, transferring hexosyl groups
Glyma.08G244800	21187140	21189170	METAQTL-PC_8.3	PTHR11926//PTHR11926:SF265 - GLUCOSYL/GLUCURONOSYL TRANSFERASES // SUBFAMILY NOT NAMED (1 of 11)	UDPGT	FAMILY NOT NAMED	transferase activity, transferring hexosyl groups
Glyma.08G245800	21244839	21247723	METAQTL-PC_8.3	(1 of 7) 2.6.1.13 - Ornithine aminotransferase / Ornithine--oxo-acid transaminase	Aminotran_3	FAMILY NOT NAMED	catalytic activity	L-proline biosynthesis III		ornithine--oxo-acid transaminase [EC:2.6.1.13]
Glyma.08G317000	43060312	43065443	METAQTL-PC_8.4	K18160 - NADH dehydrogenase [ubiquinone] 1 alpha subcomplex assembly factor 2 (NDUFAF2) (1 of 2)	NDUFA12	FAMILY NOT NAMED	NADH dehydrogenase (ubiquinone) activity			NADH dehydrogenase [ubiquinone] 1 alpha subcomplex assembly factor 2
Glyma.08G318300	43156154	43161570	METAQTL-PC_8.4	K00912 - tetraacyldisaccharide 4'-kinase (lpxK) (1 of 1)	LpxK		ATP binding	lipid IVsub>A biosynthesis		tetraacyldisaccharide 4'-kinase [EC:2.7.1.130]
Glyma.08G319500	43252739	43256362	METAQTL-PC_8.4	KOG2720 - Predicted hydrolase (HIT family) (1 of 1)		FAMILY NOT NAMED	catalytic activity	L-ascorbate biosynthesis I (L-galactose pathway)	Predicted hydrolase (HIT family)
Glyma.08G320900	43365112	43368940	METAQTL-PC_8.4	PTHR10366:SF362 - ALCOHOL DEHYDROGENASE-RELATED (1 of 6)	3Beta_HSD	FAMILY NOT NAMED	3-beta-hydroxy-delta5-steroid dehydrogenase activity	phenylpropanoid biosynthesis
Glyma.08G323100	43536773	43538041	METAQTL-PC_8.4	2.3.1.75 - Long-chain-alcohol O-fatty-acyltransferase / Wax synthase (1 of 16)	MBOAT_2		long-chain-alcohol O-fatty-acyltransferase activity	wax esters biosynthesis II
Glyma.08G323400	43571824	43573416	METAQTL-PC_8.4	2.3.1.75 - Long-chain-alcohol O-fatty-acyltransferase / Wax synthase (1 of 16)	MBOAT_2		long-chain-alcohol O-fatty-acyltransferase activity	wax esters biosynthesis II
Glyma.08G323600	43585851	43587107	METAQTL-PC_8.4	2.3.1.75 - Long-chain-alcohol O-fatty-acyltransferase / Wax synthase (1 of 16)	MBOAT_2		long-chain-alcohol O-fatty-acyltransferase activity	wax esters biosynthesis II
Glyma.08G324400	44259880	44261983	METAQTL-PC_8.4	(1 of 8) PTHR23344:SF8 - GLYCEROPHOSPHODIESTER PHOSPHODIESTERASE-LIKE PROTEIN-RELATED		FAMILY NOT NAMED	glycerol metabolic process	phospholipid remodeling (phosphatidylethanolamine, yeast)
Glyma.08G324600	44274586	44282036	METAQTL-PC_8.4	PTHR23344:SF8 - GLYCEROPHOSPHODIESTER PHOSPHODIESTERASE-LIKE PROTEIN-RELATED (1 of 8)	GDPD	FAMILY NOT NAMED	lipid metabolic process	phospholipid remodeling (phosphatidylethanolamine, yeast)	Glycerophosphoryl diester phosphodiesterase
Glyma.08G327400	43928525	43930404	METAQTL-PC_8.4	PTHR23416:SF56 - SERINE ACETYLTRANSFERASE 1, CHLOROPLASTIC-RELATED (1 of 6)	Hexapep	FAMILY NOT NAMED	cytoplasm	L-cysteine biosynthesis I	Serine O-acetyltransferase	serine O-acetyltransferase [EC:2.3.1.30]
Glyma.09G029700	2434476	2440400	METAQTL-PC_9.1	KOG1611 - Predicted short chain-type dehydrogenase (1 of 2)	adh_short	FAMILY NOT NAMED	metabolic process		Predicted short chain-type dehydrogenase
Glyma.09G029900	2470511	2473870	METAQTL-PC_9.1	6.2.1.1//6.2.1.2 - Acetate--CoA ligase / Acyl-activating enzyme // Butyrate--CoA ligase / Fatty acid thiokinase (medium chain) (1 of 5)	AMP-binding	FAMILY NOT NAMED	catalytic activity	phosphatidylcholine acyl editing
Glyma.09G129000	33246452	33249727	METAQTL-PC_9.2	K03949 - NADH dehydrogenase (ubiquinone) 1 alpha subcomplex subunit 5 (NDUFA5) (1 of 1)	ETC_C1_NDUFA5	FAMILY NOT NAMED	mitochondrial inner membrane	aerobic respiration I (cytochrome c)	NADH:ubiquinone oxidoreductase, NDUFA5/B13 subunit	NADH dehydrogenase (ubiquinone) 1 alpha subcomplex subunit 5
Glyma.09G131000	32639643	32641002	METAQTL-PC_9.2	(1 of 9) 6.3.5.4 - Asparagine synthase (glutamine-hydrolyzing) / Glutamine-dependent asparagine synthetase	DUF3700	FAMILY NOT NAMED		L-asparagine biosynthesis II
Glyma.09G133200	34004514	34009199	METAQTL-PC_9.2	PTHR11451//PTHR11451:SF6 - TRNA SYNTHETASE-RELATED // SUBFAMILY NOT NAMED (1 of 2)	tRNA-synt_2b	FAMILY NOT NAMED	nucleotide binding	tRNA charging		prolyl-tRNA synthetase [EC:6.1.1.15]
Glyma.09G134600	33499220	33503041	METAQTL-OC_9.2	PTHR31896:SF4 - BAHD ACYLTRANSFERASE DCR (1 of 2)	Transferase		transferase activity, transferring acyl groups other than amino-acyl groups	chlorogenic acid biosynthesis II
Glyma.09G135200	34583556	34590332	METAQTL-OC_9.2	1.1.1.330 - Very-long-chain 3-oxoacyl-CoA reductase / Very-long-chain beta-ketoacyl-CoA reductase (1 of 30)	adh_short	FAMILY NOT NAMED	metabolic process	sciadonate biosynthesis	Dehydrogenases with different specificities (related to short-chain alcohol dehydrogenases)
Glyma.09G135300	34602819	34610145	METAQTL-OC_9.2	1.1.1.330 - Very-long-chain 3-oxoacyl-CoA reductase / Very-long-chain beta-ketoacyl-CoA reductase (1 of 30)	adh_short	FAMILY NOT NAMED	metabolic process	sciadonate biosynthesis	Dehydrogenases with different specificities (related to short-chain alcohol dehydrogenases)
Glyma.09G135400	33718923	33719165	METAQTL-OC_9.2	(1 of 14) PTHR24282:SF36 - CYTOCHROME P450 714A1-RELATED		FAMILY NOT NAMED
Glyma.09G135700	34665183	34676115	METAQTL-OC_9.2	1.1.1.330 - Very-long-chain 3-oxoacyl-CoA reductase / Very-long-chain beta-ketoacyl-CoA reductase (1 of 30)	adh_short	FAMILY NOT NAMED	metabolic process	sciadonate biosynthesis	Dehydrogenases with different specificities (related to short-chain alcohol dehydrogenases)
Glyma.09G135800	34689127	34695704	METAQTL-OC_9.2	1.1.1.330 - Very-long-chain 3-oxoacyl-CoA reductase / Very-long-chain beta-ketoacyl-CoA reductase (1 of 30)	adh_short	FAMILY NOT NAMED	metabolic process	sciadonate biosynthesis	Dehydrogenases with different specificities (related to short-chain alcohol dehydrogenases)
Glyma.09G135900	34708214	34714473	METAQTL-OC_9.2	K19329 - WW domain-containing oxidoreductase (WWOX) (1 of 3)	adh_short	FAMILY NOT NAMED	metabolic process	very long chain fatty acid biosynthesis II	Dehydrogenases with different specificities (related to short-chain alcohol dehydrogenases)	WW domain-containing oxidoreductase
Glyma.09G218100	44990782	44999176	METAQTL-OC_9.4	PTHR10668:SF80 - LONG-CHAIN-ALCOHOL OXIDASE FAO4A (1 of 4)	GMC_oxred_N	PHYTOENE DEHYDROGENASE	oxidoreductase activity, acting on CH-OH group of donors	alkane oxidation	Glucose dehydrogenase/choline dehydrogenase/mandelonitrile lyase (GMC oxidoreductase family)	long-chain-alcohol oxidase [EC:1.1.3.20]
Glyma.09G220700	44265051	44265810	METAQTL-OC_9.4	(1 of 252) PF02519 - Amino acid responsive protein (Amino acid_inducible)	Amino acid_inducible		response to Amino acid
Glyma.09G225400	45399085	45402079	METAQTL-PC_9.3	PTHR13878:SF53 - CYTOKININ DEHYDROGENASE 6 (1 of 5)	Cytokin-bind	FAMILY NOT NAMED	catalytic activity			cytokinin dehydrogenase [EC:1.5.99.12]
Glyma.09G260200	48239940	48249950	METAQTL-PC_9.4	K01068 - acyl-coenzyme A thioesterase 1/2/4 (ACOT1_2_4) (1 of 4)	cNMP_binding	FAMILY NOT NAMED	acyl-CoA metabolic process	acyl-CoA hydrolysis	Acyl-CoA thioesterase	acyl-coenzyme A thioesterase 1/2/4 [EC:3.1.2.2]
Glyma.09G262300	48392653	48396102	METAQTL-PC_9.4	KOG0089 - Methylenetetrahydrofolate dehydrogenase/methylenetetrahydrofolate cyclohydrolase (1 of 7)	THF_DHG_CYH	TETRAHYDROFOLATE DEHYDROGENASE/CYCLOHYDROLASE FAMILY MEMBER	catalytic activity	formate assimilation into 5,10-methylenetetrahydrofolate	Methylenetetrahydrofolate dehydrogenase/methylenetetrahydrofolate cyclohydrolase
Glyma.09G262400	48396551	48404062	METAQTL-PC_9.4	K17497 - phosphomannomutase (PMM) (1 of 2)	PMM	PHOSPHOMANNOMUTASE	catalytic activity	L-ascorbate biosynthesis I (L-galactose pathway)	Phosphomannomutase	phosphomannomutase [EC:5.4.2.8]
Glyma.09G262500	48405935	48411904	METAQTL-PC_9.4	PF00106 - short chain dehydrogenase (adh_short) (1 of 57)	adh_short	FAMILY NOT NAMED	metabolic process
Glyma.09G262600	48412759	48416761	METAQTL-PC_9.4	K15095 - (+)-neomenthol dehydrogenase (E1.1.1.208) (1 of 12)	adh_short	FAMILY NOT NAMED	metabolic process		Dehydrogenases with different specificities (related to short-chain alcohol dehydrogenases)	(+)-neomenthol dehydrogenase [EC:1.1.1.208]
Glyma.09G262800	48425645	48430979	METAQTL-PC_9.4	PF00106//PF13561 - short chain dehydrogenase (adh_short) // Enoyl-(Acyl carrier protein) reductase (adh_short_C2) (1 of 1)	adh_short	FAMILY NOT NAMED	metabolic process		Dehydrogenases with different specificities (related to short-chain alcohol dehydrogenases)	(+)-neomenthol dehydrogenase [EC:1.1.1.208]
Glyma.09G262900	48434180	48442074	METAQTL-PC_9.4	K00028 - malate dehydrogenase (decarboxylating) (E1.1.1.39) (1 of 5)	malic	FAMILY NOT NAMED	malic enzyme activity	C4 photosynthetic carbon assimilation cycle, NAD-ME type		malate dehydrogenase (decarboxylating) [EC:1.1.1.39]
Glyma.09G263300	48458855	48463736	METAQTL-PC_9.4	K09480 - digalactosyldiacylglycerol synthase (E2.4.1.241) (1 of 5)	Glycos_transf_1	FAMILY NOT NAMED		galactolipid biosynthesis I		digalactosyldiacylglycerol synthase [EC:2.4.1.241]
Glyma.09G266300	48789850	48797095	METAQTL-PC_9.4	PTHR10584:SF192 - FRUCTOKINASE 1 (1 of 2)	PfkB	SUGAR KINASE		sucrose degradation III (sucrose invertase)	Ribokinase	fructokinase [EC:2.7.1.4]
Glyma.09G266900	48455495	48456770	METAQTL-PC_9.4	(1 of 8) 4.1.1.36 - Phosphopantothenoylcysteine decarboxylase / N-((R)-4'-phosphopantothenoyl)-L-cysteine carboxy-lyase	Flavoprotein	FAMILY NOT NAMED	catalytic activity	coenzyme A biosynthesis I		phosphopantothenoylcysteine decarboxylase [EC:4.1.1.36]
Glyma.09G267000	48464679	48466185	METAQTL-PC_9.4	(1 of 8) 4.1.1.36 - Phosphopantothenoylcysteine decarboxylase / N-((R)-4'-phosphopantothenoyl)-L-cysteine carboxy-lyase	Flavoprotein	FAMILY NOT NAMED	catalytic activity	coenzyme A biosynthesis I	Halotolerance protein HAL3 (contains flavoprotein domain)	phosphopantothenoylcysteine decarboxylase [EC:4.1.1.36]
Glyma.09G268200	48964027	48967700	METAQTL-PC_9.4	4.3.3.7 - 4-hydroxy-tetrahydrodipicolinate synthase / Dihydrodipicolinate synthetase (1 of 3)	DHDPS	FAMILY NOT NAMED	catalytic activity	L-lysine biosynthesis VI		4-hydroxy-tetrahydrodipicolinate synthase [EC:4.3.3.7]
Glyma.10G001800	198142	200515	METAQTL-OC_10.1	2.3.1.119//2.3.1.199 - Very-long-chain 3-oxoacyl-CoA synthase / Very-long-chain beta-ketoacyl-CoA synthase (1 of 10)	FAE1_CUT1_RppA		catalytic activity	sciadonate biosynthesis		3-ketoacyl-CoA synthase [EC:2.3.1.199]
Glyma.10G005500	552560	557431	METAQTL-OC_10.1	K03942 - NADH dehydrogenase (ubiquinone) flavoprotein 1 (NDUFV1) (1 of 2)	Complex1_51K	FAMILY NOT NAMED	FMN binding	aerobic respiration I (cytochrome c)		NADH dehydrogenase (ubiquinone) flavoprotein 1 [EC:1.6.5.3 1.6.99.3]
Glyma.10G006500	633467	637252	METAQTL-OC_10.1	K00025 - malate dehydrogenase (MDH1) (1 of 3)	Ldh_1_N	FAMILY NOT NAMED	catalytic activity	superpathway of glyoxylate cycle and fatty acid degradation		malate dehydrogenase [EC:1.1.1.37]
Glyma.10G138200	37186231	37189255	METAQTL-OC_10.2	(1 of 1) PTHR22883:SF53 - PROTEIN S-ACYLTRANSFERASE 18	zf-DHHC	FAMILY NOT NAMED	zinc ion binding		DHHC-type Zn-finger proteins	palmitoyltransferase [EC:2.3.1.225]
Glyma.10G141200	37474538	37475487	METAQTL-OC_10.2	(1 of 6) 2.4.1.25 - 4-alpha-glucanotransferase / Oligo-1,4-1,4-glucantransferase				sucrose biosynthesis II
Glyma.10G141600	37501587	37503868	METAQTL-OC_10.2	(1 of 8) PTHR11817:SF2 - PLASTIDIAL PYRUVATE KINASE 2	PK	FAMILY NOT NAMED	magnesium ion binding	homolactic fermentation
Glyma.10G207700	44012048	44017968	METAQTL-PC_10.3	1.1.5.3 - Glycerol-3-phosphate dehydrogenase / sn-glycerol-3-phosphate dehydrogenase (1 of 3)	FAD_binding_2	FAMILY NOT NAMED		glycerol-3-phosphate shuttle		glycerol-3-phosphate dehydrogenase [EC:1.1.5.3]
Glyma.10G208900	44166940	44167239	METAQTL-PC_10.3	K01963 - acetyl-CoA carboxylase carboxyl transferase subunit beta (accD) (1 of 3)	PSI_8		photosystem I			acetyl-CoA carboxylase carboxyl transferase subunit beta [EC:6.4.1.2]
Glyma.10G210700	44369409	44376813	METAQTL-PC_10.3	5.4.2.2//5.4.2.8 - Phosphoglucomutase (alpha-D-glucose-1,6-bisphosphate-dependent) / Phosphoglucose mutase // Phosphomannomutase / Phosphomannose mutase (1 of 3)	PGM_PMM_II	FAMILY NOT NAMED	carbohydrate metabolic process	UDP-glucose biosynthesis	Phosphoglucomutase/phosphomannomutase
Glyma.10G210800	44377334	44380582	METAQTL-PC_10.3	PTHR23091:SF208 - ACYL-COA N-ACYLTRANSFERASES SUPERFAMILY PROTEIN (1 of 4)	Acetyltransf_1	FAMILY NOT NAMED	N-acetyltransferase activity
Glyma.10G214200	44714624	44717356	METAQTL-PC_10.3	K02435 - aspartyl-tRNA(Asn)/glutamyl-tRNA(Gln) amidotransferase subunit C (gatC, GATC) (1 of 2)	Glu-tRNAGln	FAMILY NOT NAMED	regulation of translational fidelity			aspartyl-tRNA(Asn)/glutamyl-tRNA(Gln) amidotransferase subunit C [EC:6.3.5.6 6.3.5.7]
Glyma.10G261400	48723445	48726623	METAQTL-PC_10.4	1.1.1.95 - Phosphoglycerate dehydrogenase / Phosphoglyceric acid dehydrogenase (1 of 5)	ACT	2-HYDROXYACID DEHYDROGENASE-RELATED	phosphoglycerate dehydrogenase activity	superpathway of L-serine and glycine biosynthesis I		D-3-phosphoglycerate dehydrogenase [EC:1.1.1.95]
Glyma.10G262400	48777273	48780935	METAQTL-PC_10.4	PTHR11695:SF574 - CINNAMYL ALCOHOL DEHYDROGENASE 4-RELATED (1 of 2)	ADH_zinc_N	FAMILY NOT NAMED	zinc ion binding	phenylpropanoid biosynthesis	Alcohol dehydrogenase, class V	cinnamyl-alcohol dehydrogenase [EC:1.1.1.195]
Glyma.10G262800	48741031	48747314	METAQTL-PC_10.4	(1 of 3) PTHR11005:SF37 - TRIACYLGLYCEROL LIPASE 1	Abhydro_lipase	FAMILY NOT NAMED	lipid metabolic process	triacylglycerol degradation	Triglyceride lipase-cholesterol esterase	lysosomal acid lipase/cholesteryl ester hydrolase [EC:3.1.1.13]
Glyma.11G071400	5316679	5320464	METAQTL-OC_11.2	PTHR11247:SF25 - LIPID PHOSPHATE PHOSPHATASE EPSILON 1, CHLOROPLASTIC-RELATED (1 of 2)	PAP2	FAMILY NOT NAMED		diacylglycerol and triacylglycerol biosynthesis	Dolichyl pyrophosphate phosphatase and related acid phosphatases	dolichyldiphosphatase [EC:3.6.1.43]
Glyma.11G071900	5362419	5368234	METAQTL-OC_11.2	PTHR23324:SF55 - PHOSPHATIDYLINOSITOL/PHOSPHATIDYLCHOLINE TRANSFER PROTEIN SFH10-RELATED (1 of 6)	CRAL_TRIO_N	FAMILY NOT NAMED			Phosphatidylinositol transfer protein SEC14 and related proteins
Glyma.11G073400	5471456	5475196	METAQTL-OC_11.2	2.8.4.3 - tRNA-2-methylthio-N(6)-dimethylallyladenosine synthase / tRNA-i6A37 methylthiotransferase (1 of 2)	Radical_SAM	FAMILY NOT NAMED	catalytic activity
Glyma.11G073500	5475855	5477758	METAQTL-OC_11.2	K18204 - D-2-hydroxyglutarate dehydrogenase (AtD-2HGDH) (1 of 2)	FAD_binding_4	FAMILY NOT NAMED	catalytic activity			D-2-hydroxyglutarate dehydrogenase [EC:1.1.99.39]
Glyma.11G079000	5929809	5933925	METAQTL-OC_11.2	1.1.1.85 - 3-isopropylmalate dehydrogenase / IMDH (1 of 3)	Iso_dh	FAMILY NOT NAMED	magnesium ion binding	L-leucine biosynthesis		3-isopropylmalate dehydrogenase [EC:1.1.1.85]
Glyma.11G079400	5961260	5963999	METAQTL-OC_11.2	PTHR22835:SF184 - GDSL ESTERASE/LIPASE EXL1-RELATED (1 of 12)	Lipase_GDSL	FAMILY NOT NAMED	hydrolase activity, acting on ester bonds	triacylglycerol degradation
Glyma.11G080600	6051071	6059152	METAQTL-OC_11.2	K01681 - aconitate hydratase (ACO, acnA) (1 of 6)	Aconitase	FAMILY NOT NAMED	metabolic process	L-glutamine biosynthesis III		aconitate hydratase [EC:4.2.1.3]
Glyma.11G083800	6277478	6287658	METAQTL-OC_11.2	PTHR24095:SF119 - ACYL-ACTIVATING ENZYME 1, PEROXISOMAL-RELATED (1 of 4)	AMP-binding	FAMILY NOT NAMED	catalytic activity		Acyl-CoA synthetase
Glyma.11G084000	6299280	6303441	METAQTL-OC_11.2	1.1.1.41 - Isocitrate dehydrogenase (NAD(+)) / Nicotinamide adenine dinucleotide isocitrate dehydrogenase (1 of 6)	Iso_dh	FAMILY NOT NAMED	magnesium ion binding	L-glutamine biosynthesis III		isocitrate dehydrogenase (NAD+) [EC:1.1.1.41]
Glyma.11G084100	6312623	6317647	METAQTL-OC_11.2	PTHR23416:SF63 - SERINE ACETYLTRANSFERASE 2-RELATED (1 of 4)	Hexapep	FAMILY NOT NAMED	cytoplasm	L-cysteine biosynthesis I	Serine O-acetyltransferase	serine O-acetyltransferase [EC:2.3.1.30]
Glyma.11G084400	6335077	6337006	METAQTL-OC_11.2	K00831 - phosphoserine aminotransferase (serC, PSAT1) (1 of 3)	Aminotran_5	FAMILY NOT NAMED	catalytic activity	superpathway of L-serine and glycine biosynthesis I		phosphoserine aminotransferase [EC:2.6.1.52]
Glyma.11G088800	6699483	6705110	METAQTL-OC_11.2	PTHR12317:SF32 - PROTEIN DGAT-2 (1 of 5)	DAGAT	FAMILY NOT NAMED	transferase activity, transferring acyl groups other than amino-acyl groups	diacylglycerol and triacylglycerol biosynthesis	Acyl-CoA:diacylglycerol acyltransferase (DGAT)
Glyma.11G091800	6935310	6937922	METAQTL-OC_11.2	K03939 - NADH dehydrogenase (ubiquinone) Fe-S protein 6 (NDUFS6) (1 of 2)	zf-CHCC	FAMILY NOT NAMED			NADH:ubiquinone oxidoreductase, NDUFS6/13 kDa subunit	NADH dehydrogenase (ubiquinone) Fe-S protein 6
Glyma.11G110200	8393781	8394118	METAQTL-OC_11.3	1.1.1.200 - Aldose-6-phosphate reductase (NADPH) / NADP-dependent D-sorbitol-6-phosphate dehydrogenase (1 of 1)	Aldo_ket_red	FAMILY NOT NAMED
Glyma.11G110300	8395246	8399551	METAQTL-OC_11.3	K12345 - 3-oxo-5-alpha-steroid 4-dehydrogenase 3 (SRD5A3) (1 of 1)	Steroid_dh	FAMILY NOT NAMED	cytoplasm	dolichol and dolichyl phosphate biosynthesis	Predicted steroid reductase	3-oxo-5-alpha-steroid 4-dehydrogenase 3 [EC:1.3.1.22 1.3.1.94]
Glyma.11G111100	8476331	8479290	METAQTL-OC_11.3	PTHR11627:SF16 - FRUCTOSE-BISPHOSPHATE ALDOLASE 1, CHLOROPLASTIC-RELATED (1 of 4)	Glycolytic	FAMILY NOT NAMED	catalytic activity	homolactic fermentation		fructose-bisphosphate aldolase, class I [EC:4.1.2.13]
Glyma.11G111400	8490115	8493641	METAQTL-OC_11.3	PTHR11627:SF16 - FRUCTOSE-BISPHOSPHATE ALDOLASE 1, CHLOROPLASTIC-RELATED (1 of 4)	Glycolytic	FAMILY NOT NAMED	catalytic activity	homolactic fermentation		fructose-bisphosphate aldolase, class I [EC:4.1.2.13]
Glyma.11G112600	8585168	8589106	METAQTL-OC_11.3	2.7.1.30 - Glycerol kinase / Glycerokinase (1 of 4)	FGGY_N	SUGAR KINASE	carbohydrate metabolic process	glycerol degradation I	Ribulose kinase and related carbohydrate kinases
Glyma.11G115000	8791708	8797091	METAQTL-OC_11.3	PTHR23324:SF43 - PHOSPHATIDYLINOSITOL/PHOSPHATIDYLCHOLINE TRANSFER PROTEIN SFH6-RELATED (1 of 8)	CRAL_TRIO_N	FAMILY NOT NAMED			Phosphatidylinositol transfer protein SEC14 and related proteins
Glyma.11G115100	8797528	8802399	METAQTL-OC_11.3	PTHR23324:SF55 - PHOSPHATIDYLINOSITOL/PHOSPHATIDYLCHOLINE TRANSFER PROTEIN SFH10-RELATED (1 of 6)	CRAL_TRIO_N	FAMILY NOT NAMED			Phosphatidylinositol transfer protein SEC14 and related proteins
Glyma.11G115200	8794887	8799944	METAQTL-OC_11.3	1.5.1.3//2.1.1.45 - Dihydrofolate reductase / Tetrahydrofolate dehydrogenase (1 of 4)	DHFR_1		dihydrofolate reductase activity	pyrimidine deoxyribonucleotides biosynthesis from CTP		dihydrofolate reductase / thymidylate synthase [EC:1.5.1.3 2.1.1.45]
Glyma.11G116600	8853100	8858621	METAQTL-OC_11.3	PTHR22572:SF111 - GLUCOSE-1-PHOSPHATE ADENYLYLTRANSFERASE LARGE SUBUNIT 3, CHLOROPLASTIC-RELATED (1 of 4)	NTP_transferase	FAMILY NOT NAMED	glycogen biosynthetic process	starch biosynthesis	GDP-mannose pyrophosphorylase/mannose-1-phosphate guanylyltransferase	glucose-1-phosphate adenylyltransferase [EC:2.7.7.27]
Glyma.11G133500	10179443	10183548	METAQTL-PC_11.2	K00566 - tRNA-specific 2-thiouridylase (mnmA, trmU, TRMU) (1 of 1)	tRNA_Me_trans	FAMILY NOT NAMED	tRNA processing	L-alanine biosynthesis III	tRNA (5-methylaminomethyl-2-thiouridylate)-methyltransferase	tRNA-specific 2-thiouridylase [EC:2.8.1.-]
Glyma.11G250200	39073499	39075745	METAQTL-OC_11.4	1.14.13.88 - Flavonoid 3',5'-hydroxylase / F3'5'H (1 of 8)	p450	FAMILY NOT NAMED	iron ion binding	luteolin biosynthesis	Cytochrome P450 CYP2 subfamily
Glyma.11G251000	39137543	39138808	METAQTL-OC_11.4	PF04669 - Polysaccharide biosynthesis (Polysacc_synt_4) (1 of 20)	DUF579
Glyma.12G081900	6477881	6500228	METAQTL-OC_12.2	2.7.8.2 - Diacylglycerol cholinephosphotransferase / Phosphorylcholine--glyceride transferase (1 of 2)	CDP-OH_P_transf	ETHANOLAMINEPHOSPHOTRANSFERASE	phospholipid biosynthetic process	phosphatidylethanolamine biosynthesis II	sn-1,2-diacylglycerol ethanolamine- and cholinephosphotranferases	ethanolaminephosphotransferase [EC:2.7.8.1]
Glyma.12G084000	6676012	6681799	METAQTL-OC_12.2	PTHR11440:SF54 - PHOSPHOLIPID:DIACYLGLYCEROL ACYLTRANSFERASE 2-RELATED (1 of 2)	LACT	FAMILY NOT NAMED	lipid metabolic process	diacylglycerol and triacylglycerol biosynthesis	Lecithin:cholesterol acyltransferase (LCAT)/Acyl-ceramide synthase	phospholipid:diacylglycerol acyltransferase [EC:2.3.1.158]
Glyma.12G106500	9732744	9735725	METAQTL-PC_12.2	(1 of 6) PTHR11255:SF29 - DIACYLGLYCEROL KINASE 5-RELATED	DAGK_acc	FAMILY NOT NAMED	nucleotide binding	phosphatidate metabolism, as a signaling molecule
Glyma.12G109200	10273564	10274569	METAQTL-PC_12.2	(1 of 4) PTHR20852:SF53 - GLUTAMINE SYNTHETASE, CHLOROPLASTIC/MITOCHONDRIAL	Gln-synt_N	FAMILY NOT NAMED	glutamate-ammonia ligase activity	L-glutamine biosynthesis I		glutamine synthetase [EC:6.3.1.2]
Glyma.12G111600	10786200	10792695	METAQTL-PC_12.2	1.1.1.8 - Glycerol-3-phosphate dehydrogenase (NAD(+)) / NADH-dihydroxyacetone phosphate reductase (1 of 11)		FAMILY NOT NAMED	glycerol-3-phosphate dehydrogenase [NAD+] activity	glycerol-3-phosphate shuttle
Glyma.12G111800	10816215	10818013	METAQTL-PC_12.2	PTHR23091:SF255 - ACYL-COA N-ACYLTRANSFERASES-LIKE PROTEIN (1 of 2)	Acetyltransf_1	FAMILY NOT NAMED	N-acetyltransferase activity		N-acetyltransferase
Glyma.12G112200	10917937	10918838	METAQTL-PC_12.2	(1 of 7) PTHR19297//PTHR19297:SF110 - GLYCOSYLTRANSFERASE 14 FAMILY MEMBER	Branch	FAMILY NOT NAMED	acetylglucosaminyltransferase activity
Glyma.12G113100	11052952	11054938	METAQTL-PC_12.2	PTHR11615//PTHR11615:SF159 - NITRATE, FROMATE, IRON DEHYDROGENASE // SUBFAMILY NOT NAMED (1 of 4)	DUF588	FAMILY NOT NAMED
Glyma.12G114400	11367967	11369910	METAQTL-PC_12.2	2.3.1.20//2.3.1.75 - Diacylglycerol O-acyltransferase / Diglyceride acyltransferase // Long-chain-alcohol O-fatty-acyltransferase / Wax synthase (1 of 2)	UPF0089		diacylglycerol O-acyltransferase activity
Glyma.12G176600	33481382	33481909	METAQTL-PC_12.3	(1 of 1) PTHR11670:SF6 - 3-ISOPROPYLMALATE DEHYDRATASE SMALL SUBUNIT 1-RELATED	Aconitase_C	FAMILY NOT NAMED	metabolic process	L-leucine biosynthesis
Glyma.12G179200	35370455	35377376	METAQTL-PC_12.3	PTHR24098:SF5 - ACYL-COA N-ACYLTRANSFERASE WITH RING/FYVE/PHD-TYPE ZINC FINGER DOMAIN-CONTAINING PROTEIN (1 of 5)	Jas	FAMILY NOT NAMED	protein binding
Glyma.12G181800	35716181	35718032	METAQTL-PC_12.3	PTHR21022//PTHR21022:SF5 - PREPHENATE DEHYDRATASE P PROTEIN // SUBFAMILY NOT NAMED (1 of 4)	PDT	FAMILY NOT NAMED	prephenate dehydratase activity	L-phenylalanine biosynthesis II		arogenate/prephenate dehydratase [EC:4.2.1.91 4.2.1.51]
Glyma.12G183300	35878417	35882954	METAQTL-PC_12.3	1.2.1.50//1.2.1.84 - Long-chain-fatty-acyl-CoA reductase / Acyl-CoA reductase (1 of 4)	Epimerase	FAMILY NOT NAMED	catalytic activity	sporopollenin precursors biosynthesis	Acyl-CoA reductase	fatty acyl-CoA reductase [EC:1.2.1.-]
Glyma.12G183400	35894416	35907213	METAQTL-PC_12.3	1.2.1.50//1.2.1.84 - Long-chain-fatty-acyl-CoA reductase / Acyl-CoA reductase (1 of 4)	Sterile	FAMILY NOT NAMED	fatty-acyl-CoA reductase (alcohol-forming) activity	sporopollenin precursors biosynthesis	Acyl-CoA reductase	fatty acyl-CoA reductase [EC:1.2.1.-]
Glyma.12G193000	36904069	36910226	METAQTL-OC_12.4	4.2.1.51//4.2.1.91 - Arogenate dehydratase / Carboxycyclohexadienyl dehydratase (1 of 6)	PDT	FAMILY NOT NAMED	prephenate dehydratase activity	L-phenylalanine biosynthesis II	Prephenate dehydratase	arogenate/prephenate dehydratase [EC:4.2.1.91 4.2.1.51]
Glyma.12G193400	36942469	36945152	METAQTL-OC_12.4	PTHR11695//PTHR11695:SF598 - ALCOHOL DEHYDROGENASE RELATED // SUBFAMILY NOT NAMED (1 of 3)	ADH_zinc_N	FAMILY NOT NAMED	zinc ion binding		Predicted NAD-dependent oxidoreductase
Glyma.12G193500	36952467	36957330	METAQTL-OC_12.4	PTHR11695//PTHR11695:SF598 - ALCOHOL DEHYDROGENASE RELATED // SUBFAMILY NOT NAMED (1 of 3)	ADH_zinc_N	FAMILY NOT NAMED	zinc ion binding		Predicted NAD-dependent oxidoreductase
Glyma.12G193800	37005083	37012721	METAQTL-OC_12.4	K01681 - aconitate hydratase (ACO, acnA) (1 of 6)	Aconitase	FAMILY NOT NAMED	metabolic process	L-glutamine biosynthesis III		aconitate hydratase [EC:4.2.1.3]
Glyma.12G200100	37578099	37584259	METAQTL-OC_12.4	PTHR11255:SF29 - DIACYLGLYCEROL KINASE 5-RELATED (1 of 6)	DAGK_cat	FAMILY NOT NAMED	diacylglycerol kinase activity	phosphatidate metabolism, as a signaling molecule		diacylglycerol kinase (ATP) [EC:2.7.1.107]
Glyma.13G030300	8835842	8842586	METAQTL-OC_13.2	PTHR11771:SF42 - PROTEIN C13C4.7 (1 of 8)	Lipoxygenase	FAMILY NOT NAMED	protein binding	jasmonic acid biosynthesis		lipoxygenase [EC:1.13.11.12]
Glyma.13G030400	9081931	9088624	METAQTL-OC_13.2	PTHR11699:SF171 - ALDEHYDE DEHYDROGENASE FAMILY 3 MEMBER I1, CHLOROPLASTIC (1 of 5)	Aldedh	FAMILY NOT NAMED	aldehyde dehydrogenase [NAD(P)+] activity	phytol degradation		aldehyde dehydrogenase (NAD+) [EC:1.2.1.3]
Glyma.13G034000	9718917	9719693	METAQTL-OC_13.2	PTHR24320:SF81 - NAD(P)-BINDING ROSSMANN-FOLD SUPERFAMILY PROTEIN (1 of 11)		FAMILY NOT NAMED		very long chain fatty acid biosynthesis II
Glyma.13G035200	9990949	9997473	METAQTL-OC_13.2	PTHR11695//PTHR11695:SF493 - ALCOHOL DEHYDROGENASE RELATED // SUBFAMILY NOT NAMED (1 of 2)	ADH_zinc_N	FAMILY NOT NAMED	zinc ion binding	acetaldehyde biosynthesis I		alcohol dehydrogenase class-P [EC:1.1.1.1]
Glyma.13G038400	11853715	11856633	METAQTL-OC_13.2	(1 of 3) PTHR31752:SF8 - EFFLUX CARRIER COMPONENT 6-RELATED	Mem_trans		transmembrane transport
Glyma.13G038600	11027684	11030218	METAQTL-OC_13.2	K03921 - acyl- (DESA1) (1 of 4)	FA_desaturase_2		fatty acid metabolic process	superpathway of fatty acid biosynthesis II (plant)		acyl-[acyl-carrier-protein] desaturase [EC:1.14.19.2]
Glyma.13G038700	12002911	12008557	METAQTL-OC_13.2	(1 of 5) 1.14.19.2 - Stearoyl-[acyl-carrier-protein] 9-desaturase / Stearyl-ACP desaturase	FA_desaturase_2		fatty acid metabolic process	superpathway of fatty acid biosynthesis II (plant)
Glyma.13G047300	14193855	14196435	METAQTL-PC_13.1	K10525 - allene oxide cyclase (AOC) (1 of 6)	Allene_ox_cyc		chloroplast	jasmonic acid biosynthesis		allene oxide cyclase [EC:5.3.99.6]
Glyma.13G048300	13497736	13498863	METAQTL-PC_13.1	PTHR32116:SF30 - GALACTURONOSYLTRANSFERASE 15-RELATED (1 of 5)	AA_kinase	FAMILY NOT NAMED		superpathway of L-isoleucine biosynthesis I
Glyma.13G049500	13612648	13616407	METAQTL-PC_13.1	K06001 - tryptophan synthase beta chain (trpB) (1 of 2)	PALP	SER/THR DEHYDRATASE, TRP SYNTHASE	tryptophan biosynthetic process	L-tryptophan biosynthesis		tryptophan synthase beta chain [EC:4.2.1.20]
Glyma.13G049700	13625387	13629029	METAQTL-PC_13.1	K00318 - proline dehydrogenase (PRODH) (1 of 5)	Pro_dh	FAMILY NOT NAMED	proline dehydrogenase activity	L-proline degradation	Proline oxidase	proline dehydrogenase [EC:1.5.-.-]
Glyma.13G084900	18638144	18638878	METAQTL-OC_13.1	PTHR11680:SF7 - SERINE HYDROXYMETHYLTRANSFERASE 6-RELATED (1 of 5)	SHMT	FAMILY NOT NAMED	catalytic activity	superpathway of L-serine and glycine biosynthesis I
Glyma.13G085700	18787953	18789942	METAQTL-OC_13.1	PTHR15486:SF18 - GLYCEROL-3-PHOSPHATE ACYLTRANSFERASE 2-RELATED (1 of 8)	Acyltransferase	FAMILY NOT NAMED	metabolic process	superpathway of phosphatidate biosynthesis (yeast)		glycerol-3-phosphate acyltransferase [EC:2.3.1.15]
Glyma.13G087800	19104351	19108849	METAQTL-OC_13.1	K01834 - 2,3-bisphosphoglycerate-dependent phosphoglycerate mutase (PGAM, gpmA) (1 of 5)	PGAM	FAMILY NOT NAMED	phosphoglycerate mutase activity	homolactic fermentation	Phosphoglycerate mutase	2,3-bisphosphoglycerate-dependent phosphoglycerate mutase [EC:5.4.2.11]
Glyma.13G088300	19226633	19229620	METAQTL-OC_13.1	PTHR10788:SF25 - TREHALOSE-PHOSPHATE PHOSPHATASE D-RELATED (1 of 7)	Trehalose_PPase	TREHALOSE-6-PHOSPHATE SYNTHASE	catalytic activity			trehalose 6-phosphate phosphatase [EC:3.1.3.12]
Glyma.13G214600	32792029	32794840	METAQTL-PC_13.2	PTHR20863:SF29 - ACYL CARRIER PROTEIN 1, CHLOROPLASTIC-RELATED (1 of 6)	PP-binding	FAMILY NOT NAMED	fatty acid biosynthetic process		Acyl carrier protein/NADH-ubiquinone oxidoreductase, NDUFAB1/SDAP subunit
Glyma.13G215500	32284368	32292873	METAQTL-PC_13.2	PTHR11615//PTHR11615:SF113 - NITRATE, FROMATE, IRON DEHYDROGENASE // SUBFAMILY NOT NAMED (1 of 4)	DUF588	FAMILY NOT NAMED
Glyma.13G222300	32929308	32933716	METAQTL-PC_13.2	K00600 - glycine hydroxymethyltransferase (glyA, SHMT) (1 of 12)	SHMT	FAMILY NOT NAMED	catalytic activity	superpathway of L-serine and glycine biosynthesis I		glycine hydroxymethyltransferase [EC:2.1.2.1]
Glyma.13G231700	33725857	33731711	METAQTL-PC_13.3	PTHR18968//PTHR18968:SF132 - THIAMINE PYROPHOSPHATE ENZYMES // SUBFAMILY NOT NAMED (1 of 2)	TPP_enzyme_M	FAMILY NOT NAMED	magnesium ion binding	acetaldehyde biosynthesis II		pyruvate decarboxylase [EC:4.1.1.1]
Glyma.13G233500	33827657	33832176	METAQTL-PC_13.3	K07560 - D-tyrosyl-tRNA(Tyr) deacylase [EC:3.1.-.-] (dtd, DTD1) (1 of 2)	Tyr_Deacylase	D-TYROSYL-TRNA(TYR) DEACYLASE	cytoplasm		D-Tyr-tRNA (Tyr) deacylase	D-tyrosyl-tRNA(Tyr) deacylase [EC:3.1.-.-]
Glyma.13G235600	34024846	34038183	METAQTL-PC_13.3	PTHR11468:SF3 - GLYCOGEN PHOSPHORYLASE (1 of 1)	Phosphorylase	FAMILY NOT NAMED	phosphorylase activity	sucrose biosynthesis II		starch phosphorylase [EC:2.4.1.1]
Glyma.13G238600	34300961	34306151	METAQTL-PC_13.3	PTHR31561:SF21 - 3-KETOACYL-COA SYNTHASE 15 (1 of 2)	FAE1_CUT1_RppA		catalytic activity	sciadonate biosynthesis		3-ketoacyl-CoA synthase [EC:2.3.1.199]
Glyma.13G239000	34332382	34337280	METAQTL-PC_13.3	PTHR11771//PTHR11771:SF56 - LIPOXYGENASE // SUBFAMILY NOT NAMED (1 of 3)	Lipoxygenase	FAMILY NOT NAMED	protein binding	jasmonic acid biosynthesis		lipoxygenase [EC:1.13.11.12]
Glyma.13G240300	34437833	34440112	METAQTL-PC_13.3	PTHR11772//PTHR11772:SF19 - ASPARAGINE SYNTHETASE // SUBFAMILY NOT NAMED (1 of 2)	GATase_7	FAMILY NOT NAMED
Glyma.13G241000	34495764	34497993	METAQTL-PC_13.3	K01652 - acetolactate synthase I/II/III large subunit (E2.2.1.6L, ilvB, ilvG, ilvI) (1 of 5)	TPP_enzyme_M	FAMILY NOT NAMED	magnesium ion binding	L-isoleucine biosynthesis I (from threonine)		acetolactate synthase I/II/III large subunit [EC:2.2.1.6]
Glyma.13G241500	34553447	34556964	METAQTL-PC_13.3	K03941 - NADH dehydrogenase (ubiquinone) Fe-S protein 8 (NDUFS8) (1 of 3)	Fer4_7	NADH DEHYDROGENASE [UBIQUINONE] IRON-SULFUR PROTEIN 8, MITOCHONDRIAL	membrane	aerobic respiration I (cytochrome c)	NADH:ubiquinone oxidoreductase, NDUFS8/23 kDa subunit	NADH dehydrogenase (ubiquinone) Fe-S protein 8 [EC:1.6.5.3 1.6.99.3]
Glyma.13G242100	34593614	34596173	METAQTL-PC_13.3	PTHR11772//PTHR11772:SF14 - ASPARAGINE SYNTHETASE // SUBFAMILY NOT NAMED (1 of 12)	DUF3700	FAMILY NOT NAMED
Glyma.13G249600	35130865	35133675	METAQTL-PC_13.3	K03809 - NAD(P)H dehydrogenase (quinone) (wrbA) (1 of 20)	FMN_red		FMN binding	aerobic respiration II (cytochrome c) (yeast)	1,4-benzoquinone reductase-like; Trp repressor binding protein-like/protoplast-secreted protein	NAD(P)H dehydrogenase (quinone) [EC:1.6.5.2]
Glyma.13G249700	35136103	35138168	METAQTL-PC_13.3	K03809 - NAD(P)H dehydrogenase (quinone) (wrbA) (1 of 20)	FMN_red		FMN binding	aerobic respiration II (cytochrome c) (yeast)	1,4-benzoquinone reductase-like; Trp repressor binding protein-like/protoplast-secreted protein	NAD(P)H dehydrogenase (quinone) [EC:1.6.5.2]
Glyma.13G254100	35399177	35404520	METAQTL-PC_13.3	PTHR23029:SF40 - PHOSPHOGLYCERATE MUTASE-LIKE PROTEIN (1 of 7)	PGAM	FAMILY NOT NAMED			Predicted phosphoglycerate mutase
Glyma.13G255300	35510796	35513555	METAQTL-OC_13.3	PTHR11695//PTHR11695:SF540 - ALCOHOL DEHYDROGENASE RELATED // SUBFAMILY NOT NAMED (1 of 1)	ADH_zinc_N	FAMILY NOT NAMED	zinc ion binding	geraniol and geranial biosynthesis	Alcohol dehydrogenase, class V	cinnamyl-alcohol dehydrogenase [EC:1.1.1.195]
Glyma.13G255700	35536876	35541640	METAQTL-OC_13.3	1.2.1.27 - Methylmalonate-semialdehyde dehydrogenase (CoA acylating) / MSDH (1 of 5)	Aldedh	FAMILY NOT NAMED	metabolic process	L-valine degradation I	Methylmalonate semialdehyde dehydrogenase
Glyma.13G262200	35991191	35995707	METAQTL-OC_13.3	2.5.1.30 - Heptaprenyl diphosphate synthase / Trans-hexaprenyltranstransferase (1 of 2)	polyprenyl_synt	FAMILY NOT NAMED	isoprenoid biosynthetic process	octaprenyl diphosphate biosynthesis	Geranylgeranyl pyrophosphate synthase/Polyprenyl synthetase	all-trans-nonaprenyl-diphosphate synthase [EC:2.5.1.84 2.5.1.85]
Glyma.13G354900	43713173	43719304	METAQTL-OC_13.4	K00029 - malate dehydrogenase (oxaloacetate-decarboxylating)(NADP+) (E1.1.1.40, maeB) (1 of 10)	malic	FAMILY NOT NAMED	malic enzyme activity	C4 photosynthetic carbon assimilation cycle, NADP-ME type		malate dehydrogenase (oxaloacetate-decarboxylating)(NADP+) [EC:1.1.1.40]
Glyma.13G359800	44052110	44053954	METAQTL-OC_13.4	PTHR31307:SF8 - ALCOHOL DEHYDROGENASE TRANSCRIPTION FACTOR MYB/SANT-LIKE PROTEIN (1 of 3)	Myb_DNA-bind_4		DNA binding		Transcription factor GT-2 and related proteins, contains trihelix DNA-binding/SANT domain
Glyma.13G361400	44194730	44198199	METAQTL-OC_13.4	K15918 - D-glycerate 3-kinase (GLYK) (1 of 2)		URIDINE KINASE			Predicted kinase	D-glycerate 3-kinase [EC:2.7.1.31]
Glyma.13G362400	44281888	44286895	METAQTL-OC_13.4	3.1.3.76 - Lipid-phosphate phosphatase / Soluble epoxide hydrolase (1 of 5)	Abhydrolase_6	ALPHA/BETA HYDROLASE FOLD-CONTAINING PROTEIN			Predicted hydrolase/acyltransferase (alpha/beta hydrolase superfamily)
Glyma.13G362700	44325290	44335128	METAQTL-OC_13.4	K14521 - N-acetyltransferase 10 (NAT10, KRE33) (1 of 3)	DUF699	N-ACETYLTRANSFERASE 10	N-acetyltransferase activity			N-acetyltransferase 10 [EC:2.3.1.-]
Glyma.13G365000	44486560	44487967	METAQTL-OC_13.4	2.3.1.174 - 3-oxoadipyl-CoA thiolase / Beta-ketoadipyl-CoA thiolase (1 of 1)
Glyma.13G367000	44615359	44618910	METAQTL-OC_13.4	PTHR10371 - NADH DEHYDROGENASE UBIQUINONE FLAVOPROTEIN 2, MITOCHONDRIAL (1 of 2)	Complex1_24kDa	NADH DEHYDROGENASE [UBIQUINONE] FLAVOPROTEIN 2, MITOCHONDRIAL	oxidoreductase activity	aerobic respiration I (cytochrome c)	NADH:ubiquinone oxidoreductase, NDUFV2/24 kD subunit	NADH dehydrogenase (ubiquinone) flavoprotein 2 [EC:1.6.5.3 1.6.99.3]
Glyma.13G367900	44696169	44701536	METAQTL-OC_13.4	1.1.1.85 - 3-isopropylmalate dehydrogenase / IMDH (1 of 3)	Iso_dh	FAMILY NOT NAMED	magnesium ion binding	L-leucine biosynthesis		3-isopropylmalate dehydrogenase [EC:1.1.1.85]
Glyma.14G001000	119858	122089	METAQTL-PC_14.1	K00872 - homoserine kinase (thrB1) (1 of 1)	GHMP_kinases_N	FAMILY NOT NAMED	homoserine kinase activity	L-threonine biosynthesis	Homoserine kinase	homoserine kinase [EC:2.7.1.39]
Glyma.14G001800	223156	224758	METAQTL-PC_14.1	PTHR23029:SF36 - PHOSPHOGLYCERATE MUTASE-LIKE PROTEIN (1 of 1)	PGAM	FAMILY NOT NAMED			Phosphoglycerate mutase
Glyma.14G001900	224882	226605	METAQTL-PC_14.1	1.1.1.41 - Isocitrate dehydrogenase (NAD(+)) / Nicotinamide adenine dinucleotide isocitrate dehydrogenase (1 of 6)	Iso_dh	FAMILY NOT NAMED	magnesium ion binding	L-glutamine biosynthesis III		isocitrate dehydrogenase (NAD+) [EC:1.1.1.41]
Glyma.14G002900	296230	299990	METAQTL-PC_14.1	2.7.7.15 - Choline-phosphate cytidylyltransferase / Phosphorylcholine transferase (1 of 5)	CTP_transf_2	CYTIDYLYLTRANSFERASE	catalytic activity	choline biosynthesis III		choline-phosphate cytidylyltransferase [EC:2.7.7.15]
Glyma.14G004600	390304	394734	METAQTL-PC_14.1	2.3.1.9 - Acetyl-CoA C-acetyltransferase / Acetoacetyl-CoA thiolase (1 of 4)	Thiolase_N	FAMILY NOT NAMED	catalytic activity	L-isoleucine degradation I
Glyma.14G162300	39912118	39924522	METAQTL-OC_14.4	K00264 - glutamate synthase (NADPH/NADH) (GLT1) (1 of 4)	Pyr_redox_2	FAMILY NOT NAMED	catalytic activity	L-glutamate biosynthesis IV		glutamate synthase (NADPH/NADH) [EC:1.4.1.13 1.4.1.14]
Glyma.14G162500	39344460	39344980	METAQTL-OC_14.4	(1 of 15) 3.1.1.29 - Aminoacyl-tRNA hydrolase / Peptidyl-tRNA hydrolase		FAMILY NOT NAMED
Glyma.14G165100	40766457	40767333	METAQTL-OC_14.4	(1 of 55) PF00305 - Lipoxygenase (Lipoxygenase)	Lipoxygenase		oxidoreductase activity, acting on single donors with incorporation of molecular oxygen, incorporation of two atoms of oxygen
Glyma.14G165200	40838629	40844108	METAQTL-OC_14.4	(1 of 3) PTHR11929:SF148 - GLYCOPROTEIN 3-ALPHA-L-FUCOSYLTRANSFERASE A-RELATED		FAMILY NOT NAMED	protein glycosylation
Glyma.14G166400	41133077	41133406	METAQTL-OC_14.4	(1 of 1) PTHR11926:SF167 - UDP-GLYCOSYLTRANSFERASE 84A1-RELATED		FAMILY NOT NAMED	metabolic process
Glyma.14G167300	42262380	42264499	METAQTL-OC_14.4	PTHR15486:SF18 - GLYCEROL-3-PHOSPHATE ACYLTRANSFERASE 2-RELATED (1 of 8)	Acyltransferase	FAMILY NOT NAMED	metabolic process	superpathway of phosphatidate biosynthesis (yeast)		glycerol-3-phosphate acyltransferase [EC:2.3.1.15]
Glyma.14G167400	42369613	42372179	METAQTL-PC_14.3	PTHR15486:SF18 - GLYCEROL-3-PHOSPHATE ACYLTRANSFERASE 2-RELATED (1 of 8)	Acyltransferase	FAMILY NOT NAMED	metabolic process	superpathway of phosphatidate biosynthesis (yeast)		glycerol-3-phosphate acyltransferase [EC:2.3.1.15]
Glyma.14G167600	42489634	42496483	METAQTL-PC_14.3	2.6.1.83 - LL-diaminopimelate aminotransferase / LL-diaminopimelate transaminase (1 of 6)	Aminotran_1_2	FAMILY NOT NAMED	catalytic activity	L-lysine biosynthesis VI
Glyma.14G167700	41621488	41623720	METAQTL-PC_14.3	(1 of 6) 2.6.1.83 - LL-diaminopimelate aminotransferase / LL-diaminopimelate transaminase	Aminotran_1_2	FAMILY NOT NAMED	catalytic activity	L-lysine biosynthesis VI
Glyma.14G170700	43160845	43164988	METAQTL-PC_14.3	PTHR11931:SF6 - PHOSPHOGLYCERATE/BISPHOSPHOGLYCERATE MUTASE (1 of 4)	PGAM	FAMILY NOT NAMED	phosphoglycerate mutase activity	homolactic fermentation	Phosphoglycerate mutase
Glyma.14G171700	43372658	43375669	METAQTL-PC_14.3	PTHR10788:SF25 - TREHALOSE-PHOSPHATE PHOSPHATASE D-RELATED (1 of 7)	Trehalose_PPase	TREHALOSE-6-PHOSPHATE SYNTHASE	catalytic activity			trehalose 6-phosphate phosphatase [EC:3.1.3.12]
Glyma.14G173500	43790720	43792796	METAQTL-PC_14.3	1.13.11.58 - Linoleate 9S-lipoxygenase / Linoleate 9-lipoxygenase (1 of 35)	Lipoxygenase	FAMILY NOT NAMED	oxidoreductase activity, acting on single donors with incorporation of molecular oxygen, incorporation of two atoms of oxygen	divinyl ether biosynthesis I
Glyma.14G198300	46345968	46346877	METAQTL-PC_14.4	(1 of 3) PTHR11926//PTHR11926:SF416 - GLUCOSYL/GLUCURONOSYL TRANSFERASES		FAMILY NOT NAMED	metabolic process
Glyma.14G202100	47595734	47599331	METAQTL-PC_14.4	K01866 - tyrosyl-tRNA synthetase (YARS, tyrS) (1 of 3)	tRNA-synt_1b	FAMILY NOT NAMED	nucleotide binding	tRNA charging		tyrosyl-tRNA synthetase [EC:6.1.1.1]
Glyma.14G207700	48217158	48221765	METAQTL-PC_14.4	K12261 - 2-hydroxyacyl-CoA lyase 1 (HACL1) (1 of 2)	TPP_enzyme_M	FAMILY NOT NAMED	magnesium ion binding			2-hydroxyacyl-CoA lyase 1 [EC:4.1.-.-]
Glyma.14G208200	48243120	48245222	METAQTL-PC_14.4	PTHR24095:SF177 - ACYL-ACTIVATING ENZYME 5, PEROXISOMAL-RELATED (1 of 6)	AMP-binding	FAMILY NOT NAMED	catalytic activity
Glyma.14G208300	48248630	48250702	METAQTL-PC_14.4	PTHR24095:SF177 - ACYL-ACTIVATING ENZYME 5, PEROXISOMAL-RELATED (1 of 6)	AMP-binding	FAMILY NOT NAMED	catalytic activity
Glyma.15G016100	1263254	1264526	METAQTL-OC_15.1	PTHR10996//PTHR10996:SF139 - 2-HYDROXYACID DEHYDROGENASE-RELATED // SUBFAMILY NOT NAMED (1 of 3)	2-Hacid_dh_C	2-HYDROXYACID DEHYDROGENASE-RELATED	metabolic process	rosmarinic acid biosynthesis II	Glyoxylate/hydroxypyruvate reductase (D-isomer-specific 2-hydroxy acid dehydrogenase superfamily)	hydroxypyruvate reductase 2
Glyma.15G023000	1804348	1806956	METAQTL-PC_15.1	3.1.3.75 - Phosphoethanolamine/phosphocholine phosphatase / PHOSPHO1 (1 of 8)	Put_Phosphatase	FAMILY NOT NAMED	metabolic process	choline biosynthesis I	Predicted haloacid dehalogenase-like hydrolase	pyridoxal phosphate phosphatase PHOSPHO2 [EC:3.1.3.74]
Glyma.15G023100	1815726	1818184	METAQTL-PC_15.1	3.1.3.75 - Phosphoethanolamine/phosphocholine phosphatase / PHOSPHO1 (1 of 8)	Put_Phosphatase	FAMILY NOT NAMED	metabolic process	choline biosynthesis I	Predicted haloacid dehalogenase-like hydrolase
Glyma.15G024200	1939163	1946654	METAQTL-PC_15.1	K15403 - fatty acid omega-hydroxy dehydrogenase (ACE, HTH) (1 of 3)	GMC_oxred_N	FAMILY NOT NAMED	fatty acid omega-oxidation			fatty acid omega-hydroxy dehydrogenase [EC:1.1.-.-]
Glyma.15G026300	2123615	2128264	METAQTL-PC_15.1	K15718 - linoleate 9S-lipoxygenase (LOX1_5) (1 of 21)	Lipoxygenase	FAMILY NOT NAMED	protein binding	divinyl ether biosynthesis I		linoleate 9S-lipoxygenase [EC:1.13.11.58]
Glyma.15G026400	2130602	2134778	METAQTL-PC_15.1	K15718 - linoleate 9S-lipoxygenase (LOX1_5) (1 of 21)	Lipoxygenase	FAMILY NOT NAMED	protein binding	divinyl ether biosynthesis I		linoleate 9S-lipoxygenase [EC:1.13.11.58]
Glyma.15G026500	2142359	2147664	METAQTL-PC_15.1	K15718 - linoleate 9S-lipoxygenase (LOX1_5) (1 of 21)	Lipoxygenase	FAMILY NOT NAMED	protein binding	divinyl ether biosynthesis I		linoleate 9S-lipoxygenase [EC:1.13.11.58]
Glyma.15G027000	2171442	2174327	METAQTL-PC_15.1	K01733 - threonine synthase (thrC) (1 of 3)	PALP	SER/THR DEHYDRATASE, TRP SYNTHASE		L-threonine biosynthesis		threonine synthase [EC:4.2.3.1]
Glyma.15G029200	2356367	2366276	METAQTL-PC_15.1	K00311 - electron-transferring-flavoprotein dehydrogenase (ETFDH) (1 of 1)	ETF_QO	ELECTRON TRANSFER FLAVOPROTEIN-UBIQUINONE OXIDOREDUCTASE	electron-transferring-flavoprotein dehydrogenase activity			electron-transferring-flavoprotein dehydrogenase [EC:1.5.5.1]
Glyma.15G029800	2388027	2391800	METAQTL-PC_15.1	PTHR10584:SF168 - F14I3.3 PROTEIN-RELATED (1 of 4)	PfkB	SUGAR KINASE		sucrose degradation III (sucrose invertase)	Ribokinase	fructokinase [EC:2.7.1.4]
Glyma.15G046300	3675303	3676925	METAQTL-OC_15.2	PTHR31561:SF20 - 3-KETOACYL-COA SYNTHASE 7 (1 of 2)	FAE1_CUT1_RppA		catalytic activity	sciadonate biosynthesis		3-ketoacyl-CoA synthase [EC:2.3.1.199]
Glyma.15G050100	3958743	3960926	METAQTL-PC_15.2	(1 of 9) 3.1.3.11 - Fructose-bisphosphatase / Hexose diphosphatase	FBPase	FAMILY NOT NAMED	carbohydrate metabolic process	sucrose biosynthesis I (from photosynthesis)	Fructose-1,6-bisphosphatase
Glyma.15G121300	9537076	9539912	METAQTL-OC_15.3	PTHR19288:SF33 - PHOSPHOGLYCOLATE PHOSPHATASE 2 (1 of 4)	Hydrolase_6	FAMILY NOT NAMED	metabolic process
Glyma.15G121900	9600676	9605793	METAQTL-OC_15.3	PTHR11538//PTHR11538:SF43 - PHENYLALANYL-TRNA SYNTHETASE // SUBFAMILY NOT NAMED (1 of 4)	DUF2431	FAMILY NOT NAMED
Glyma.15G186600	19225772	19227687	METAQTL-OC_15.4	(1 of 5) PTHR20852:SF62 - GLUTAMINE SYNTHETASE CYTOSOLIC ISOZYME 1-3-RELATED		FAMILY NOT NAMED	catalytic activity	L-glutamine biosynthesis I
Glyma.15G188000	19650965	19651315	METAQTL-OC_15.4	K03935 - NADH dehydrogenase (ubiquinone) Fe-S protein 2 (NDUFS2) (1 of 4)	Complex1_49kDa	FAMILY NOT NAMED	oxidoreductase activity, acting on NAD(P)H	aerobic respiration I (cytochrome c)		NADH dehydrogenase (ubiquinone) Fe-S protein 2 [EC:1.6.5.3 1.6.99.3]
Glyma.15G188500	20474979	20479349	METAQTL-OC_15.4	K00898 - pyruvate dehydrogenase kinase 2/3/4 [EC:2.7.11.2] (PDK2_3_4) (1 of 3)	BCDHK_Adom3	FAMILY NOT NAMED			Dehydrogenase kinase	pyruvate dehydrogenase kinase 2/3/4 [EC:2.7.11.2]
Glyma.15G191800	21554494	21556053	METAQTL-OC_15.4	PTHR11615//PTHR11615:SF120 - NITRATE, FROMATE, IRON DEHYDROGENASE // SUBFAMILY NOT NAMED (1 of 4)	DUF588	FAMILY NOT NAMED
Glyma.15G207800	28177776	28179185	METAQTL-PC_15.4	2.4.1.25 - 4-alpha-glucanotransferase / Oligo-1,4-1,4-glucantransferase (1 of 6)	Glyco_hydro_77		4-alpha-glucanotransferase activity	sucrose biosynthesis II
Glyma.15G210100	33102184	33136902	METAQTL-PC_15.4	PTHR10788:SF6 - BCDNA.GH08860 (1 of 5)	Trehalose_PPase	TREHALOSE-6-PHOSPHATE SYNTHASE	catalytic activity			trehalose 6-phosphate synthase/phosphatase [EC:2.4.1.15 3.1.3.12]
Glyma.15G212600	33402757	33405141	METAQTL-PC_15.4	(1 of 145) 2.5.1.18 - Glutathione transferase / S-(hydroxyalkyl)glutathione lyase				glutathione-mediated detoxification II
Glyma.15G213100	34483545	34492100	METAQTL-PC_15.4	1.3.1.34 - 2,4-dienoyl-CoA reductase (NADPH) / 4-enoyl-CoA reductase (NADPH) (1 of 2)	KR	FAMILY NOT NAMED		unsaturated, even numbered fatty acid β-oxidation	Reductases with broad range of substrate specificities	peroxisomal 2,4-dienoyl-CoA reductase [EC:1.3.1.34]
Glyma.16G046900	4441036	4445103	METAQTL-OC_16.1	K11755 - phosphoribosyl-ATP pyrophosphohydrolase / phosphoribosyl-AMP cyclohydrolase (hisIE) (1 of 1)	PRA-PH	FAMILY NOT NAMED	histidine biosynthetic process	L-histidine biosynthesis		phosphoribosyl-ATP pyrophosphohydrolase / phosphoribosyl-AMP cyclohydrolase [EC:3.6.1.31 3.5.4.19]
Glyma.16G049300	4698894	4705133	METAQTL-OC_16.1	2.7.2.4 - Aspartate kinase / Aspartokinase (1 of 7)	AA_kinase	FAMILY NOT NAMED	aspartate kinase activity	L-lysine biosynthesis VI
Glyma.16G049500	4723127	4727073	METAQTL-OC_16.1	PTHR24322:SF547 - ALCOHOL DEHYDROGENASE-LIKE PROTEIN (1 of 2)	adh_short_C2	FAMILY NOT NAMED		abscisic acid biosynthesis	Reductases with broad range of substrate specificities
Glyma.16G108000	21969989	21970757	METAQTL-OC_16.3	(1 of 26) PTHR10353//PTHR10353:SF81 - GLYCOSYL HYDROLASE	Glyco_hydro_1	GLYCOSYL HYDROLASE	catalytic activity	carbohydrate metabolic process
Glyma.16G108100	21973746	21974810	METAQTL-OC_16.3	(1 of 19) 2.1.2.1 - Glycine hydroxymethyltransferase / Threonine aldolase	SHMT	FAMILY NOT NAMED	catalytic activity	superpathway of L-serine and glycine biosynthesis I
Glyma.16G108900	23097074	23110615	METAQTL-OC_16.3	PTHR10668:SF80 - LONG-CHAIN-ALCOHOL OXIDASE FAO4A (1 of 4)	GMC_oxred_N	PHYTOENE DEHYDROGENASE	oxidoreductase activity, acting on CH-OH group of donors	alkane oxidation		long-chain-alcohol oxidase [EC:1.1.3.20]
Glyma.16G110900	24614353	24622601	METAQTL-OC_16.3	PTHR12497:SF1 - N-ACYLPHOSPHATIDYLETHANOLAMINE SYNTHASE (1 of 2)	Acyltransferase	FAMILY NOT NAMED	phospholipid metabolic process	linoleate biosynthesis I (plants)	Phosphate acyltransferase	monolysocardiolipin acyltransferase [EC:2.3.1.-]
Glyma.16G115700	25869270	25881833	METAQTL-OC_16.3	K14457 - 2-acylglycerol O-acyltransferase 2 (MOGAT2, MGAT2) (1 of 4)	DAGAT	FAMILY NOT NAMED	transferase activity, transferring acyl groups other than amino-acyl groups	diacylglycerol and triacylglycerol biosynthesis	Acyl-CoA:diacylglycerol acyltransferase (DGAT)	2-acylglycerol O-acyltransferase 2 [EC:2.3.1.22]
Glyma.16G115800	25919774	25929487	METAQTL-OC_16.3	K14457 - 2-acylglycerol O-acyltransferase 2 (MOGAT2, MGAT2) (1 of 4)	DAGAT	FAMILY NOT NAMED	transferase activity, transferring acyl groups other than amino-acyl groups	diacylglycerol and triacylglycerol biosynthesis	Acyl-CoA:diacylglycerol acyltransferase (DGAT)	2-acylglycerol O-acyltransferase 2 [EC:2.3.1.22]
Glyma.16G117600	26247904	26249436	METAQTL-OC_16.3	(1 of 5) 2.7.7.79 - tRNA(His) guanylyltransferase / Histidine tRNA guanylyltransferase	Thg1	FAMILY NOT NAMED	magnesium ion binding		Uncharacterized conserved protein
Glyma.16G118800	26671369	26675650	METAQTL-OC_16.3	PTHR23416:SF63 - SERINE ACETYLTRANSFERASE 2-RELATED (1 of 4)	Hexapep	FAMILY NOT NAMED	cytoplasm	L-cysteine biosynthesis I	Serine O-acetyltransferase	serine O-acetyltransferase [EC:2.3.1.30]
Glyma.16G118900	26699421	26702864	METAQTL-OC_16.3	1.1.1.41 - Isocitrate dehydrogenase (NAD(+)) / Nicotinamide adenine dinucleotide isocitrate dehydrogenase (1 of 6)	Iso_dh	FAMILY NOT NAMED	magnesium ion binding	L-glutamine biosynthesis III		isocitrate dehydrogenase (NAD+) [EC:1.1.1.41]
Glyma.16G119300	26643902	26644416	METAQTL-OC_16.3	(1 of 13) PTHR11732//PTHR11732:SF253 - ALDO/KETO REDUCTASE		FAMILY NOT NAMED	oxidoreductase activity
Glyma.16G124000	27539640	27542320	METAQTL-OC_16.3	PTHR22835:SF184 - GDSL ESTERASE/LIPASE EXL1-RELATED (1 of 12)	Lipase_GDSL	FAMILY NOT NAMED	hydrolase activity, acting on ester bonds	triacylglycerol degradation
Glyma.16G124200	27567153	27569793	METAQTL-OC_16.3	PTHR22835:SF184 - GDSL ESTERASE/LIPASE EXL1-RELATED (1 of 12)	Lipase_GDSL	FAMILY NOT NAMED	hydrolase activity, acting on ester bonds	triacylglycerol degradation
Glyma.16G128100	28022569	28027078	METAQTL-OC_16.3	(1 of 3) PTHR11695:SF449 - ALCOHOL DEHYDROGENASE-LIKE 6	ADH_N	FAMILY NOT NAMED	binding	phytol degradation	Alcohol dehydrogenase, class III
Glyma.16G129500	28236089	28237135	METAQTL-OC_16.3	(1 of 5) 2.7.7.79 - tRNA(His) guanylyltransferase / Histidine tRNA guanylyltransferase	Thg1	FAMILY NOT NAMED	magnesium ion binding		Uncharacterized conserved protein
Glyma.16G131700	28874074	28878116	METAQTL-OC_16.3	PTHR11699:SF117 - ALDEHYDE DEHYDROGENASE FAMILY 3 MEMBER F1 (1 of 2)	Aldedh	FAMILY NOT NAMED	aldehyde dehydrogenase [NAD(P)+] activity	phytol degradation		aldehyde dehydrogenase (NAD+) [EC:1.2.1.3]
Glyma.16G133300	28980524	28985880	METAQTL-OC_16.3	PTHR23324:SF71 - PHOSPHATIDYLINOSITOL/PHOSPHATIDYLCHOLINE TRANSFER PROTEIN SFH2-RELATED (1 of 2)	CRAL_TRIO_N	FAMILY NOT NAMED			Phosphatidylinositol transfer protein SEC14 and related proteins
Glyma.16G142200	30283820	30285881	METAQTL-OC_16.3	2.3.1.199//6.2.1.2 - Very-long-chain 3-oxoacyl-CoA synthase / Very-long-chain beta-ketoacyl-CoA synthase // Butyrate--CoA ligase / Fatty acid thiokinase (medium chain) (1 of 4)	ELO	FAMILY NOT NAMED	integral component of membrane	phosphatidylcholine acyl editing	Fatty acyl-CoA elongase/Polyunsaturated fatty acid specific elongation enzyme
Glyma.16G145900	30875067	30882910	METAQTL-PC_16.2	K16675 - palmitoyltransferase ZDHHC9/14/18 (ZDHHC9_14_18) (1 of 11)	zf-DHHC	FAMILY NOT NAMED	zinc ion binding		DHHC-type Zn-finger proteins	palmitoyltransferase ZDHHC9/14/18 [EC:2.3.1.225]
Glyma.16G147300	31001849	31009063	METAQTL-PC_16.2	K00928 - aspartate kinase (lysC) (1 of 3)	AA_kinase	FAMILY NOT NAMED	aspartate kinase activity	L-lysine biosynthesis VI		aspartate kinase [EC:2.7.2.4]
Glyma.16G150200	31061228	31064304	METAQTL-PC_16.2	(1 of 5) 1.2.1.12//1.2.1.13 - Glyceraldehyde-3-phosphate dehydrogenase (phosphorylating) / Triosephosphate dehydrogenase // Glyceraldehyde-3-phosphate dehydrogenase (NADP(+)) (phosphorylating) / Triosephosphate dehydrogenase (NADP+)	Gp_dh_C	GLYCERALDEHYDE 3-PHOSPHATE DEHYDROGENASE	binding	homolactic fermentation	Glyceraldehyde 3-phosphate dehydrogenase
Glyma.16G152300	31491691	31494641	METAQTL-PC_16.2	PTHR11817//PTHR11817:SF34 - PYRUVATE KINASE // SUBFAMILY NOT NAMED (1 of 3)	PK_C	FAMILY NOT NAMED	magnesium ion binding	homolactic fermentation		pyruvate kinase [EC:2.7.1.40]
Glyma.16G153400	31586332	31591260	METAQTL-PC_16.2	1.4.1.2//1.4.1.3 - Glutamate dehydrogenase / Glutamic dehydrogenase // Glutamate dehydrogenase (NAD(P)(+)) / Glutamic dehydrogenase (1 of 1)	ELFV_dehydrog_N	FAMILY NOT NAMED	cellular amino acid metabolic process	L-glutamate degradation I		glutamate dehydrogenase (NAD(P)+) [EC:1.4.1.3]
Glyma.16G155400	31760109	31762860	METAQTL-OC_16.4	PTHR23091:SF208 - ACYL-COA N-ACYLTRANSFERASES SUPERFAMILY PROTEIN (1 of 4)	Acetyltransf_1	FAMILY NOT NAMED	N-acetyltransferase activity
Glyma.16G155800	31800783	31807985	METAQTL-OC_16.4	2.6.1.9 - Histidinol-phosphate transaminase / Imidazolylacetolphosphate aminotransferase (1 of 1)	Alliinase_C	FAMILY NOT NAMED	histidine biosynthetic process	L-histidine biosynthesis	Histidinol phosphate aminotransferase	histidinol-phosphate aminotransferase [EC:2.6.1.9]
Glyma.17G128600	10284039	10288157	METAQTL-OC_17.2	K01940 - argininosuccinate synthase (argG, ASS1) (1 of 3)	Arginosuc_synth	FAMILY NOT NAMED	argininosuccinate synthase activity	L-arginine biosynthesis I (via L-ornithine)		argininosuccinate synthase [EC:6.3.4.5]
Glyma.17G130500	10448445	10450238	METAQTL-OC_17.2	PF04669 - Polysaccharide biosynthesis (Polysacc_synt_4) (1 of 20)	DUF579
Glyma.17G131500	10537267	10541181	METAQTL-OC_17.2	K13519 - lysophospholipid acyltransferase (LPT1, ALE1) (1 of 2)	MBOAT	FAMILY NOT NAMED		linoleate biosynthesis I (plants)	Predicted membrane protein	lysophospholipid acyltransferase [EC:2.3.1.51 2.3.1.23 2.3.1.-]
Glyma.17G132100	10607219	10612547	METAQTL-OC_17.2	PTHR11552//PTHR11552:SF116 - GLUCOSE-METHANOL-CHOLINE GMC OXIDOREDUCTASE // SUBFAMILY NOT NAMED (1 of 2)	GMC_oxred_N	FAMILY NOT NAMED	oxidoreductase activity, acting on CH-OH group of donors			choline dehydrogenase [EC:1.1.99.1]
Glyma.17G132500	10647660	10649407	METAQTL-OC_17.2	1.1.1.133 - dTDP-4-dehydrorhamnose reductase / dTDP-6-deoxy-L-mannose dehydrogenase (1 of 3)	RmlD_sub_bind	FAMILY NOT NAMED				3,5-epimerase/4-reductase [EC:5.1.3.- 1.1.1.-]
Glyma.17G138700	11230326	11235025	METAQTL-OC_17.2	PTHR10788:SF38 - TREHALOSE-PHOSPHATE PHOSPHATASE F-RELATED (1 of 5)	Trehalose_PPase	TREHALOSE-6-PHOSPHATE SYNTHASE	catalytic activity			trehalose 6-phosphate phosphatase [EC:3.1.3.12]
Glyma.17G139100	11271933	11275531	METAQTL-OC_17.2	PTHR14969:SF13 - AT30094P (1 of 2)	PAP2	FAMILY NOT NAMED		diacylglycerol and triacylglycerol biosynthesis	Uncharacterized conserved protein containing PAP2 domain
Glyma.17G140600	11400821	11402971	METAQTL-OC_17.2	K00016 - L-lactate dehydrogenase (LDH, ldh) (1 of 3)	Ldh_1_N	FAMILY NOT NAMED	catalytic activity	homolactic fermentation		L-lactate dehydrogenase [EC:1.1.1.27]
Glyma.17G142000	11521673	11528331	METAQTL-OC_17.2	PTHR22594:SF6 - ASPARAGINE--TRNA LIGASE, MITOCHONDRIAL (1 of 2)	tRNA-synt_2	FAMILY NOT NAMED	nucleotide binding	tRNA charging		asparaginyl-tRNA synthetase [EC:6.1.1.22]
Glyma.17G143100	11614576	11616202	METAQTL-OC_17.2	1.1.1.18 - Inositol 2-dehydrogenase / Myo-inositol 2-dehydrogenase (1 of 1)	GFO_IDH_MocA	FAMILY NOT NAMED	oxidoreductase activity
Glyma.17G144500	11839475	11840020	METAQTL-OC_17.2	(1 of 145) 2.5.1.18 - Glutathione transferase / S-(hydroxyalkyl)glutathione lyase			protein oligomerization	glutathione-mediated detoxification II
Glyma.17G169000	15603951	15607010	METAQTL-PC_17.3	1.3.1.88 - tRNA-dihydrouridine(16/17) synthase (NAD(P)(+)) / tRNA-dihydrouridine synthase 1 (1 of 2)	Dus	FAMILY NOT NAMED	catalytic activity		tRNA-dihydrouridine synthase	tRNA-dihydrouridine synthase 1 [EC:1.3.1.88]
Glyma.17G176200	18640600	18644674	METAQTL-PC_17.3	KOG1014 - 17 beta-hydroxysteroid dehydrogenase type 3, HSD17B3 (1 of 6)	adh_short_C2	FAMILY NOT NAMED			17 beta-hydroxysteroid dehydrogenase type 3, HSD17B3
Glyma.17G178900	19484077	19488744	METAQTL-PC_17.3	(1 of 1) KOG2263 - Methionine synthase II (cobalamin-independent)	Meth_synt_1		5-methyltetrahydropteroyltriglutamate-homocysteine S-methyltransferase activity	superpathway of L-lysine, L-threonine and L-methionine biosynthesis II	Methionine synthase II (cobalamin-independent)
Glyma.17G181400	21455533	21455999	METAQTL-PC_17.3	(1 of 10) PTHR24423:SF530 - ETHYLENE RESPONSE SENSOR 2-RELATED		FAMILY NOT NAMED
Glyma.17G182400	22439701	22440759	METAQTL-PC_17.3	(1 of 4) PTHR19443:SF5 - HEXOKINASE-LIKE 1 PROTEIN	Hexokinase_2	FAMILY NOT NAMED	cellular glucose homeostasis	sucrose biosynthesis II
Glyma.17G183700	23264455	23272601	METAQTL-PC_17.3	PTHR31561:SF25 - 3-KETOACYL-COA SYNTHASE 17-RELATED (1 of 6)	FAE1_CUT1_RppA		catalytic activity	sciadonate biosynthesis		3-ketoacyl-CoA synthase [EC:2.3.1.199]
Glyma.17G183900	23290764	23291372	METAQTL-PC_17.3	(1 of 11) 2.1.1.14 - 5-methyltetrahydropteroyltriglutamate--homocysteine S-methyltransferase / Tetrahydropteroylglutamate-homocysteine transmethylase	Meth_synt_2		5-methyltetrahydropteroyltriglutamate-homocysteine S-methyltransferase activity	superpathway of L-lysine, L-threonine and L-methionine biosynthesis II
Glyma.17G184700	23578489	23590081	METAQTL-PC_17.3	2.6.1.13 - Ornithine aminotransferase / Ornithine--oxo-acid transaminase (1 of 7)	Aminotran_3	FAMILY NOT NAMED	catalytic activity	L-proline biosynthesis III
Glyma.17G184900	23608398	23615300	METAQTL-PC_17.3	K00549 - 5-methyltetrahydropteroyltriglutamate--homocysteine methyltransferase (metE) (1 of 6)	Meth_synt_1		5-methyltetrahydropteroyltriglutamate-homocysteine S-methyltransferase activity	superpathway of L-lysine, L-threonine and L-methionine biosynthesis II		5-methyltetrahydropteroyltriglutamate--homocysteine methyltransferase [EC:2.1.1.14]
Glyma.17G186800	23884625	23893562	METAQTL-PC_17.3	K01873 - valyl-tRNA synthetase (VARS, valS) (1 of 2)	tRNA-synt_1	FAMILY NOT NAMED	nucleotide binding	tRNA charging		valyl-tRNA synthetase [EC:6.1.1.9]
Glyma.17G186900	23913132	23923797	METAQTL-PC_17.3	6.1.1.9 - Valine--tRNA ligase / Valyl-tRNA synthetase (1 of 6)	tRNA-synt_1	FAMILY NOT NAMED	nucleotide binding	tRNA charging
Glyma.17G187000	23941214	23963801	METAQTL-PC_17.3	6.1.1.9 - Valine--tRNA ligase / Valyl-tRNA synthetase (1 of 6)	tRNA-synt_1g	FAMILY NOT NAMED	nucleotide binding	tRNA charging
Glyma.17G188000	24337467	24340754	METAQTL-PC_17.3	(1 of 11) 2.1.1.14 - 5-methyltetrahydropteroyltriglutamate--homocysteine S-methyltransferase / Tetrahydropteroylglutamate-homocysteine transmethylase	Meth_synt_1		5-methyltetrahydropteroyltriglutamate-homocysteine S-methyltransferase activity	superpathway of L-lysine, L-threonine and L-methionine biosynthesis II
Glyma.17G188100	24434982	24443261	METAQTL-PC_17.3	2.1.1.14 - 5-methyltetrahydropteroyltriglutamate--homocysteine S-methyltransferase / Tetrahydropteroylglutamate-homocysteine transmethylase (1 of 11)	Meth_synt_2		5-methyltetrahydropteroyltriglutamate-homocysteine S-methyltransferase activity	superpathway of L-lysine, L-threonine and L-methionine biosynthesis II
Glyma.18G002900	242982	249589	METAQTL-PC_18.1	(1 of 3) 1.1.1.3//2.7.2.4 - Aspartate kinase / Aspartokinase	AA_kinase	FAMILY NOT NAMED	binding	L-lysine biosynthesis VI	Homoserine dehydrogenase
Glyma.18G006000	447871	449371	METAQTL-PC_18.1	PF04669 - Polysaccharide biosynthesis (Polysacc_synt_4) (1 of 20)	DUF579
Glyma.18G009200	667331	671565	METAQTL-OC_18.1	K00059 - 3-oxoacyl- (fabG) (1 of 4)	adh_short_C2	FAMILY NOT NAMED	3-oxoacyl-[acyl-carrier-protein] reductase (NADPH) activity	octanoyl-[acyl-carrier protein] biosynthesis (mitochondria, yeast)	Mitochondrial/plastidial beta-ketoacyl-ACP reductase	3-oxoacyl-[acyl-carrier protein] reductase [EC:1.1.1.100]
Glyma.18G009700	689563	695445	METAQTL-OC_18.1	PTHR10836:SF59 - GLYCERALDEHYDE-3-PHOSPHATE DEHYDROGENASE GAPC1, CYTOSOLIC (1 of 2)	Gp_dh_C	GLYCERALDEHYDE 3-PHOSPHATE DEHYDROGENASE	glucose metabolic process	homolactic fermentation	Glyceraldehyde 3-phosphate dehydrogenase	glyceraldehyde 3-phosphate dehydrogenase [EC:1.2.1.12]
Glyma.18G023100	1681436	1684052	METAQTL-OC_18.2	(1 of 8) 1.3.1.78 - Arogenate dehydrogenase (NADP(+)) / TyrAAT2	PDH	FAMILY NOT NAMED	prephenate dehydrogenase (NADP+) activity	superpathway of L-phenylalanine and L-tyrosine biosynthesis		arogenate dehydrogenase (NADP+), plant [EC:1.3.1.78]
Glyma.18G023300	1693927	1700722	METAQTL-OC_18.2	(1 of 4) PTHR18866//PTHR18866:SF99 - CARBOXYLASE:PYRUVATE/ACETYL-COA/PROPIONYL-COA CARBOXYLASE	Biotin_lipoyl	FAMILY NOT NAMED
Glyma.18G120400	15016390	15018600	METAQTL-OC_18.3	1.14.19.4 - Delta(8)-fatty-acid desaturase / SLD (1 of 6)	FA_desaturase	FAMILY NOT NAMED	lipid metabolic process	arachidonate biosynthesis IV (8-detaturase, lower eukaryotes)	Delta 6-fatty acid desaturase/delta-8 sphingolipid desaturase	delta8-fatty-acid desaturase [EC:1.14.19.4]
Glyma.18G124100	16077320	16080932	METAQTL-OC_18.3	1.1.1.40 - Malate dehydrogenase (oxaloacetate-decarboxylating) (NADP(+)) / Pyruvic-malic carboxylase (1 of 14)			iron ion binding	1,3-β-D-glucan biosynthesis
Glyma.18G175600	41769094	41769531	METAQTL-PC_18.3	(1 of 14) PTHR33184:SF11 - BETA-1,3-N-ACETYLGLUCOSAMINYLTRANSFERASE FAMILY PROTEIN
Glyma.18G177000	42493461	42499284	METAQTL-PC_18.3	K00083 - cinnamyl-alcohol dehydrogenase (E1.1.1.195) (1 of 13)	ADH_zinc_N	FAMILY NOT NAMED	zinc ion binding	phenylpropanoid biosynthesis	Alcohol dehydrogenase, class V	cinnamyl-alcohol dehydrogenase [EC:1.1.1.195]
Glyma.18G177700	42365922	42366920	METAQTL-PC_18.3	(1 of 6) 2.6.1.78 - Aspartate--prephenate aminotransferase / Prephenate transaminase	Aminotran_1_2	FAMILY NOT NAMED	catalytic activity	L-aspartate biosynthesis
Glyma.18G180400	43714654	43717800	METAQTL-PC_18.3	PTHR13832:SF228 - PROTEIN PHOSPHATASE 2C 36-RELATED (1 of 4)	PP2C_2	FAMILY NOT NAMED	catalytic activity		Protein phosphatase 2C/pyruvate dehydrogenase (lipoamide) phosphatase	pyruvate dehydrogenase phosphatase [EC:3.1.3.43]
Glyma.18G182200	43916230	43916565	METAQTL-PC_18.3	(1 of 12) 4.1.1.39 - Ribulose-bisphosphate carboxylase / RuBP carboxylase	RbcS		carbon fixation	Calvin-Benson-Bassham cycle
Glyma.18G182300	43923490	43923987	METAQTL-PC_18.3	(1 of 12) 4.1.1.39 - Ribulose-bisphosphate carboxylase / RuBP carboxylase	RbcS		carbon fixation	Calvin-Benson-Bassham cycle
Glyma.18G187900	45469729	45472733	METAQTL-PC_18.3	PTHR11732//PTHR11732:SF279 - ALDO/KETO REDUCTASE // SUBFAMILY NOT NAMED (1 of 2)	Aldo_ket_red	FAMILY NOT NAMED	oxidoreductase activity		Aldo/keto reductase family proteins
Glyma.18G188000	45479886	45488929	METAQTL-PC_18.3	1.2.1.41//2.7.2.11 - Glutamate-5-semialdehyde dehydrogenase / Glutamyl-gamma-semialdehyde dehydrogenase // Glutamate 5-kinase / Gamma-glutamyl kinase (1 of 4)	AA_kinase	FAMILY NOT NAMED	catalytic activity	L-proline biosynthesis I		delta-1-pyrroline-5-carboxylate synthetase [EC:2.7.2.11 1.2.1.41]
Glyma.18G188200	45256374	45263103	METAQTL-PC_18.3	(1 of 6) PTHR23416:SF56 - SERINE ACETYLTRANSFERASE 1, CHLOROPLASTIC-RELATED	Hexapep	FAMILY NOT NAMED	transferase activity	seleno-amino acid biosynthesis
Glyma.18G188400	45328408	45328740	METAQTL-PC_18.3	(1 of 5) 4.1.1.8 - Oxalyl-CoA decarboxylase / Oxalyl-CoA carboxy-lyase	TPP_enzyme_C	FAMILY NOT NAMED	catalytic activity
Glyma.18G190600	46030172	46031367	METAQTL-PC_18.3	(1 of 16) PTHR11260//PTHR11260:SF314 - GLUTATHIONE S-TRANSFERASE, GST, SUPERFAMILY, GST DOMAIN CONTAINING	GST_N	FAMILY NOT NAMED	protein binding	glutathione-mediated detoxification II	Glutathione S-transferase
Glyma.18G193600	46961590	46964192	METAQTL-PC_18.3	PTHR11556:SF16 - FRUCTOSE-1,6-BISPHOSPHATASE, CHLOROPLASTIC (1 of 2)	FBPase	FAMILY NOT NAMED	carbohydrate metabolic process	sucrose biosynthesis I (from photosynthesis)		fructose-1,6-bisphosphatase I [EC:3.1.3.11]
Glyma.18G195700	47314874	47320771	METAQTL-PC_18.3	K01962 - acetyl-CoA carboxylase carboxyl transferase subunit alpha (accA) (1 of 3)	Carboxyl_trans	FAMILY NOT NAMED	acetyl-CoA carboxylase activity	octanoyl-[acyl-carrier protein] biosynthesis (mitochondria, yeast)		acetyl-CoA carboxylase carboxyl transferase subunit alpha [EC:6.4.1.2]
Glyma.18G195900	47347227	47352590	METAQTL-PC_18.3	K01962 - acetyl-CoA carboxylase carboxyl transferase subunit alpha (accA) (1 of 3)	Carboxyl_trans	FAMILY NOT NAMED	acetyl-CoA carboxylase activity	octanoyl-[acyl-carrier protein] biosynthesis (mitochondria, yeast)		acetyl-CoA carboxylase carboxyl transferase subunit alpha [EC:6.4.1.2]
Glyma.18G196000	47378904	47385567	METAQTL-PC_18.3	K01962 - acetyl-CoA carboxylase carboxyl transferase subunit alpha (accA) (1 of 3)	Carboxyl_trans	FAMILY NOT NAMED	acetyl-CoA carboxylase activity	octanoyl-[acyl-carrier protein] biosynthesis (mitochondria, yeast)		acetyl-CoA carboxylase carboxyl transferase subunit alpha [EC:6.4.1.2]
Glyma.18G197800	47791847	47795544	METAQTL-PC_18.3	2.3.1.15//2.3.1.198 - Glycerol-3-phosphate 1-O-acyltransferase / Glycerol-3-phosphate O-acyltransferase // Glycerol-3-phosphate 2-O-acyltransferase / sn-2-glycerol-3-phosphate O-acyltransferase (1 of 8)	Acyltransferase	FAMILY NOT NAMED	metabolic process	superpathway of phosphatidate biosynthesis (yeast)		glycerol-3-phosphate acyltransferase [EC:2.3.1.15]
Glyma.18G200300	48260028	48265935	METAQTL-PC_18.3	K00001 - alcohol dehydrogenase (E1.1.1.1, adh) (1 of 5)	ADH_zinc_N	FAMILY NOT NAMED	zinc ion binding	acetaldehyde biosynthesis I		alcohol dehydrogenase [EC:1.1.1.1]
Glyma.18G201000	48072897	48073269	METAQTL-PC_18.3	(1 of 3) PTHR14209:SF8 - GDSL ESTERASE/LIPASE CPRD49		FAMILY NOT NAMED	lipid metabolic process
Glyma.18G202600	48645944	48649306	METAQTL-PC_18.3	1.14.99.33 - Delta(12)-fatty acid dehydrogenase / Linoleate Delta-12-fatty acid acetylenase (desaturase) (1 of 5)	FA_desaturase		lipid metabolic process	crepenynate biosynthesis		omega-3 fatty acid desaturase (delta-15 desaturase) [EC:1.14.19.-]
Glyma.18G202800	48675944	48681733	METAQTL-PC_18.3	PTHR10909:SF331 - ACYL-COENZYME A OXIDASE 4, PEROXISOMAL (1 of 4)	Acyl-CoA_dh_N	FAMILY NOT NAMED	acyl-CoA dehydrogenase activity	docosahexaenoate biosynthesis III (6-desaturase, mammals)		acyl-CoA oxidase [EC:1.3.3.6]
Glyma.18G204200	48981125	48986450	METAQTL-PC_18.3	PTHR18968:SF137 - PYRUVATE DECARBOXYLASE 2 (1 of 3)	TPP_enzyme_M	FAMILY NOT NAMED	magnesium ion binding	acetaldehyde biosynthesis II		pyruvate decarboxylase [EC:4.1.1.1]
Glyma.18G208000	49565229	49568461	METAQTL-PC_18.3	1.1.1.21 - Aldehyde reductase / Polyol dehydrogenase (NADP(+)) (1 of 2)	Aldo_ket_red	FAMILY NOT NAMED	oxidoreductase activity		Aldo/keto reductase family proteins
Glyma.18G208400	49321275	49322401	METAQTL-PC_18.3	(1 of 13) PTHR11926//PTHR11926:SF384 - GLUCOSYL/GLUCURONOSYL TRANSFERASES		FAMILY NOT NAMED	metabolic process	soybean saponin I biosynthesis
Glyma.18G208700	49622612	49624989	METAQTL-PC_18.3	PTHR11615//PTHR11615:SF144 - NITRATE, FROMATE, IRON DEHYDROGENASE // SUBFAMILY NOT NAMED (1 of 4)	DUF588	FAMILY NOT NAMED
Glyma.18G209200	49677152	49678878	METAQTL-PC_18.3	PTHR24322:SF309 - SHORT-CHAIN DEHYDROGENASE REDUCTASE 2A (1 of 3)	adh_short_C2	FAMILY NOT NAMED		abscisic acid biosynthesis	Reductases with broad range of substrate specificities
Glyma.18G210500	49926606	49933899	METAQTL-PC_18.3	K00827 - alanine-glyoxylate transaminase / (R)-3-amino-2-methylpropionate-pyruvate transaminase (AGXT2) (1 of 6)	Aminotran_3	FAMILY NOT NAMED	catalytic activity	glycine biosynthesis III		alanine-glyoxylate transaminase / (R)-3-amino-2-methylpropionate-pyruvate transaminase [EC:2.6.1.44 2.6.1.40]
Glyma.18G211400	50083397	50087792	METAQTL-PC_18.3	K00648 - 3-oxoacyl- (fabH) (1 of 2)	Chal_sti_synt_C	FAMILY NOT NAMED	catalytic activity	superpathway of fatty acid biosynthesis II (plant)		3-oxoacyl-[acyl-carrier-protein] synthase III [EC:2.3.1.180]
Glyma.18G236500	52478357	52479307	METAQTL-OC_18.4	(1 of 57) PF00106 - short chain dehydrogenase (adh_short)	adh_short	FAMILY NOT NAMED	binding
Glyma.18G237800	52640533	52649537	METAQTL-OC_18.4	(1 of 4) 1.1.1.29 - Glycerate dehydrogenase / Hydroxypyruvate reductase	2-Hacid_dh_C	2-HYDROXYACID DEHYDROGENASE-RELATED	binding		Transcription factor CtBP
Glyma.18G239800	52849880	52858283	METAQTL-OC_18.4	(1 of 4) PTHR11926:SF308 - STEROL 3-BETA-GLUCOSYLTRANSFERASE UGT80A2	UDPGT	FAMILY NOT NAMED	carbohydrate metabolic process			sterol 3beta-glucosyltransferase [EC:2.4.1.173]
Glyma.18G240500	52917757	52920917	METAQTL-OC_18.4	(1 of 2) PTHR12725:SF63 - ALPHA-D-GLUCOSE-1-PHOSPHATE PHOSPHATASE YIHX	HAD_2	FAMILY NOT NAMED	metabolic process		Predicted hydrolase (HAD superfamily)
Glyma.18G243500	53162330	53167391	METAQTL-OC_18.4	(1 of 2) PTHR23151:SF66 - BIOTIN CARBOXYL CARRIER PROTEIN OF ACETYL-COA CARBOXYLASE 1, CHLOROPLASTIC	Biotin_lipoyl	FAMILY NOT NAMED	acetyl-CoA carboxylase activity	octanoyl-[acyl-carrier protein] biosynthesis (mitochondria, yeast)		acetyl-CoA carboxylase biotin carboxyl carrier protein
Glyma.18G244300	53208864	53210903	METAQTL-OC_18.4	(1 of 5) PTHR20863//PTHR20863:SF30 - ACYL CARRIER PROTEIN/ZINC FINGER PROTEIN 593-RELATED	PP-binding	FAMILY NOT NAMED	ACP phosphopantetheine attachment site binding involved in fatty acid biosynthetic process		Acyl carrier protein/NADH-ubiquinone oxidoreductase, NDUFAB1/SDAP subunit	NADH dehydrogenase (ubiquinone) 1 alpha/beta subcomplex 1
Glyma.18G265300	55285770	55289711	METAQTL-PC_18.4	K02160 - acetyl-CoA carboxylase biotin carboxyl carrier protein (accB, bccP) (1 of 5)	Biotin_lipoyl	FAMILY NOT NAMED	acetyl-CoA carboxylase activity	octanoyl-[acyl-carrier protein] biosynthesis (mitochondria, yeast)		acetyl-CoA carboxylase biotin carboxyl carrier protein
Glyma.18G265700	55301434	55304031	METAQTL-PC_18.4	PTHR11926//PTHR11926:SF265 - GLUCOSYL/GLUCURONOSYL TRANSFERASES // SUBFAMILY NOT NAMED (1 of 11)	UDPGT	FAMILY NOT NAMED	metabolic process
Glyma.18G265900	55315125	55317881	METAQTL-PC_18.4	PTHR11926//PTHR11926:SF265 - GLUCOSYL/GLUCURONOSYL TRANSFERASES // SUBFAMILY NOT NAMED (1 of 11)	UDPGT	FAMILY NOT NAMED	metabolic process
Glyma.18G266000	55320174	55322115	METAQTL-PC_18.4	PTHR11926//PTHR11926:SF265 - GLUCOSYL/GLUCURONOSYL TRANSFERASES // SUBFAMILY NOT NAMED (1 of 11)	UDPGT	FAMILY NOT NAMED	metabolic process
Glyma.18G266100	55327400	55331980	METAQTL-PC_18.4	PTHR11926//PTHR11926:SF265 - GLUCOSYL/GLUCURONOSYL TRANSFERASES // SUBFAMILY NOT NAMED (1 of 11)	UDPGT	FAMILY NOT NAMED	calcium ion binding
Glyma.18G268500	55235304	55237037	METAQTL-PC_18.4	2.3.1.115 - Isoflavone-7-O-beta-glucoside 6''-O-malonyltransferase / Flavone/flavonol 7-O-beta-D-glucoside malonyltransferase (1 of 14)	Transferase		transferase activity, transferring acyl groups other than amino-acyl groups	apigenin glycosides biosynthesis
Glyma.18G270400	55404633	55405476	METAQTL-PC_18.4	(1 of 6) 2.3.1.41 - Beta-ketoacyl-[acyl-carrier-protein] synthase I / KAS I				octanoyl-[acyl-carrier protein] biosynthesis (mitochondria, yeast)
Glyma.19G123700	38611154	38611336	METAQTL-OC_19.2	PTHR11941:SF43 - DELTA(3,5)-DELTA(2,4)-DIENOYL-COA ISOMERASE, MITOCHONDRIAL (1 of 2)	ECH	FAMILY NOT NAMED	catalytic activity
Glyma.19G125800	38849382	38862230	METAQTL-OC_19.2	PTHR32518:SF3 - 4-ALPHA-GLUCANOTRANSFERASE DPE2 (1 of 2)	CBM_20		4-alpha-glucanotransferase activity	sucrose biosynthesis II		4-alpha-glucanotransferase [EC:2.4.1.25]
Glyma.19G130800	39508753	39547999	METAQTL-OC_19.2	1.4.7.1 - Glutamate synthase (ferredoxin) / Ferredoxin-dependent glutamate synthase (1 of 2)	GATase_2	FAMILY NOT NAMED	catalytic activity	L-glutamine degradation I		glutamate synthase (ferredoxin) [EC:1.4.7.1]
Glyma.19G131400	39635025	39640711	METAQTL-OC_19.2	K06443 - lycopene beta-cyclase (lcyB, crtL1, crtY) (1 of 2)	Lycopene_cycl	FAMILY NOT NAMED	carotenoid biosynthetic process	lutein biosynthesis		lycopene beta-cyclase [EC:5.5.1.19]
Glyma.19G131500	39638638	39642745	METAQTL-OC_19.2	1.5.1.2 - Pyrroline-5-carboxylate reductase / P5CR (1 of 2)	F420_oxidored	FAMILY NOT NAMED	pyrroline-5-carboxylate reductase activity	L-proline biosynthesis I	Pyrroline-5-carboxylate reductase	pyrroline-5-carboxylate reductase [EC:1.5.1.2]
Glyma.19G132000	39701971	39708819	METAQTL-OC_19.2	K01760 - cystathionine beta-lyase (metC) (1 of 2)	Cys_Met_Meta_PP	FAMILY NOT NAMED	catalytic activity	superpathway of L-lysine, L-threonine and L-methionine biosynthesis II	Cystathionine beta-lyases/cystathionine gamma-synthases	cystathionine beta-lyase [EC:4.4.1.8]
Glyma.19G132900	39866765	39872239	METAQTL-OC_19.2	K14674 - TAG lipase / steryl ester hydrolase / phospholipase A2 / LPA acyltransferase (TGL4) (1 of 4)	DUF3336	FAMILY NOT NAMED	triglyceride lipase activity	triacylglycerol degradation		TAG lipase / steryl ester hydrolase / phospholipase A2 / LPA acyltransferase [EC:3.1.1.3 3.1.1.13 3.1.1.4 2.3.1.51]
Glyma.19G135100	40077332	40080549	METAQTL-OC_19.2	PTHR13878:SF53 - CYTOKININ DEHYDROGENASE 6 (1 of 5)	Cytokin-bind	FAMILY NOT NAMED	catalytic activity			cytokinin dehydrogenase [EC:1.5.99.12]
Glyma.19G136100	40181105	40185866	METAQTL-OC_19.2	K00006 - glycerol-3-phosphate dehydrogenase (NAD+) (GPD1) (1 of 8)	NAD_Gly3P_dh_C	FAMILY NOT NAMED	glycerol-3-phosphate dehydrogenase [NAD+] activity	glycerol-3-phosphate shuttle	Glycerol-3-phosphate dehydrogenase/dihydroxyacetone 3-phosphate reductase	glycerol-3-phosphate dehydrogenase (NAD+) [EC:1.1.1.8]
Glyma.19G141500	40274838	40275859	METAQTL-PC_19.1	(1 of 4) PTHR11516:SF40 - PDHA1 PROTEIN	E1_dh	FAMILY NOT NAMED	metabolic process	superpathway of acetyl-CoA biosynthesis		pyruvate dehydrogenase E1 component alpha subunit [EC:1.2.4.1]
Glyma.19G142500	40791454	40802147	METAQTL-PC_19.1	K13523 - lysophosphatidic acid acyltransferase / lysophosphatidylinositol acyltransferase (AGPAT3_4) (1 of 4)	Acyltransferase	1-ACYLGLYCEROL-3-PHOSPHATE ACYLTRANSFERASE-RELATED	metabolic process	diacylglycerol and triacylglycerol biosynthesis	Lysophosphatidic acid acyltransferase LPAAT and related acyltransferases	lysophosphatidic acid acyltransferase / lysophosphatidylinositol acyltransferase [EC:2.3.1.51 2.3.1.-]
Glyma.19G147300	41258363	41261751	METAQTL-PC_19.1	PTHR32100:SF13 - OMEGA-6 FATTY ACID DESATURASE, ENDOPLASMIC RETICULUM (1 of 3)	FA_desaturase		lipid metabolic process	phospholipid desaturation		omega-6 fatty acid desaturase (delta-12 desaturase) [EC:1.14.19.-]
Glyma.19G147400	41268263	41270535	METAQTL-PC_19.1	1.14.19.6 - Delta(12)-fatty-acid desaturase / Oleoyl-CoA Delta(12) desaturase (1 of 2)	FA_desaturase		lipid metabolic process	phospholipid desaturation		omega-6 fatty acid desaturase (delta-12 desaturase) [EC:1.14.19.-]
Glyma.19G147800	41292608	41296317	METAQTL-PC_19.1	PTHR13832:SF239 - PROTEIN PHOSPHATASE 2C 68-RELATED (1 of 3)	PP2C	FAMILY NOT NAMED	catalytic activity		Protein phosphatase 2C/pyruvate dehydrogenase (lipoamide) phosphatase	pyruvate dehydrogenase phosphatase [EC:3.1.3.43]
Glyma.19G156900	42179595	42182685	METAQTL-PC_19.1	PTHR28039:SF7 - FATTY-ACID-BINDING PROTEIN 1 (1 of 2)	Chalcone_3		intramolecular lyase activity	flavonoid biosynthesis (in equisetum)
Glyma.19G158800	42377675	42382450	METAQTL-PC_19.1	K00547 - homocysteine S-methyltransferase (mmuM) (1 of 3)	S-methyl_trans	FAMILY NOT NAMED		superpathway of L-lysine, L-threonine and L-methionine biosynthesis II	Homocysteine S-methyltransferase	homocysteine S-methyltransferase [EC:2.1.1.10]
Glyma.19G232600	48808310	48810322	METAQTL-PC_19.3	2.6.1.52 - Phosphoserine transaminase / PSAT (1 of 4)		FAMILY NOT NAMED	catalytic activity	superpathway of L-serine and glycine biosynthesis I
Glyma.20G018000	1840259	1844405	METAQTL-PC_20.1	(1 of 1) PTHR22573//PTHR22573:SF32 - PHOSPHOHEXOMUTASE FAMILY MEMBER	PGM_PMM_II	FAMILY NOT NAMED	carbohydrate metabolic process	UDP-glucose biosynthesis
Glyma.20G018300	1896827	1900944	METAQTL-PC_20.1	1.3.5.1 - Succinate dehydrogenase (quinone) / Succinic dehydrogenase (1 of 9)				superpathway of cytosolic glycolysis (plants), pyruvate dehydrogenase and TCA cycle
Glyma.20G019500	2039210	2040459	METAQTL-PC_20.1	(1 of 5) 2.5.1.3 - Thiamine-phosphate diphosphorylase / TMP pyrophosphorylase	UPF0047			thiamine diphosphate biosynthesis IV (eukaryotes)
Glyma.20G020600	2128114	2130593	METAQTL-PC_20.1	(1 of 2) PTHR34688:SF1 - CYTOCHROME C6, CHLOROPLASTIC			electron carrier activity
Glyma.20G066200	23432137	23434949	METAQTL-OC_20.2	K01052 - lysosomal acid lipase/cholesteryl ester hydrolase (LIPA) (1 of 8)	Abhydro_lipase	FAMILY NOT NAMED	lipid metabolic process	triacylglycerol degradation	Triglyceride lipase-cholesterol esterase
Glyma.20G067000	23990697	23991165	METAQTL-OC_20.2	(1 of 442) PF00067 - Cytochrome P450 (p450)	p450	FAMILY NOT NAMED	monooxygenase activity
Glyma.20G070400	24997380	25000862	METAQTL-OC_20.2	PTHR15486//PTHR15486:SF7 - ANCIENT UBIQUITOUS PROTEIN // SUBFAMILY NOT NAMED (1 of 2)	Acyltransferase	FAMILY NOT NAMED	metabolic process	diacylglycerol and triacylglycerol biosynthesis
Glyma.20G070500	25011113	25017093	METAQTL-OC_20.2	3.1.3.24 - Sucrose-phosphate phosphatase / Sucrose-6-phosphate phosphatase (1 of 3)	S6PP_C	FAMILY NOT NAMED	magnesium ion binding	sucrose biosynthesis II
Glyma.20G073300	25891779	25892479	METAQTL-OC_20.2	(1 of 145) 2.5.1.18 - Glutathione transferase / S-(hydroxyalkyl)glutathione lyase				glutathione-mediated detoxification II
Glyma.20G074100	26263444	26265334	METAQTL-OC_20.2	2.7.8.7 - Holo-[acyl-carrier-protein] synthase / PPTase (1 of 5)				acyl carrier protein activation
Glyma.20G077000	27775971	27786145	METAQTL-OC_20.2	2.3.1.16 - Acetyl-CoA C-acyltransferase / Beta-ketothiolase (1 of 4)	Thiolase_N	FAMILY NOT NAMED	catalytic activity	docosahexaenoate biosynthesis III (6-desaturase, mammals)		acetyl-CoA acyltransferase 1 [EC:2.3.1.16]
Glyma.20G099200	34204281	34210650	METAQTL-OC_20.3	K00164 - 2-oxoglutarate dehydrogenase E1 component (OGDH, sucA) (1 of 3)	E1_dh	FAMILY NOT NAMED	oxoglutarate dehydrogenase (succinyl-transferring) activity	2-oxoglutarate decarboxylation to succinyl-CoA		2-oxoglutarate dehydrogenase E1 component [EC:1.2.4.2]
Glyma.20G099600	34257194	34264594	METAQTL-OC_20.3	PTHR11946:SF89 - METHIONYL-TRNA SYNTHETASE (1 of 2)	tRNA-synt_1	FAMILY NOT NAMED	nucleotide binding	tRNA charging		methionyl-tRNA synthetase [EC:6.1.1.10]
Glyma.20G099700	34269004	34270307	METAQTL-OC_20.3	PTHR11615//PTHR11615:SF138 - NITRATE, FROMATE, IRON DEHYDROGENASE // SUBFAMILY NOT NAMED (1 of 2)	DUF588	FAMILY NOT NAMED
Glyma.20G103100	34557712	34562768	METAQTL-OC_20.3	K00254 - dihydroorotate dehydrogenase (DHODH, pyrD) (1 of 2)	DHO_dh	FAMILY NOT NAMED	catalytic activity	superpathway of pyrimidine ribonucleotides i>de novo biosynthesis		dihydroorotate dehydrogenase [EC:1.3.5.2]
Glyma.20G103200	34566755	34571429	METAQTL-OC_20.3	K01657 - anthranilate synthase component I (trpE) (1 of 2)	Chorismate_bind	FAMILY NOT NAMED	tryptophan biosynthetic process	L-tryptophan biosynthesis		anthranilate synthase component I [EC:4.1.3.27]
Glyma.20G106800	34898651	34903707	METAQTL-OC_20.3	PTHR13832:SF342 - PROTEIN PHOSPHATASE 2C 64-RELATED (1 of 2)	PP2C	FAMILY NOT NAMED	catalytic activity		Protein phosphatase 2C/pyruvate dehydrogenase (lipoamide) phosphatase	pyruvate dehydrogenase phosphatase [EC:3.1.3.43]
Glyma.20G107800	34998686	35003845	METAQTL-OC_20.3	1.1.1.29//1.1.1.81 - Glycerate dehydrogenase / Hydroxypyruvate reductase // Hydroxypyruvate reductase / D-glycerate dehydrogenase (1 of 2)	2-Hacid_dh_C	2-HYDROXYACID DEHYDROGENASE-RELATED	metabolic process		Glyoxylate/hydroxypyruvate reductase (D-isomer-specific 2-hydroxy acid dehydrogenase superfamily)	hydroxypyruvate reductase 1
Glyma.20G108500	35041898	35043633	METAQTL-OC_20.3	K03963 - NADH dehydrogenase (ubiquinone) 1 beta subcomplex subunit 7 (NDUFB7) (1 of 1)	NDUF_B7	FAMILY NOT NAMED	NADH dehydrogenase activity	aerobic respiration I (cytochrome c)	NADH:ubiquinone oxidoreductase, NDUFB7/B18 subunit	NADH dehydrogenase (ubiquinone) 1 beta subcomplex subunit 7
Glyma.20G109300	35177398	35178619	METAQTL-OC_20.3	(1 of 13) PTHR11926//PTHR11926:SF384 - GLUCOSYL/GLUCURONOSYL TRANSFERASES	UDPGT	FAMILY NOT NAMED	metabolic process	soybean saponin I biosynthesis
Glyma.20G111000	35279716	35283185	METAQTL-OC_20.3	K10256 - omega-6 fatty acid desaturase (delta-12 desaturase) (FAD2) (1 of 5)	FA_desaturase		lipid metabolic process	phospholipid desaturation		omega-6 fatty acid desaturase (delta-12 desaturase) [EC:1.14.19.-]
Glyma.20G114500	35583853	35590594	METAQTL-OC_20.3	K00627 - pyruvate dehydrogenase E2 component (dihydrolipoamide acetyltransferase) (DLAT, aceF, pdhC) (1 of 7)	Biotin_lipoyl	FAMILY NOT NAMED	metabolic process	pyruvate decarboxylation to acetyl CoA	Dihydrolipoamide acetyltransferase	pyruvate dehydrogenase E2 component (dihydrolipoamide acetyltransferase) [EC:2.3.1.12]
Glyma.20G115500	35696338	35698410	METAQTL-OC_20.3	PTHR31561:SF5 - 3-KETOACYL-COA SYNTHASE 5-RELATED (1 of 3)	FAE1_CUT1_RppA		catalytic activity	sciadonate biosynthesis		3-ketoacyl-CoA synthase [EC:2.3.1.199]
Glyma.20G116900	35905480	35918787	METAQTL-OC_20.3	PTHR13285 - ACYLTRANSFERASE (1 of 2)	MBOAT	FAMILY NOT NAMED			Acyltransferase required for palmitoylation of Hedgehog (Hh) family of secreted signaling proteins
Glyma.20G117100	35938169	35944507	METAQTL-OC_20.3	6.1.1.18 - Glutamine--tRNA ligase / Glutaminyl-tRNA synthetase (1 of 4)	tRNA-synt_1c	FAMILY NOT NAMED	nucleotide binding	tRNA charging
Glyma.20G117600	35988931	35997082	METAQTL-OC_20.3	K01883 - cysteinyl-tRNA synthetase (CARS, cysS) (1 of 4)	tRNA-synt_1e	CYSTEINYL-TRNA SYNTHETASE	nucleotide binding	tRNA charging		cysteinyl-tRNA synthetase [EC:6.1.1.16]
Glyma.20G120300	36290188	36295504	METAQTL-PC_20.3	PTHR10788:SF48 - ALPHA,ALPHA-TREHALOSE-PHOSPHATE SYNTHASE [UDP-FORMING] 6 (1 of 5)	Trehalose_PPase	TREHALOSE-6-PHOSPHATE SYNTHASE	catalytic activity			trehalose 6-phosphate synthase/phosphatase [EC:2.4.1.15 3.1.3.12]
Glyma.20G120600	36301631	36307445	METAQTL-PC_20.3	PTHR31285:SF0 - PROMOTER OF FILAMENTATION PROTEIN 1 (1 of 1)	CTP_transf_2		catalytic activity	coenzyme A biosynthesis I
Glyma.20G121200	36367548	36374557	METAQTL-PC_20.3	PTHR10165:SF80 - LIPID PHOSPHATE PHOSPHATASE 1-RELATED (1 of 7)	PAP2	LIPID PHOSPHATE PHOSPHATASE		diacylglycerol and triacylglycerol biosynthesis	Lipid phosphate phosphatase and related enzymes of the PAP2 family
Glyma.20G121300	36378952	36384203	METAQTL-PC_20.3	PTHR10165:SF80 - LIPID PHOSPHATE PHOSPHATASE 1-RELATED (1 of 7)	PAP2	LIPID PHOSPHATE PHOSPHATASE		diacylglycerol and triacylglycerol biosynthesis	Lipid phosphate phosphatase and related enzymes of the PAP2 family
Glyma.20G122500	36507646	36510422	METAQTL-PC_20.3	PTHR11627:SF8 - FRUCTOSE-BISPHOSPHATE ALDOLASE 3, CHLOROPLASTIC-RELATED (1 of 3)	Glycolytic	FAMILY NOT NAMED	catalytic activity	homolactic fermentation		fructose-bisphosphate aldolase, class I [EC:4.1.2.13]
Glyma.20G122900	36564032	36567770	METAQTL-PC_20.3	K10781 - fatty acyl-ACP thioesterase B (FATB) (1 of 10)	Acyl-ACP_TE		fatty acid biosynthetic process	superpathway of fatty acid biosynthesis II (plant)		fatty acyl-ACP thioesterase B [EC:3.1.2.14 3.1.2.21]
Glyma.20G127700	36958692	36960206	METAQTL-PC_20.3	(1 of 145) 2.5.1.18 - Glutathione transferase / S-(hydroxyalkyl)glutathione lyase			DNA binding	glutathione-mediated detoxification II
Glyma.20G128600	37000974	37002958	METAQTL-PC_20.3	PTHR11695:SF574 - CINNAMYL ALCOHOL DEHYDROGENASE 4-RELATED (1 of 2)	ADH_zinc_N	FAMILY NOT NAMED	zinc ion binding	phenylpropanoid biosynthesis	Alcohol dehydrogenase, class V	cinnamyl-alcohol dehydrogenase [EC:1.1.1.195]
Glyma.20G129400	37046666	37049984	METAQTL-PC_20.3	1.1.1.95 - Phosphoglycerate dehydrogenase / Phosphoglyceric acid dehydrogenase (1 of 5)	ACT	2-HYDROXYACID DEHYDROGENASE-RELATED	phosphoglycerate dehydrogenase activity	superpathway of L-serine and glycine biosynthesis I		D-3-phosphoglycerate dehydrogenase [EC:1.1.1.95]
Glyma.20G136200	37566070	37570381	METAQTL-PC_20.3	PTHR11817//PTHR11817:SF21 - PYRUVATE KINASE // SUBFAMILY NOT NAMED (1 of 2)	PK_C	FAMILY NOT NAMED	magnesium ion binding	homolactic fermentation	Pyruvate kinase	pyruvate kinase [EC:2.7.1.40]
Glyma.20G170300	40814177	40818849	METAQTL-OC_20.4	K14156 - choline/ethanolamine kinase (CHK) (1 of 6)	APH	FAMILY NOT NAMED		phosphatidylethanolamine biosynthesis II	Choline kinase	choline/ethanolamine kinase [EC:2.7.1.32 2.7.1.82]
Glyma.20G172000	40937796	40942676	METAQTL-OC_20.4	PTHR11863//PTHR11863:SF43 - STEROL DESATURASE // SUBFAMILY NOT NAMED (1 of 2)	FA_hydroxylase	FAMILY NOT NAMED	iron ion binding	sphingolipid biosynthesis (plants)	Sphingolipid hydroxylase	sphinganine C4-monooxygenase [EC:1.14.13.169]
Glyma.20G172500	41013531	41015300	METAQTL-OC_20.4	(1 of 1) PTHR24298:SF66 - CYTOCHROME P450 78A7	p450	FAMILY NOT NAMED	iron ion binding		Cytochrome P450 CYP2 subfamily
Glyma.20G176300	41323178	41328997	METAQTL-PC_20.4	K00627 - pyruvate dehydrogenase E2 component (dihydrolipoamide acetyltransferase) (DLAT, aceF, pdhC) (1 of 7)	Biotin_lipoyl	FAMILY NOT NAMED	metabolic process	pyruvate decarboxylation to acetyl CoA	Dihydrolipoamide acetyltransferase	pyruvate dehydrogenase E2 component (dihydrolipoamide acetyltransferase) [EC:2.3.1.12]
Glyma.20G177400	41431621	41434357	METAQTL-PC_20.4	K02435 - aspartyl-tRNA(Asn)/glutamyl-tRNA(Gln) amidotransferase subunit C (gatC, GATC) (1 of 2)	Glu-tRNAGln	FAMILY NOT NAMED	regulation of translational fidelity			aspartyl-tRNA(Asn)/glutamyl-tRNA(Gln) amidotransferase subunit C [EC:6.3.5.6 6.3.5.7]
