# Supplementary material for: Pinpointing Genomic Regions and Candidate Genes Associated with Seed Oil and Protein Content in Soybean through an Integrative Transcriptomic and QTL Meta-Analysis
Source: Cells. 2022 Dec 26;12(1):97. doi: 10.3390/cells12010097 (PMC9818467; doi:10.3390/cells12010097)
Supplement: Supplementary file 1 [file cells-12-00097-s001.zip › Table S 7 new.xlsx]

## Sheet: Table S5
Table S6. List of genes having missense and non-sense mutation along with their provean score
Gene	Chr	SNP position	Allele	Strand	Exon	Reference Amino Acid	Amino Acid No	Alternate amino acid	Change	Provean_Score
Glyma.01G114500	Gm01	39600196	C/T	-	Exon 10	W	316	*	W316*	Deleterious
Glyma.01G116300	Gm01	40146499	G/C	+	Exon 5	G	228	A	G228A	-5.687
Glyma.01G116500	Gm01	40156264	G/C	+	Exon 4	C	132	S	C132S	-9.992
Glyma.01G116600	Gm01	40163973	T/C	+	Exon 3	I	54	T	I54T	-4.065
Glyma.01G116700	Gm01	40194071	G/T	+	Exon 5	A	208	S	A208S	-2.883
Glyma.01G120900	Gm01	41421701	C/A	-	Exon 2	E	65	*	E65*	Deleterious
Glyma.02G054800	Gm02	4956818	A/C	-	Exon 9	V	712	G	V712G	-5.183
Glyma.02G054800	Gm02	4956882	G/T	-	Exon 9	R	691	S	R691S	-3.072
Glyma.02G054800	Gm02	4956890	C/T	-	Exon 9	G	688	E	G688E	-6.067
Glyma.02G054800	Gm02	4956913	A/T	-	Exon 9	D	680	E	D680E	-3.1
Glyma.02G054800	Gm02	4956938	G/A	-	Exon 9	A	672	V	A672V	-3.3
Glyma.02G054800	Gm02	4956950	G/A	-	Exon 9	P	668	L	P668L	-6.783
Glyma.02G099400	Gm02	9293260	G/T	+	Exon 1	R	17	M	R17M	-5.583
Glyma.02G099400	Gm02	9293496	C/T	+	Exon 2	R	75	*	R75*	Deleterious
Glyma.02G100600	Gm02	9462892	G/C	-	Exon 8	R	426	G	R426G	-2.844
Glyma.02G182500	Gm02	31251521	C/A	+	Exon 5	A	186	D	A186D	-2.568
Glyma.02G188100	Gm02	34960285	A/T	-	Exon 4	D	83	E	D83E	-4
Glyma.02G189300	Gm02	35309657	C/T	+	Exon 7	A	26	V	A26V	-3.56
Glyma.02G189300	Gm02	35309683	C/T	+	Exon 7	L	35	F	L35F	-2.831
Glyma.02G189300	Gm02	35311193	G/A	+	Exon 8	G	47	D	G47D	-7
Glyma.02G189300	Gm02	35311211	G/A	+	Exon 8	S	53	N	S53N	-2.621
Glyma.02G189300	Gm02	35311229	C/T	+	Exon 8	S	59	L	S59L	-2.947
Glyma.02G189300	Gm02	35311261	G/A	+	Exon 8	E	70	K	E70K	-3.659
Glyma.02G194600	Gm02	36793188	A/T	+	Exon 3	K	172	I	K172I	-4.661
Glyma.02G194600	Gm02	36793191	T/C	+	Exon 3	M	173	T	M173T	-5.568
Glyma.02G260900	Gm02	44716803	A/T	+	Exon 1	S	16	C	S16C	-4.4
Glyma.02G260900	Gm02	44716804	G/A	+	Exon 1	S	16	N	S16N	-2.6
Glyma.02G260900	Gm02	44717022	G/T	+	Exon 2	Splice_Site splice site L	50	F	L50F	-3.733
Glyma.02G266400	Gm02	45109980	C/T	-	Exon 1	S	151	N	S151N	-2.785
Glyma.02G266400	Gm02	45110246	C/A	-	Exon 1	Q	62	H	Q62H	-4.674
Glyma.02G266400	Gm02	45110377	G/A	-	Exon 1	R	19	C	R19C	-6.757
Glyma.03G046100	Gm03	5869130	T/C	-	Exon 5	N	100	D	N100D	-3.8
Glyma.03G046100	Gm03	5869152	C/T	-	Exon 5	W	92	*	W92*	Deleterious
Glyma.03G046100	Gm03	5869195	T/C	-	Exon 5	D	78	G	D78G	-5.888
Glyma.03G052700	Gm03	6965076	C/T	+	Exon 3	P	19	L	P19L	-10
Glyma.03G052700	Gm03	6965499	C/T	+	Exon 6	P	66	L	P66L	-9.993
Glyma.03G052700	Gm03	6965528	G/A	+	Exon 6	G	76	R	G76R	-7.994
Glyma.03G052700	Gm03	6965529	G/A	+	Exon 6	G	76	E	G76E	-7.994
Glyma.03G055100	Gm03	7563252	G/T	-	Exon 4	P	401	T	P401T	-4.546
Glyma.03G055100	Gm03	7563402	G/T	-	Exon 4	R	351	S	R351S	-2.668
Glyma.03G056400	Gm03	7763662	G/A	-	Exon 11	Q	338	*	Q338*	Deleterious
Glyma.03G056400	Gm03	7763875	A/G	-	Exon 10	V	291	A	V291A	-3.111
Glyma.03G056400	Gm03	7763888	A/G	-	Exon 10	S	287	P	S287P	-2.959
Glyma.03G056400	Gm03	7764324	G/A	-	Exon 9	S	276	F	S276F	-4.474
Glyma.03G056400	Gm03	7764384	C/T	-	Exon 9	G	256	E	G256E	-4.298
Glyma.03G056400	Gm03	7764413	A/T	-	Exon 9	N	246	K	N246K	-3.449
Glyma.03G056400	Gm03	7764438	C/A	-	Exon 9	G	238	V	G238V	-8.507
Glyma.03G056400	Gm03	7764439	C/T	-	Exon 9	G	238	S	G238S	-5.671
Glyma.03G056400	Gm03	7764462	A/T	-	Exon 9	F	230	Y	F230Y	-2.791
Glyma.03G056400	Gm03	7764967	C/T	-	Exon 8	G	229	R	G229R	-7.037
Glyma.03G056400	Gm03	7765017	G/A	-	Exon 8	A	212	V	A212V	-3.276
Glyma.03G056400	Gm03	7765042	G/A	-	Exon 8	R	204	W	R204W	-6.386
Glyma.03G168700	Gm03	38306045	G/A	-	Exon 5	Splice_Site splice site A	209	V	A209V	-3.572
Glyma.03G169800	Gm03	38455758	T/C	+	Exon 1	L	32	P	L32P	-6.731
Glyma.03G169800	Gm03	38459772	T/A	+	Exon 4	I	205	N	I205N	-3.846
Glyma.03G169800	Gm03	38460578	T/A	+	Exon 5	Y	279	N	Y279N	-7.617
Glyma.03G173400	Gm03	38750295	T/C	-	Exon 2	E	103	G	E103G	-5.655
Glyma.03G174900	Gm03	38853807	C/T	-	Exon 7	W	171	*	W171*	Deleterious
Glyma.03G174900	Gm03	38855031	C/T	-	Exon 3	R	73	Q	R73Q	-3.9
Glyma.03G176100	Gm03	38926256	C/A	+	Exon 4	P	246	T	P246T	-3.695
Glyma.04G032600	Gm04	2591003	T/C	+	Exon 6	V	149	A	V149A	-3.506
Glyma.04G032600	Gm04	2592453	T/G	+	Exon 11	V	254	G	V254G	-4.883
Glyma.04G032600	Gm04	2592480	A/T	+	Exon 11	N	263	I	N263I	-7.271
Glyma.04G032600	Gm04	2592502	G/A	+	Exon 11	W	270	*	W270*	Deleterious
Glyma.04G032600	Gm04	2592504	T/C	+	Exon 11	V	271	A	V271A	-3.781
Glyma.04G032600	Gm04	2592663	G/A	+	Exon 12	G	291	D	G291D	-6.392
Glyma.04G034400	Gm04	2751176	T/A	-	Exon 2	R	276	*	R276*	Deleterious
Glyma.05G151200	Gm05	34491718	A/T	+	Exon 4	E	146	V	E146V	-4.109
Glyma.05G155800	Gm05	34864471	C/G	-	Exon 4	G	91	R	G91R	-6.684
Glyma.05G157600	Gm05	34988666	A/C	+	Exon 6	E	301	A	E301A	-3.477
Glyma.05G157600	Gm05	34989220	G/T	+	Exon 8	G	395	V	G395V	-7.338
Glyma.05G157600	Gm05	34989930	G/A	+	Exon 10	D	538	N	D538N	-2.749
Glyma.05G157600	Gm05	34991965	A/T	+	Exon 13	Q	680	L	Q680L	-3.178
Glyma.05G163600	Gm05	35477961	G/A	+	Exon 11	G	499	S	G499S	-5.286
Glyma.05G163600	Gm05	35478051	C/T	+	Exon 11	R	529	*	R529*	Deleterious
Glyma.05G163600	Gm05	35479268	G/T	+	Exon 15	V	688	F	V688F	-3.744
Glyma.05G163600	Gm05	35479284	C/T	+	Exon 15	T	693	I	T693I	-3.311
Glyma.05G163600	Gm05	35479316	C/T	+	Exon 15	R	704	W	R704W	-5.119
Glyma.05G163600	Gm05	35479964	C/A	+	Exon 16	T	733	K	T733K	-2.7
Glyma.05G163600	Gm05	35480008	C/T	+	Exon 16	R	748	*	R748*	Deleterious
Glyma.05G163600	Gm05	35480017	G/T	+	Exon 16	E	751	*	E751*	Deleterious
Glyma.05G163600	Gm05	35480779	A/G	+	Exon 18	D	795	G	D795G	-4.8
Glyma.05G213600	Gm05	39500990	A/G	-	Exon 6	Y	316	H	Y316H	-3.709
Glyma.05G214000	Gm05	39522047	C/T	-	Exon 1	E	353	K	E353K	-2.864
Glyma.05G214000	Gm05	39522065	A/C	-	Exon 1	W	347	G	W347G	-10.906
Glyma.05G214000	Gm05	39522106	T/C	-	Exon 1	Q	333	R	Q333R	-3.972
Glyma.05G214000	Gm05	39522136	A/C	-	Exon 1	L	323	R	L323R	-5.958
Glyma.05G214000	Gm05	39522152	C/A	-	Exon 1	D	318	Y	D318Y	-5.17
Glyma.05G214000	Gm05	39522235	G/A	-	Exon 1	A	290	V	A290V	-2.841
Glyma.05G214000	Gm05	39522249	C/A	-	Exon 1	E	285	D	E285D	-2.811
Glyma.05G214000	Gm05	39522251	C/T	-	Exon 1	E	285	K	E285K	-3.601
Glyma.05G214000	Gm05	39522254	C/T	-	Exon 1	E	284	K	E284K	-2.72
Glyma.05G214000	Gm05	39522275	G/A	-	Exon 1	R	277	W	R277W	-7.944
Glyma.05G214000	Gm05	39522290	C/T	-	Exon 1	A	272	T	A272T	-2.834
Glyma.05G214000	Gm05	39522307	G/A	-	Exon 1	A	266	V	A266V	-2.832
Glyma.05G214000	Gm05	39522323	C/T	-	Exon 1	A	261	T	A261T	-2.505
Glyma.05G214000	Gm05	39522325	G/T	-	Exon 1	A	260	E	A260E	-4.434
Glyma.05G214000	Gm05	39522337	G/A	-	Exon 1	T	256	M	T256M	-5.958
Glyma.05G214000	Gm05	39522346	C/T	-	Exon 1	G	253	E	G253E	-7.905
Glyma.05G214000	Gm05	39522430	G/A	-	Exon 1	A	225	V	A225V	-3.423
Glyma.05G214000	Gm05	39522440	C/T	-	Exon 1	E	222	K	E222K	-3.941
Glyma.05G214000	Gm05	39522922	A/G	-	Exon 1	I	61	T	I61T	-3.938
Glyma.05G214000	Gm05	39522931	C/T	-	Exon 1	R	58	K	R58K	-2.963
Glyma.05G214000	Gm05	39522937	C/T	-	Exon 1	R	56	H	R56H	-3.832
Glyma.05G219500	Gm05	39899992	T/A	-	Exon 8	I	447	F	I447F	-2.598
Glyma.05G223400	Gm05	40274019	G/T	+	Exon 3	D	108	Y	D108Y	-8.189
Glyma.06G112900	Gm06	9174895	G/T	+	Exon 1	G	101	W	G101W	-7.688
Glyma.06G112900	Gm06	9174899	A/T	+	Exon 1	D	102	V	D102V	-4.678
Glyma.06G112900	Gm06	9174904	C/T	+	Exon 1	Q	104	*	Q104*	Deleterious
Glyma.06G112900	Gm06	9174950	C/T	+	Exon 1	A	119	V	A119V	-3.209
Glyma.06G112900	Gm06	9175031	C/T	+	Exon 1	A	146	V	A146V	-3.429
Glyma.06G118100	Gm06	9616758	C/T	+	Exon 1	Q	16	*	Q16*	Deleterious
Glyma.06G118100	Gm06	9616907	G/T	+	Exon 2	E	29	*	E29*	Deleterious
Glyma.06G168000	Gm06	14022744	T/A	+	Exon 1	V	103	E	V103E	-4.494
Glyma.06G168000	Gm06	14022750	G/T	+	Exon 1	R	105	M	R105M	-4.827
Glyma.06G168000	Gm06	14025285	G/C	+	Exon 4	R	269	P	R269P	-4.91
Glyma.06G168000	Gm06	14025869	A/T	+	Exon 6	Q	321	L	Q321L	-2.93
Glyma.06G168000	Gm06	14026033	C/T	+	Exon 6	Q	376	*	Q376*	Deleterious
Glyma.06G168100	Gm06	14034522	C/G	+	Exon 3	T	209	S	T209S	-2.707
Glyma.06G169700	Gm06	14178529	G/A	+	Exon 1	G	179	S	G179S	-5.717
Glyma.06G169700	Gm06	14178541	C/T	+	Exon 1	R	183	W	R183W	-5.602
Glyma.06G169700	Gm06	14178557	C/T	+	Exon 1	T	188	I	T188I	-4.779
Glyma.06G169700	Gm06	14178562	G/A	+	Exon 1	A	190	T	A190T	-3.965
Glyma.06G169700	Gm06	14178593	C/T	+	Exon 1	T	200	I	T200I	-4.186
Glyma.06G169700	Gm06	14178610	C/T	+	Exon 1	H	206	Y	H206Y	-4.916
Glyma.06G169700	Gm06	14178618	C/A	+	Exon 1	Y	208	*	Y208*	Deleterious
Glyma.06G169700	Gm06	14178686	G/A	+	Exon 1	R	231	H	R231H	-4.592
Glyma.06G169700	Gm06	14178689	C/T	+	Exon 1	P	232	L	P232L	-9.466
Glyma.06G169700	Gm06	14178772	G/A	+	Exon 1	G	260	R	G260R	-6.341
Glyma.06G169700	Gm06	14178773	G/A	+	Exon 1	G	260	E	G260E	-6.303
Glyma.06G269800	Gm06	45863040	C/T	-	Exon 1	W	98	*	W98*	Deleterious
Glyma.06G269800	Gm06	45863151	A/G	-	Exon 1	M	61	T	M61T	-4.9
Glyma.06G269800	Gm06	45863178	G/A	-	Exon 1	S	52	F	S52F	-4.65
Glyma.06G272200	Gm06	46282615	A/T	-	Exon 3	I	651	N	I651N	-3.388
Glyma.06G272200	Gm06	46282989	T/A	-	Exon 3	K	526	N	K526N	-3.125
Glyma.06G272200	Gm06	46284858	T/A	-	Exon 2	T	109	S	T109S	-2.968
Glyma.07G034900	Gm07	2782569	T/C	-	Exon 9	E	854	G	E854G	-3.654
Glyma.07G034900	Gm07	2783100	G/T	-	Exon 9	A	677	D	A677D	-3.326
Glyma.07G036400	Gm07	2950988	G/A	-	Exon 6	A	649	V	A649V	-2.824
Glyma.07G036400	Gm07	2952310	C/T	-	Exon 4	G	405	R	G405R	-5.503
Glyma.08G022400	Gm08	1807688	T/C	-	Exon 3	Y	60	C	Y60C	-8.433
Glyma.08G108900	Gm08	8361030	C/T	+	Exon 2	H	161	Y	H161Y	-2.898
Glyma.08G108900	Gm08	8361148	C/G	+	Exon 2	P	200	R	P200R	-8.068
Glyma.08G115400	Gm08	8849464	C/A	+	Exon 2	Splice_Site splice site P	59	Q	P59Q	-3.818
Glyma.08G115400	Gm08	8851261	C/A	+	Exon 5	P	191	T	P191T	-7.179
Glyma.08G120700	Gm08	9320306	G/A	-	Exon 1	P	67	L	P67L	-5.936
Glyma.08G120700	Gm08	9320329	G/T	-	Exon 1	Y	59	*	Y59*	Deleterious
Glyma.08G120700	Gm08	9320391	C/A	-	Exon 1	G	39	C	G39C	-8.4
Glyma.08G120800	Gm08	9334514	T/A	+	Exon 8	L	445	H	L445H	-6.556
Glyma.08G176600	Gm08	14160872	T/G	-	Exon 3	Y	281	S	Y281S	-3.219
Glyma.08G176600	Gm08	14161996	G/A	-	Exon 1	R	167	C	R167C	-4.782
Glyma.08G176600	Gm08	14162187	C/T	-	Exon 1	R	103	K	R103K	-2.748
Glyma.08G180600	Gm08	14464176	A/C	-	Exon 9	F	290	V	F290V	-3.367
Glyma.08G186700	Gm08	14959193	C/T	-	Exon 3	G	227	R	G227R	-7.007
Glyma.08G186700	Gm08	14959369	G/A	-	Exon 3	A	168	V	A168V	-3.605
Glyma.08G186700	Gm08	14959405	G/C	-	Exon 3	A	156	G	A156G	-3.863
Glyma.08G186700	Gm08	14959459	C/T	-	Exon 3	S	138	N	S138N	-2.54
Glyma.08G235500	Gm08	19786930	C/G	+	Exon 5	P	153	R	P153R	-8.744
Glyma.08G241300	Gm08	20588255	C/A	+	Exon 1	Y	24	*	Y24*	Deleterious
Glyma.08G241300	Gm08	20590663	C/T	+	Exon 2	L	405	F	L405F	-2.811
Glyma.08G244700	Gm08	21100684	C/T	-	Exon 2	S	339	N	S339N	-2.514
Glyma.08G245800	Gm08	21244904	C/A	-	Exon 3	G	129	*	G129*	Deleterious
Glyma.08G245800	Gm08	21246083	C/T	-	Exon 2	S	53	N	S53N	-2.528
Glyma.08G245800	Gm08	21246101	C/T	-	Exon 2	G	47	D	G47D	-7
Glyma.08G319500	Gm08	43862574	T/A	-	Exon 7	R	360	W	R360W	-6.164
Glyma.08G320900	Gm08	43982517	C/A	-	Exon 3	A	139	S	A139S	-2.579
Glyma.08G320900	Gm08	43982520	C/A	-	Exon 3	D	138	Y	D138Y	-4.592
Glyma.08G320900	Gm08	43984848	G/A	-	Exon 2	S	93	F	S93F	-5.87
Glyma.08G320900	Gm08	43985629	G/A	-	Exon 1	P	8	L	P8L	-6.135
Glyma.08G324400	Gm08	44259944	G/A	+	Exon 1	G	22	D	G22D	-6.126
Glyma.08G324400	Gm08	44261369	T/G	+	Exon 3	L	115	W	L115W	-2.678
Glyma.08G324400	Gm08	44261609	C/T	+	Exon 5	Q	140	*	Q140*	Deleterious
Glyma.08G324400	Gm08	44261700	T/A	+	Exon 5	L	170	*	L170*	Deleterious
Glyma.08G324400	Gm08	44261898	C/A	+	Exon 5	P	236	H	P236H	-9
Glyma.08G324600	Gm08	44277657	G/A	+	Exon 4	G	210	D	G210D	-3.817
Glyma.09G029700	Gm09	2443044	G/A	-	Exon 1	Q	3	*	Q3*	Deleterious
Glyma.09G135400	Gm09	33718993	A/T	-	Exon 1	L	58	Q	L58Q	-3.733
Glyma.09G135700	Gm09	33748817	A/C	-	Exon 6	V	235	G	V235G	-3.166
Glyma.09G260200	Gm09	47858933	G/A	+	Exon 14	W	316	*	W316*	Deleterious
Glyma.09G260200	Gm09	47858947	G/A	+	Exon 14	G	321	R	G321R	-5.376
Glyma.09G262400	Gm09	48014291	T/A	-	Exon 2	R	22	W	R22W	-7.83
Glyma.09G262500	Gm09	48022244	C/G	-	Exon 1	D	62	H	D62H	-5.393
Glyma.09G262800	Gm09	48038346	C/T	-	Exon 2	A	131	T	A131T	-3.551
Glyma.09G263300	Gm09	48071729	T/G	+	Exon 3	I	102	S	I102S	-5.805
Glyma.09G263300	Gm09	48071783	C/T	+	Exon 3	A	120	V	A120V	-3.77
Glyma.09G263300	Gm09	48071797	C/T	+	Exon 3	P	125	S	P125S	-7.74
Glyma.09G263300	Gm09	48071855	T/C	+	Exon 3	V	144	A	V144A	-3.87
Glyma.09G263300	Gm09	48072878	T/A	+	Exon 4	C	200	S	C200S	-6.258
Glyma.09G266900	Gm09	48455538	A/T	-	Exon 4	L	136	*	L136*	Deleterious
Glyma.09G268200	Gm09	48573237	C/T	-	Exon 3	G	235	E	G235E	-3.302
Glyma.10G138200	Gm10	37187215	G/T	-	Exon 7	A	292	D	A292D	-5.695
Glyma.10G141200	Gm10	37474815	G/A	+	Exon 2	G	27	D	G27D	-7
Glyma.10G262800	Gm10	48745163	C/T	-	Exon 4	W	132	*	W132*	Deleterious
Glyma.11G073400	Gm11	5482070	C/T	-	Exon 2	D	222	N	D222N	-4.883
Glyma.11G080600	Gm11	6063875	G/T	+	Exon 16	A	568	S	A568S	-2.738
Glyma.11G083800	Gm11	6294008	A/T	+	Exon 2	T	194	S	T194S	-3.946
Glyma.11G084400	Gm11	6343951	A/T	-	Exon 1	L	185	Q	L185Q	-3.303
Glyma.11G088800	Gm11	6707198	T/A	-	Exon 9	R	266	W	R266W	-5.841
Glyma.11G088800	Gm11	6712744	G/A	-	Exon 1	P	22	L	P22L	-5.072
Glyma.11G091800	Gm11	6943491	T/A	-	Exon 3	H	105	L	H105L	-6.024
Glyma.11G110200	Gm11	8400890	A/G	+	Exon 3	R	27	G	R27G	-6.742
Glyma.11G112600	Gm11	8604306	G/A	-	Exon 3	L	105	F	L105F	-2.867
Glyma.11G115000	Gm11	8792145	A/G	+	Exon 2	R	26	G	R26G	-2.715
Glyma.11G115000	Gm11	8792164	C/T	+	Exon 2	S	32	F	S32F	-4.314
Glyma.11G115000	Gm11	8792175	A/T	+	Exon 2	R	36	*	R36*	Deleterious
Glyma.11G115000	Gm11	8792190	G/A	+	Exon 2	G	41	R	G41R	-4.538
Glyma.11G115000	Gm11	8792228	G/T	+	Exon 2	K	53	N	K53N	-3.914
Glyma.11G115000	Gm11	8792316	G/A	+	Exon 2	E	83	K	E83K	-3.234
Glyma.11G115000	Gm11	8792343	C/T	+	Exon 2	R	92	C	R92C	-7.169
Glyma.11G115000	Gm11	8792373	C/A	+	Exon 2	P	102	T	P102T	-7.537
Glyma.11G115000	Gm11	8792374	C/T	+	Exon 2	P	102	L	P102L	-9.431
Glyma.11G115000	Gm11	8792385	G/A	+	Exon 2	D	106	N	D106N	-4.495
Glyma.11G115000	Gm11	8792387	T/G	+	Exon 2	D	106	E	D106E	-3.718
Glyma.11G115000	Gm11	8792516	G/C	+	Exon 3	D	121	H	D121H	-6.464
Glyma.11G115000	Gm11	8792533	G/T	+	Exon 3	K	126	N	K126N	-4.621
Glyma.11G115100	Gm11	8799344	C/G	-	Exon 8	Splice_Site splice site K	336	N	K336N	-4.428
Glyma.11G133500	Gm11	10209474	C/T	-	Exon 1	G	99	S	G99S	-5.175
Glyma.11G133500	Gm11	10209521	C/T	-	Exon 1	S	83	N	S83N	-2.887
Glyma.11G250200	Gm11	34198861	T/C	+	Exon 2	V	346	A	V346A	-3.444
Glyma.11G250200	Gm11	34198954	C/G	+	Exon 2	A	377	G	A377G	-3.268
Glyma.11G251000	Gm11	34261488	G/T	-	Exon 1	P	273	T	P273T	-4.315
Glyma.12G106500	Gm12	9732773	T/A	+	Exon 1	Y	10	*	Y10*	Deleterious
Glyma.12G109200	Gm12	10273948	G/A	-	Exon 3	Q	125	*	Q125*	Deleterious
Glyma.12G109200	Gm12	10274010	G/T	-	Exon 3	S	104	*	S104*	Deleterious
Glyma.12G111600	Gm12	10804070	T/G	+	Exon 5	Y	96	*	Y96*	Deleterious
Glyma.12G112200	Gm12	10918727	G/T	-	Exon 1	R	38	S	R38S	-5.133
Glyma.12G176600	Gm12	33481559	C/T	+	Exon 1	Q	60	*	Q60*	Deleterious
Glyma.12G176600	Gm12	33481706	G/A	+	Exon 1	G	109	S	G109S	-6
Glyma.12G176600	Gm12	33481818	C/T	+	Exon 1	A	146	V	A146V	-3.867
Glyma.12G176600	Gm12	33481821	C/T	+	Exon 1	P	147	L	P147L	-8.367
Glyma.12G176600	Gm12	33481887	G/A	+	Exon 1	R	169	Q	R169Q	-4
Glyma.12G183300	Gm12	34412943	T/A	-	Exon 6	E	276	V	E276V	-6.922
Glyma.12G193000	Gm12	35454811	G/A	-	Exon 4	R	165	C	R165C	-6.994
Glyma.12G193800	Gm12	35557773	G/A	+	Exon 17	G	829	D	G829D	-5.844
Glyma.13G030300	Gm13	9780064	C/T	+	Exon 9	A	860	V	A860V	-2.75
Glyma.13G034000	Gm13	10656715	G/T	-	Exon 3	C	99	*	C99*	Deleterious
Glyma.13G034000	Gm13	10656762	C/T	-	Exon 3	A	84	T	A84T	-3.538
Glyma.13G034000	Gm13	10656806	C/T	-	Exon 3	C	69	Y	C69Y	-9.176
Glyma.13G034000	Gm13	10657086	G/C	-	Exon 2	Q	44	E	Q44E	-2.857
Glyma.13G034000	Gm13	10657289	C/T	-	Exon 1	G	13	R	G13R	-7.869
Glyma.13G034000	Gm13	10657309	G/A	-	Exon 1	T	6	I	T6I	-5.475
Glyma.13G035200	Gm13	10932462	G/A	+	Exon 4	G	79	D	G79D	-5.848
Glyma.13G038700	Gm13	12003054	C/T	-	Exon 5	E	329	K	E329K	-3.214
Glyma.13G038700	Gm13	12005302	C/T	-	Exon 3	D	147	N	D147N	-4.691
Glyma.13G048300	Gm13	14435960	C/T	+	Exon 1	R	11	W	R11W	-7
Glyma.13G048300	Gm13	14435961	G/A	+	Exon 1	R	11	Q	R11Q	-4
Glyma.13G048300	Gm13	14435967	C/T	+	Exon 1	S	13	L	S13L	-5
Glyma.13G048300	Gm13	14436051	T/A	+	Exon 1	I	41	N	I41N	-6
Glyma.13G048300	Gm13	14436060	C/A	+	Exon 1	S	44	Y	S44Y	-6
Glyma.13G048300	Gm13	14436063	C/T	+	Exon 1	A	45	V	A45V	-4
Glyma.13G049700	Gm13	14564284	C/A	+	Exon 3	N	419	K	N419K	-3.136
Glyma.13G085700	Gm13	19762068	G/C	-	Exon 1	T	25	R	T25R	-3.547
Glyma.13G088300	Gm13	20204393	A/T	-	Exon 2	F	117	L	F117L	-5.821
Glyma.13G215500	Gm13	32878235	C/T	-	Exon 22	R	186	Q	R186Q	-2.511
Glyma.13G215500	Gm13	32878262	C/T	-	Exon 22	W	177	*	W177*	Deleterious
Glyma.13G215500	Gm13	32878370	T/C	-	Exon 22	H	141	R	H141R	-5.833
Glyma.13G231700	Gm13	34323746	C/T	-	Exon 5	G	467	D	G467D	-6.358
Glyma.13G235600	Gm13	34623455	G/A	+	Exon 4	A	327	T	A327T	-2.961
Glyma.13G239000	Gm13	34929884	G/C	-	Exon 4	T	405	S	T405S	-2.512
Glyma.13G239000	Gm13	34931179	C/T	-	Exon 2	G	194	S	G194S	-4.909
Glyma.13G255700	Gm13	36134370	C/T	+	Exon 6	A	134	V	A134V	-3.789
Glyma.13G362700	Gm13	44974955	C/T	-	Exon 7	R	275	H	R275H	-4.42
Glyma.14G162300	Gm14	39033668	G/C	-	Exon 20	S	1966	W	S1966W	-2.708
Glyma.14G165200	Gm14	40839051	C/T	+	Exon 2	S	57	F	S57F	-5.75
Glyma.14G165200	Gm14	40843993	C/T	+	Exon 5	P	230	L	P230L	-3.569
Glyma.14G167700	Gm14	41623640	G/T	+	Exon 3	E	158	*	E158*	Deleterious
Glyma.14G167700	Gm14	41623662	C/T	+	Exon 3	A	165	V	A165V	-3.9
Glyma.14G171700	Gm14	42495742	T/A	-	Exon 8	N	307	Y	N307Y	-4.8
Glyma.14G173500	Gm14	42912542	G/A	+	Exon 2	D	14	N	D14N	-4.917
Glyma.14G173500	Gm14	42912563	G/A	+	Exon 2	A	21	T	A21T	-3.389
Glyma.14G173500	Gm14	42912672	G/A	+	Exon 2	G	57	D	G57D	-6.589
Glyma.14G173500	Gm14	42912678	G/T	+	Exon 2	G	59	V	G59V	-7.811
Glyma.14G173500	Gm14	42912700	G/A	+	Exon 2	W	66	*	W66*	Deleterious
Glyma.14G173500	Gm14	42912725	G/A	+	Exon 2	E	75	K	E75K	-3.501
Glyma.14G173500	Gm14	42912779	G/A	+	Exon 2	A	93	T	A93T	-3.785
Glyma.14G173500	Gm14	42912796	G/T	+	Exon 2	Q	98	H	Q98H	-4.874
Glyma.14G173500	Gm14	42912895	C/T	+	Exon 3	P	122	L	P122L	-7.203
Glyma.14G173500	Gm14	42913033	A/G	+	Exon 3	D	168	G	D168G	-6.377
Glyma.14G173500	Gm14	42913137	G/A	+	Exon 3	G	203	R	G203R	-7.256
Glyma.14G173500	Gm14	42913174	C/T	+	Exon 3	S	215	F	S215F	-3.834
Glyma.14G198300	Gm14	46346117	G/A	+	Exon 1	W	50	*	W50*	Deleterious
Glyma.14G198300	Gm14	46346149	C/T	+	Exon 1	S	61	F	S61F	-4.457
Glyma.14G198300	Gm14	46346305	T/G	+	Exon 1	L	113	R	L113R	-4.015
Glyma.14G198300	Gm14	46346529	T/G	+	Exon 1	W	188	G	W188G	-3.9
Glyma.14G198300	Gm14	46346624	T/G	+	Exon 2	V	199	G	V199G	-4.378
Glyma.14G198300	Gm14	46346632	T/A	+	Exon 2	W	202	R	W202R	-12.963
Glyma.14G198300	Gm14	46346779	C/T	+	Exon 2	R	251	W	R251W	-3.899
Glyma.14G198300	Gm14	46346798	C/A	+	Exon 2	A	257	E	A257E	-4.294
Glyma.14G198300	Gm14	46346858	A/T	+	Exon 2	Q	277	L	Q277L	-2.799
Glyma.14G202100	Gm14	46746235	G/A	+	Exon 1	S	293	N	S293N	-2.73
Glyma.14G207700	Gm14	47368578	G/T	+	Exon 3	G	480	C	G480C	-8.672
Glyma.14G207700	Gm14	47368794	G/A	+	Exon 3	D	552	N	D552N	-2.65
Glyma.14G207700	Gm14	47368807	G/T	+	Exon 3	G	556	V	G556V	-4.128
Glyma.14G208200	Gm14	47392955	G/A	-	Exon 1	R	309	C	R309C	-4.755
Glyma.14G208300	Gm14	47398308	G/A	-	Exon 1	P	377	S	P377S	-3.489
Glyma.14G208300	Gm14	47399099	C/G	-	Exon 1	R	113	T	R113T	-2.667
Glyma.15G023100	Gm15	1815850	C/T	+	Exon 1	T	30	I	T30I	-3.853
Glyma.15G024200	Gm15	1943818	C/G	+	Exon 4	F	260	L	F260L	-5.235
Glyma.15G026500	Gm15	2143924	C/G	+	Exon 2	A	97	G	A97G	-2.686
Glyma.15G026500	Gm15	2146444	C/T	+	Exon 9	S	637	F	S637F	-3.391
Glyma.15G026500	Gm15	2146512	C/T	+	Exon 9	Q	660	*	Q660*	Deleterious
Glyma.15G026500	Gm15	2146531	T/A	+	Exon 9	L	666	H	L666H	-4.809
Glyma.15G026500	Gm15	2146641	C/T	+	Exon 9	L	703	F	L703F	-3.493
Glyma.15G026500	Gm15	2146654	T/C	+	Exon 9	V	707	A	V707A	-3.662
Glyma.15G026500	Gm15	2146677	G/C	+	Exon 9	G	715	R	G715R	-3.712
Glyma.15G026500	Gm15	2146738	C/T	+	Exon 9	P	735	L	P735L	-4.942
Glyma.15G026500	Gm15	2146983	G/A	+	Exon 9	D	817	N	D817N	-3.103
Glyma.15G026500	Gm15	2147033	G/T	+	Exon 9	L	833	F	L833F	-3.23
Glyma.15G050100	Gm15	3958802	G/T	-	Exon 8	P	222	T	P222T	-7.733
Glyma.15G050100	Gm15	3959593	C/A	-	Exon 5	G	109	V	G109V	-8.942
Glyma.15G121900	Gm15	9649538	G/A	+	Exon 1	W	51	*	W51*	Deleterious
Glyma.15G186600	Gm15	19226468	G/A	+	Exon 2	G	42	R	G42R	-6.284
Glyma.15G186600	Gm15	19226859	G/A	+	Exon 3	C	58	Y	C58Y	-10.15
Glyma.15G212600	Gm15	33404833	G/T	+	Exon 5	E	157	*	E157*	Deleterious
Glyma.15G212600	Gm15	33404929	C/T	+	Exon 5	P	189	S	P189S	-6.233
Glyma.16G049300	Gm16	4718048	T/A	-	Exon 3	Splice_Site splice site R	159	W	R159W	-3.088
Glyma.16G108000	Gm16	21970043	C/G	+	Exon 1	P	19	A	P19A	-5.689
Glyma.16G108000	Gm16	21970172	G/A	+	Exon 2	A	29	T	A29T	-3.518
Glyma.16G108000	Gm16	21970173	C/T	+	Exon 2	A	29	V	A29V	-3.588
Glyma.16G108000	Gm16	21970246	C/A	+	Exon 2	S	53	R	S53R	-3.95
Glyma.16G108100	Gm16	21973939	C/T	+	Exon 1	T	65	I	T65I	-4.355
Glyma.16G108100	Gm16	21973995	G/A	+	Exon 1	G	84	R	G84R	-7.861
Glyma.16G108100	Gm16	21974001	C/T	+	Exon 1	P	86	S	P86S	-7.324
Glyma.16G108100	Gm16	21974331	A/G	+	Exon 2	T	137	A	T137A	-4.295
Glyma.16G108100	Gm16	21974332	C/T	+	Exon 2	T	137	I	T137I	-4.691
Glyma.16G108100	Gm16	21974707	G/A	+	Exon 4	R	183	Q	R183Q	-3.517
Glyma.16G108100	Gm16	21974745	C/T	+	Exon 4	R	196	*	R196*	Deleterious
Glyma.16G108100	Gm16	21974802	G/T	+	Exon 4	E	215	*	E215*	Deleterious
Glyma.16G110900	Gm16	24418165	C/T	+	Exon 2	L	94	F	L94F	-2.767
Glyma.16G115800	Gm16	25719337	A/C	-	Exon 9	Y	311	D	Y311D	-6.447
Glyma.16G117600	Gm16	26248239	C/T	-	Exon 3	D	362	N	D362N	-4.96
Glyma.16G117600	Gm16	26248263	A/G	-	Exon 3	Y	354	H	Y354H	-5
Glyma.16G117600	Gm16	26248315	G/T	-	Exon 3	F	336	L	F336L	-4.779
Glyma.16G117600	Gm16	26249100	G/A	-	Exon 1	Q	113	*	Q113*	Deleterious
Glyma.16G119300	Gm16	26643933	G/T	+	Exon 1	S	11	I	S11I	-3.925
Glyma.16G128100	Gm16	28022607	C/A	-	Exon 11	G	313	*	G313*	Deleterious
Glyma.16G128100	Gm16	28022633	T/G	-	Exon 11	N	304	T	N304T	-5.057
Glyma.16G128100	Gm16	28022639	T/A	-	Exon 11	D	302	V	D302V	-3.574
Glyma.16G128100	Gm16	28022661	T/C	-	Exon 11	T	295	A	T295A	-4.012
Glyma.16G128100	Gm16	28023499	A/T	-	Exon 10	L	284	H	L284H	-4.114
Glyma.16G128100	Gm16	28023535	G/T	-	Exon 10	P	272	Q	P272Q	-3.692
Glyma.16G128100	Gm16	28023632	G/A	-	Exon 10	L	240	F	L240F	-2.624
Glyma.16G128100	Gm16	28023819	C/T	-	Exon 9	D	227	N	D227N	-3.969
Glyma.16G128100	Gm16	28024172	T/C	-	Exon 8	T	214	A	T214A	-4.247
Glyma.16G128100	Gm16	28024463	C/T	-	Exon 6	G	179	E	G179E	-7.714
Glyma.16G128100	Gm16	28024493	T/G	-	Exon 6	K	169	T	K169T	-3.21
Glyma.16G128100	Gm16	28024513	C/A	-	Exon 6	W	162	C	W162C	-6.757
Glyma.16G128100	Gm16	28025652	C/T	-	Exon 5	Splice_Site splice site G	157	S	G157S	-5.758
Glyma.16G128100	Gm16	28025696	G/T	-	Exon 5	A	142	E	A142E	-3.88
Glyma.16G128100	Gm16	28025702	G/A	-	Exon 5	P	140	L	P140L	-6.682
Glyma.16G128100	Gm16	28025780	G/A	-	Exon 5	P	114	L	P114L	-5.897
Glyma.16G128100	Gm16	28025866	T/G	-	Exon 4	K	105	Q	K105Q	-2.685
Glyma.16G128100	Gm16	28025955	C/T	-	Exon 4	G	75	E	G75E	-7.506
Glyma.16G128100	Gm16	28025961	C/T	-	Exon 4	S	73	N	S73N	-2.815
Glyma.16G128100	Gm16	28025968	C/A	-	Exon 4	V	71	F	V71F	-4.559
Glyma.16G128100	Gm16	28026292	C/T	-	Exon 3	A	67	T	A67T	-3.403
Glyma.16G128100	Gm16	28026300	C/T	-	Exon 3	G	64	D	G64D	-6.335
Glyma.16G128100	Gm16	28026309	C/T	-	Exon 3	R	61	Q	R61Q	-2.878
Glyma.16G128100	Gm16	28026310	G/A	-	Exon 3	R	61	*	R61*	Deleterious
Glyma.16G128100	Gm16	28026312	G/C	-	Exon 3	P	60	R	P60R	-8.13
Glyma.16G128100	Gm16	28026815	A/G	-	Exon 2	C	46	R	C46R	-10.394
Glyma.16G128100	Gm16	28026824	T/A	-	Exon 2	T	43	S	T43S	-2.878
Glyma.16G128100	Gm16	28026848	C/A	-	Exon 2	E	35	*	E35*	Deleterious
Glyma.16G128100	Gm16	28026905	C/A	-	Exon 2	G	16	*	G16*	Deleterious
Glyma.16G129500	Gm16	28236772	C/T	+	Exon 3	R	189	*	R189*	Deleterious
Glyma.16G129500	Gm16	28236815	T/A	+	Exon 3	L	203	H	L203H	-6.833
Glyma.16G129500	Gm16	28236858	C/A	+	Exon 3	N	217	K	N217K	-6
Glyma.16G133300	Gm16	28983248	A/T	-	Exon 8	D	294	E	D294E	-2.52
Glyma.16G147300	Gm16	30810803	G/A	+	Exon 5	R	223	H	R223H	-3.017
Glyma.16G147300	Gm16	30815156	T/G	+	Exon 14	Splice_Site splice site V	516	G	V516G	-5.611
Glyma.16G150200	Gm16	31062295	G/T	+	Exon 2	D	120	Y	D120Y	-4.528
Glyma.16G150200	Gm16	31062296	A/G	+	Exon 2	D	120	G	D120G	-2.889
Glyma.16G150200	Gm16	31062305	C/G	+	Exon 2	P	123	R	P123R	-8.23
Glyma.16G150200	Gm16	31063007	G/T	+	Exon 3	L	135	F	L135F	-3.086
Glyma.16G150200	Gm16	31063127	G/A	+	Exon 4	G	165	S	G165S	-5.538
Glyma.16G150200	Gm16	31063169	A/G	+	Exon 4	S	179	G	S179G	-3.709
Glyma.16G150200	Gm16	31063778	C/A	+	Exon 5	T	201	N	T201N	-4.75
Glyma.16G152300	Gm16	31300059	G/A	+	Exon 3	G	222	S	G222S	-3.763
Glyma.17G130500	Gm17	10455733	C/T	-	Exon 1	D	169	N	D169N	-2.856
Glyma.17G131500	Gm17	10545210	C/T	+	Exon 4	T	257	I	T257I	-2.542
Glyma.17G143100	Gm17	11633216	G/A	+	Exon 1	G	13	R	G13R	-7.362
Glyma.17G143100	Gm17	11633288	G/C	+	Exon 1	A	37	P	A37P	-3.602
Glyma.17G143100	Gm17	11633914	C/T	+	Exon 2	T	111	I	T111I	-5.846
Glyma.17G143100	Gm17	11634560	C/G	+	Exon 3	P	142	R	P142R	-8.4
Glyma.17G144500	Gm17	11839533	C/T	+	Exon 1	T	20	I	T20I	-3.056
Glyma.17G144500	Gm17	11839614	G/T	+	Exon 1	R	47	L	R47L	-3.85
Glyma.17G144500	Gm17	11839638	G/A	+	Exon 1	W	55	*	W55*	Deleterious
Glyma.17G144500	Gm17	11839683	C/T	+	Exon 1	S	70	F	S70F	-3.929
Glyma.17G144500	Gm17	11839965	C/G	+	Exon 2	S	133	C	S133C	-2.871
Glyma.17G144500	Gm17	11839973	C/T	+	Exon 2	Q	136	*	Q136*	Deleterious
Glyma.17G169000	Gm17	15647811	C/T	+	Exon 1	P	77	S	P77S	-7.911
Glyma.17G178900	Gm17	19484317	C/T	-	Exon 8	G	233	D	G233D	-2.973
Glyma.17G184700	Gm17	23501265	C/T	+	Exon 2	A	32	V	A32V	-3.64
Glyma.17G184700	Gm17	23502391	G/A	+	Exon 3	R	74	Q	R74Q	-3.99
Glyma.17G184700	Gm17	23502517	T/C	+	Exon 3	I	116	T	I116T	-4.732
Glyma.17G184900	Gm17	23523541	C/A	-	Exon 10	Q	574	H	Q574H	-3.689
Glyma.17G184900	Gm17	23523551	C/G	-	Exon 10	R	571	P	R571P	-6.916
Glyma.17G184900	Gm17	23523728	T/G	-	Exon 10	N	512	T	N512T	-3.31
Glyma.17G184900	Gm17	23524266	C/T	-	Exon 9	E	479	K	E479K	-3.854
Glyma.17G184900	Gm17	23527816	T/A	-	Exon 2	R	42	W	R42W	-7.078
Glyma.17G188000	Gm17	24337590	A/T	+	Exon 1	R	42	W	R42W	-7.114
Glyma.17G188000	Gm17	24337671	C/G	+	Exon 1	L	69	V	L69V	-2.835
Glyma.17G188100	Gm17	24351674	G/A	+	Exon 3	R	66	H	R66H	-4.73
Glyma.17G188100	Gm17	24351967	G/A	+	Exon 4	E	133	K	E133K	-3.816
Glyma.17G188100	Gm17	24352486	G/A	+	Exon 5	G	160	S	G160S	-5.93
Glyma.17G188100	Gm17	24352505	A/C	+	Exon 5	N	166	T	N166T	-2.756
Glyma.17G188100	Gm17	24352682	G/C	+	Exon 5	R	225	P	R225P	-6.997
Glyma.18G002900	Gm18	244249	T/A	+	Exon 5	V	136	D	V136D	-6.809
Glyma.18G002900	Gm18	247502	G/T	+	Exon 12	G	448	C	G448C	-8.84
Glyma.18G002900	Gm18	249419	G/T	+	Exon 16	G	628	V	G628V	-8.612
Glyma.18G009200	Gm18	670434	A/T	+	Exon 9	Q	270	L	Q270L	-2.801
Glyma.18G023100	Gm18	1682134	A/G	+	Exon 2	T	123	A	T123A	-4.342
Glyma.18G120400	Gm18	15089568	A/T	-	Exon 2	L	41	*	L41*	Deleterious
Glyma.18G177000	Gm18	42208256	A/T	+	Exon 5	N	355	Y	N355Y	-5.104
Glyma.18G177700	Gm18	42366287	G/A	+	Exon 2	A	91	T	A91T	-3.844
Glyma.18G177700	Gm18	42366288	C/A	+	Exon 2	A	91	E	A91E	-4.767
Glyma.18G180400	Gm18	43426212	T/A	-	Exon 1	Q	357	L	Q357L	-2.861
Glyma.18G188200	Gm18	45256415	T/A	+	Exon 1	Y	14	*	Y14*	Deleterious
Glyma.18G188200	Gm18	45256963	G/A	+	Exon 3	G	97	E	G97E	-7.7
Glyma.18G188400	Gm18	45328455	C/T	-	Exon 1	D	96	N	D96N	-4.098
Glyma.18G188400	Gm18	45328511	G/A	-	Exon 1	S	77	F	S77F	-3.558
Glyma.18G188400	Gm18	45328529	G/A	-	Exon 1	T	71	M	T71M	-4.827
Glyma.18G188400	Gm18	45328560	C/T	-	Exon 1	A	61	T	A61T	-3.933
Glyma.18G188400	Gm18	45328655	A/T	-	Exon 1	V	29	D	V29D	-3.885
Glyma.18G188400	Gm18	45328659	C/A	-	Exon 1	G	28	C	G28C	-8.633
Glyma.18G188400	Gm18	45328686	C/T	-	Exon 1	V	19	M	V19M	-2.542
Glyma.18G190600	Gm18	46030251	A/C	+	Exon 1	K	27	T	K27T	-4.897
Glyma.18G190600	Gm18	46030329	T/C	+	Exon 1	V	53	A	V53A	-3.799
Glyma.18G190600	Gm18	46031291	A/G	+	Exon 2	E	142	G	E142G	-5.654
Glyma.18G190600	Gm18	46031294	A/C	+	Exon 2	K	143	T	K143T	-4.869
Glyma.18G202600	Gm18	48365464	T/A	-	Exon 8	K	426	M	K426M	-3.694
Glyma.18G202600	Gm18	48365665	C/A	-	Exon 7	A	391	S	A391S	-2.723
Glyma.18G208400	Gm18	49321909	G/T	+	Exon 3	S	152	I	S152I	-3.328
Glyma.18G237800	Gm18	52642417	C/T	-	Exon 4	G	406	D	G406D	-3.396
Glyma.18G240500	Gm18	52918142	T/G	-	Exon 6	N	234	T	N234T	-3.209
Glyma.18G240500	Gm18	52918944	A/G	-	Exon 5	F	211	L	F211L	-5.283
Glyma.18G240500	Gm18	52919996	A/T	-	Exon 2	F	113	I	F113I	-3.9
Glyma.18G240500	Gm18	52920612	G/C	-	Exon 1	P	77	A	P77A	-2.95
Glyma.18G265300	Gm18	55013098	C/A	+	Exon 4	P	189	T	P189T	-3.334
Glyma.18G265700	Gm18	55026844	A/T	-	Exon 2	L	296	H	L296H	-6.616
Glyma.18G265900	Gm18	55042304	C/A	-	Exon 1	G	120	C	G120C	-6.073
Glyma.18G266100	Gm18	55056019	A/G	-	Exon 1	I	114	T	I114T	-3.7
Glyma.18G268500	Gm18	55235590	C/T	+	Exon 1	H	73	Y	H73Y	-4.906
Glyma.18G270400	Gm18	55405217	C/A	+	Exon 2	P	41	H	P41H	-4.183
Glyma.18G270400	Gm18	55405237	A/G	+	Exon 2	K	48	E	K48E	-3.311
Glyma.19G130800	Gm19	39083288	C/A	+	Exon 3	H	315	N	H315N	-6.702
Glyma.19G130800	Gm19	39083292	G/A	+	Exon 3	R	316	Q	R316Q	-3.83
Glyma.19G130800	Gm19	39083304	C/T	+	Exon 3	T	320	I	T320I	-5.745
Glyma.19G130800	Gm19	39083363	G/C	+	Exon 3	E	340	Q	E340Q	-2.872
Glyma.19G130800	Gm19	39083488	C/T	+	Exon 4	R	354	*	R354*	Deleterious
Glyma.19G130800	Gm19	39083566	G/A	+	Exon 4	D	380	N	D380N	-4.787
Glyma.19G130800	Gm19	39083572	G/A	+	Exon 4	A	382	T	A382T	-3.03
Glyma.19G130800	Gm19	39083593	G/A	+	Exon 4	E	389	K	E389K	-3.83
Glyma.19G130800	Gm19	39084793	T/G	+	Exon 5	S	394	R	S394R	-3.987
Glyma.19G130800	Gm19	39084831	C/T	+	Exon 5	P	407	L	P407L	-9.574
Glyma.19G130800	Gm19	39084875	G/A	+	Exon 5	E	422	K	E422K	-3.586
Glyma.19G130800	Gm19	39090326	C/T	+	Exon 7	R	467	*	R467*	Deleterious
Glyma.19G130800	Gm19	39106333	T/C	+	Exon 28	V	1368	A	V1368A	-3.145
Glyma.19G132000	Gm19	39264261	G/C	-	Exon 11	P	367	A	P367A	-5.75
Glyma.19G132900	Gm19	39423165	A/C	-	Exon 1	V	307	G	V307G	-3.264
Glyma.19G135100	Gm19	39631593	T/G	+	Exon 3	F	313	V	F313V	-5.778
Glyma.19G135100	Gm19	39632599	G/T	+	Exon 5	G	468	C	G468C	-5.717
Glyma.19G135100	Gm19	39632600	G/A	+	Exon 5	G	468	D	G468D	-3.366
Glyma.19G141500	Gm19	40274995	T/A	+	Exon 1	M	53	K	M53K	-5.054
Glyma.19G142500	Gm19	40351114	G/A	+	Exon 5	Splice_Site splice site R	107	H	R107H	-3.9
Glyma.19G147300	Gm19	40815159	A/T	+	Exon 1	Y	99	F	Y99F	-3.506
Glyma.19G147300	Gm19	40815826	G/T	+	Exon 2	G	208	C	G208C	-6.235
Glyma.19G147400	Gm19	40823973	A/T	+	Exon 2	R	178	S	R178S	-5.192
Glyma.19G147400	Gm19	40823993	C/T	+	Exon 2	T	185	I	T185I	-3.29
Glyma.19G147400	Gm19	40823998	A/C	+	Exon 2	T	187	P	T187P	-4.387
Glyma.19G147400	Gm19	40824008	G/A	+	Exon 2	W	190	*	W190*	Deleterious
Glyma.19G147800	Gm19	40849862	A/T	+	Exon 3	Q	277	L	Q277L	-2.947
Glyma.20G019500	Gm20	2039787	C/G	+	Exon 2	L	11	V	L11V	-2.833
Glyma.20G019500	Gm20	2039814	G/A	+	Exon 2	D	20	N	D20N	-2.811
Glyma.20G073300	Gm20	25892417	C/T	+	Exon 2	Q	186	*	Q186*	Deleterious
Glyma.20G077000	Gm20	27826433	C/T	-	Exon 11	A	324	T	A324T	-2.594
Glyma.20G099200	Gm20	34245452	G/T	-	Exon 5	Q	772	K	Q772K	-3.561
Glyma.20G099200	Gm20	34247788	T/A	-	Exon 2	R	223	W	R223W	-6.882
Glyma.20G111000	Gm20	35317935	C/T	+	Exon 3	S	86	F	S86F	-2.91
Glyma.20G114500	Gm20	35621206	C/A	+	Exon 1	P	245	Q	P245Q	-2.92
Glyma.20G117100	Gm20	35979689	T/A	-	Exon 14	T	445	S	T445S	-3.651
Glyma.20G117100	Gm20	35981850	T/A	-	Exon 9	T	256	S	T256S	-2.938
Glyma.20G117100	Gm20	35983302	G/A	-	Exon 4	R	113	W	R113W	-2.911
Glyma.20G121200	Gm20	36386763	G/C	+	Exon 5	G	147	R	G147R	-8
Glyma.20G121300	Gm20	36397770	C/G	+	Exon 3	R	90	G	R90G	-6.1
Glyma.20G121300	Gm20	36397907	A/T	+	Exon 4	I	109	F	I109F	-4
Glyma.20G122500	Gm20	36525094	C/T	+	Exon 2	R	127	C	R127C	-4.24
Glyma.20G122500	Gm20	36525900	A/G	+	Exon 5	Splice_Site splice site D	207	G	D207G	-3.01
Glyma.20G122900	Gm20	36581229	G/A	-	Exon 6	L	369	F	L369F	-3.217
Glyma.20G127700	Gm20	36960169	T/C	-	Exon 1	D	13	G	D13G	-3.801
Glyma.20G128600	Gm20	37017130	G/A	+	Exon 5	E	311	K	E311K	-2.578
Glyma.20G136200	Gm20	37581045	C/T	-	Exon 7	R	499	H	R499H	-3.573
Glyma.20G172500	Gm20	41013579	A/T	+	Exon 1	K	17	*	K17*	Deleterious
Glyma.20G172500	Gm20	41014248	T/C	+	Exon 2	V	192	A	V192A	-3.207
Glyma.20G172500	Gm20	41015155	G/A	+	Exon 3	R	279	Q	R279Q	-3.87

## Sheet:  deleterious mutations
Genes with deletarious effect on protein structure and function
Glyma.01G114500	Gm01	39600196	C/T	-	Exon 10	W	316	*	W316*	Deleterious
Glyma.01G120900	Gm01	41421701	C/A	-	Exon 2	E	65	*	E65*	Deleterious
Glyma.02G099400	Gm02	9293496	C/T	+	Exon 2	R	75	*	R75*	Deleterious
Glyma.03G046100	Gm03	5869152	C/T	-	Exon 5	W	92	*	W92*	Deleterious
Glyma.03G056400	Gm03	7763662	G/A	-	Exon 11	Q	338	*	Q338*	Deleterious
Glyma.03G174900	Gm03	38853807	C/T	-	Exon 7	W	171	*	W171*	Deleterious
Glyma.04G032600	Gm04	2592502	G/A	+	Exon 11	W	270	*	W270*	Deleterious
Glyma.04G034400	Gm04	2751176	T/A	-	Exon 2	R	276	*	R276*	Deleterious
Glyma.05G163600	Gm05	35478051	C/T	+	Exon 11	R	529	*	R529*	Deleterious
Glyma.05G163600	Gm05	35480008	C/T	+	Exon 16	R	748	*	R748*	Deleterious
Glyma.05G163600	Gm05	35480017	G/T	+	Exon 16	E	751	*	E751*	Deleterious
Glyma.06G112900	Gm06	9174904	C/T	+	Exon 1	Q	104	*	Q104*	Deleterious
Glyma.06G118100	Gm06	9616758	C/T	+	Exon 1	Q	16	*	Q16*	Deleterious
Glyma.06G118100	Gm06	9616907	G/T	+	Exon 2	E	29	*	E29*	Deleterious
Glyma.06G168000	Gm06	14026033	C/T	+	Exon 6	Q	376	*	Q376*	Deleterious
Glyma.06G169700	Gm06	14178618	C/A	+	Exon 1	Y	208	*	Y208*	Deleterious
Glyma.06G269800	Gm06	45863040	C/T	-	Exon 1	W	98	*	W98*	Deleterious
Glyma.08G120700	Gm08	9320329	G/T	-	Exon 1	Y	59	*	Y59*	Deleterious
Glyma.08G241300	Gm08	20588255	C/A	+	Exon 1	Y	24	*	Y24*	Deleterious
Glyma.08G245800	Gm08	21244904	C/A	-	Exon 3	G	129	*	G129*	Deleterious
Glyma.08G324400	Gm08	44261609	C/T	+	Exon 5	Q	140	*	Q140*	Deleterious
Glyma.08G324400	Gm08	44261700	T/A	+	Exon 5	L	170	*	L170*	Deleterious
Glyma.09G029700	Gm09	2443044	G/A	-	Exon 1	Q	3	*	Q3*	Deleterious
Glyma.09G260200	Gm09	47858933	G/A	+	Exon 14	W	316	*	W316*	Deleterious
Glyma.09G266900	Gm09	48455538	A/T	-	Exon 4	L	136	*	L136*	Deleterious
Glyma.10G262800	Gm10	48745163	C/T	-	Exon 4	W	132	*	W132*	Deleterious
Glyma.11G115000	Gm11	8792175	A/T	+	Exon 2	R	36	*	R36*	Deleterious
Glyma.12G106500	Gm12	9732773	T/A	+	Exon 1	Y	10	*	Y10*	Deleterious
Glyma.12G109200	Gm12	10273948	G/A	-	Exon 3	Q	125	*	Q125*	Deleterious
Glyma.12G109200	Gm12	10274010	G/T	-	Exon 3	S	104	*	S104*	Deleterious
Glyma.12G111600	Gm12	10804070	T/G	+	Exon 5	Y	96	*	Y96*	Deleterious
Glyma.12G176600	Gm12	33481559	C/T	+	Exon 1	Q	60	*	Q60*	Deleterious
Glyma.13G034000	Gm13	10656715	G/T	-	Exon 3	C	99	*	C99*	Deleterious
Glyma.13G215500	Gm13	32878262	C/T	-	Exon 22	W	177	*	W177*	Deleterious
Glyma.14G167700	Gm14	41623640	G/T	+	Exon 3	E	158	*	E158*	Deleterious
Glyma.14G173500	Gm14	42912700	G/A	+	Exon 2	W	66	*	W66*	Deleterious
Glyma.14G198300	Gm14	46346117	G/A	+	Exon 1	W	50	*	W50*	Deleterious
Glyma.15G026500	Gm15	2146512	C/T	+	Exon 9	Q	660	*	Q660*	Deleterious
Glyma.15G121900	Gm15	9649538	G/A	+	Exon 1	W	51	*	W51*	Deleterious
Glyma.15G212600	Gm15	33404833	G/T	+	Exon 5	E	157	*	E157*	Deleterious
Glyma.16G108100	Gm16	21974745	C/T	+	Exon 4	R	196	*	R196*	Deleterious
Glyma.16G108100	Gm16	21974802	G/T	+	Exon 4	E	215	*	E215*	Deleterious
Glyma.16G117600	Gm16	26249100	G/A	-	Exon 1	Q	113	*	Q113*	Deleterious
Glyma.16G128100	Gm16	28022607	C/A	-	Exon 11	G	313	*	G313*	Deleterious
Glyma.16G128100	Gm16	28026310	G/A	-	Exon 3	R	61	*	R61*	Deleterious
Glyma.16G128100	Gm16	28026848	C/A	-	Exon 2	E	35	*	E35*	Deleterious
Glyma.16G128100	Gm16	28026905	C/A	-	Exon 2	G	16	*	G16*	Deleterious
Glyma.16G129500	Gm16	28236772	C/T	+	Exon 3	R	189	*	R189*	Deleterious
Glyma.17G144500	Gm17	11839638	G/A	+	Exon 1	W	55	*	W55*	Deleterious
Glyma.17G144500	Gm17	11839973	C/T	+	Exon 2	Q	136	*	Q136*	Deleterious
Glyma.18G120400	Gm18	15089568	A/T	-	Exon 2	L	41	*	L41*	Deleterious
Glyma.18G188200	Gm18	45256415	T/A	+	Exon 1	Y	14	*	Y14*	Deleterious
Glyma.19G130800	Gm19	39083488	C/T	+	Exon 4	R	354	*	R354*	Deleterious
Glyma.19G130800	Gm19	39090326	C/T	+	Exon 7	R	467	*	R467*	Deleterious
Glyma.19G147400	Gm19	40824008	G/A	+	Exon 2	W	190	*	W190*	Deleterious
Glyma.20G073300	Gm20	25892417	C/T	+	Exon 2	Q	186	*	Q186*	Deleterious
Glyma.20G172500	Gm20	41013579	A/T	+	Exon 1	K	17	*	K17*	Deleterious
