# Supplementary material for: Pinpointing Genomic Regions and Candidate Genes Associated with Seed Oil and Protein Content in Soybean through an Integrative Transcriptomic and QTL Meta-Analysis
Source: Cells. 2022 Dec 26;12(1):97. doi: 10.3390/cells12010097 (PMC9818467; doi:10.3390/cells12010097)
Supplement: Supplementary file 1 [file cells-12-00097-s001.zip › Table S 8.xlsx]

## Sheet: Table S7
Table S7: The student t-test analysis of different haplotypes. The phenotype data of different haplotypes were comparaed to haplotypes with reference type allele.
				Oil					Protein
Gene ID	Haplotype	Means	Variance	t-value	p-value	Significance	Means	Variance	t-value	p-value	Significance
Glyma.07G034800	H1	19.46	2.93	-2.54535	0.007293	S	42.96	5.61	0.3501	0.363985	NS
Glyma.07G034800	H2	17.69	9.31	-0.15784	0.438013	NS	45.65	10.4	-1.18208	0.124898	NS
Glyma.07G034800	H3 (reference type)	17.38	13.02				43.28	13.87
Glyma.13G035200	H1	21.9	1.14	2.64585	0.005524	S	39.21	24.26	-3.00304	0.002137	S
Glyma.13G035200	H2 (reference type)	18.16	7.76				43.67	7.01
Glyma.15G049200	H1	17.22	7.24	-2.05038	0.02309	S	43.64	3.61	0.3319	0.370719	NS
Glyma.15G049200	H2 (reference type)	19.11	5.33				43.25	10.7
Glyma.20G111000	H1 (reference type)	19.73	7				42.43	14.64
Glyma.20G111000	H2	17.57	5.68	2.24711	0.016504	S	44.07	10	-1.21337	0.117748	NS
Glyma.20G111000	H3	18.83	5.81	0.54414	0.296511	NS	41.93	6.2	0.2155	0.4159	NS
Glyma.20G111000	H4	18.88	0.1	0.44349	0.3315	NS	43.1	0.08	-0.24032	0.406477	NS
Glyma.20G111000	H5	15.52	4.06	2.15072	0.023088	S	45.2	6.48	-0.98355	0.169564	NS
Glyma.20G111000	H6	19.38	4.69	0.35005	0.364618	NS	42.94	5.8	-0.37958	0.353732	NS
S=Significant
NS=Non-significant
The result is significant at p < 0.05
