# Supplementary material for: Pinpointing Genomic Regions and Candidate Genes Associated with Seed Oil and Protein Content in Soybean through an Integrative Transcriptomic and QTL Meta-Analysis
Source: Cells. 2022 Dec 26;12(1):97. doi: 10.3390/cells12010097 (PMC9818467; doi:10.3390/cells12010097)
Supplement: Supplementary file 1 [file cells-12-00097-s001.zip › Table S 9 new.xlsx]

## Sheet: expression of selected genes
Table S8. Expression of selected candidate genes based on the RNAseq data related to seed oil and protein content in soybean
	Globular-stage embryo	Heart-stage embryo	Cotyledon-stage embryo	Early maturation-stage embryo	Dry Whole Seed	Floral_buds	Whole_seedlings	Leaves	Roots	Stems	Soybean_Mid-Maturation_Embryo_Axis	Soybean_Mid-Maturation_Embryo_Cotyledons	Soybean_Mid-Maturation_Seed_Coat	Early_maturation_stage	Mid-maturation_stage	Early_maturation_stage	20 Days post fertilization	25 Days post fertilization	40 Days post fertilization	Soybean Early Maturation Stage-Axis Vasculature-seeds ranging 6.0-7.0mm in length	Soybean Early Maturation Axis Vasculature	Soybean Early Maturation Stage-Cotyledon Vasculatureseeds ranging 6.0-7.0mm in length	Soybean Early Maturation Cotyledon Vasculature	Soybean Early Maturation Stage-Cotyledon Abaxial Epidermis-seeds ranging 6.0-7.0mm in length	Soybean Early Maturation Cotyledon Adaxial Epidermis	Soybean Early Maturation Stage-Axis Epidermis	Soybean Early Maturation Seed Coat Hilum-seeds ranging 6.0-7.0mm in length	Soybean Early Maturation Stage-Root Tip-seeds ranging 6.0-7.0mm in length	Soybean Early Maturation-Seed Coat Hourglass Cellsseeds ranging 6.0-7.0mm in length	Soybean Early Maturation-Seed Coat Palisadeseeds ranging 6.0-7.0mm in length	Soybean Early Maturation Axis Plumules	Soybean Early Maturation Axis Root Tip	Soybean Early Maturation Axis Shoot Apical Meristem	Soybean Early Maturation Axis Stele	Soybean Early Maturation Stage-Endospermseeds ranging 6.0-7.0mm in length	Soybean Early Maturation Seed Coat Palisade	Soybean Early Maturation Seed Coat Parenchyma	Soybean Early Maturation Cotyledon Adaxial Parenchyma	Soybean Early Maturation Cotyledon Abaxial Parenchyma	Soybean Early Maturation Stage-Axis Parenchyma-seeds ranging 6.0-7.0mm in length	Cotyledon Embryo	Early Maturation Embryo	Mid Mature Embryo	Late mature Embryo	Dry Seed	Seedling 8 DAI
Bioproject	PRJNA140081	PRJNA140081	PRJNA140081	PRJNA140081	PRJNA140081	PRJNA140081	PRJNA140081	SRR203363	SRR203364	SRR203365	PRJNA387303	PRJNA387303	PRJNA387303	PRJNA389820	PRJNA389820	PRJNA389820	PRJNA551573	PRJNA551573	PRJNA551573	PRJNA197251	PRJNA197251	PRJNA197251	PRJNA197251	PRJNA197251	PRJNA197251	PRJNA197251	PRJNA197251	PRJNA197251	PRJNA197251	PRJNA197251	PRJNA197251	PRJNA197251	PRJNA197251	PRJNA197251	PRJNA197251	PRJNA197251	PRJNA197251	PRJNA197251	PRJNA197251	PRJNA197251	PRJNA388955	PRJNA388955	PRJNA388955	PRJNA388955	PRJNA388955	PRJNA388955
Glyma.02G258800	36.9014	42.1032	55.7127	95.2789	7.54325	63.0851	51.8677	32.4203	48.3719	31.3545	52.7595	38.0216	37.5034	0.614894	0.745696	0.703774	65.3916	51.1054	24.1792	106.691	106.259	110.459	85.4165	102.542	124.26	92.417	34.2955	71.7355	59.9832	58.3682	97.7737	94.0649	56.2955	128.731	40.511	60.4554	61.7849	120.672	103.88	113.354	15.0411	19.0957	3.835	1.36509	1.80207	4.42955
Glyma.02G258900	33.7605	49.8521	52.6674	74.6133	15.2604	45.2549	59.7483	50.6862	54.3327	37.2715	48.1857	34.9881	45.7762	0.940597	0.934656	0.211054	76.9486	60.0572	28.0747	68.9582	76.1179	68.3046	44.2688	45.0282	55.7319	55.1572	54.6927	51.5573	72.3024	82.2456	72.6238	64.7963	40.524	72.487	18.7265	63.9394	49.1313	65.1848	49.7079	66.969	32.1056	32.729	9.71975	2.89408	3.15822	10.1854
Glyma.02G264700	0.185322	0.97167	5.89474	16.0311	16.7143	0	0.0515485	0	0	0	21.7001	12.5033	0.177737	0.889905	0.867479	1.62178	24.3539	23.2535	16.1133	10.4577	15.9459	16.0221	17.3112	34.1459	32.4042	13.473	0.016413	8.8806	0.0251939	0.0185517	12.7726	8.27078	6.17217	24.3488	0.167643	0.0797417	0.0662012	8.36806	12.7532	14.5214	44.5337	26.1117	13.5383	5.78841	21.3298	0.0695161
Glyma.03G056700	7.18214	8.79026	12.3067	9.70716	0.131254	11.82	21.5693	55.186	3.93638	9.75606	1.30095	1.65835	31.8951	0.825981	1.1257	0.832592	10.5838	7.40824	3.70937	2.76717	5.57402	4.82216	7.56055	4.57569	3.00129	5.66494	20.3036	3.09908	39.6062	9.26153	3.30112	4.2505	1.16328	1.77199	1.41924	10.087	14.5188	4.06994	3.95748	3.98232	9.40868	3.21154	1.05685	0.120934	0.120053	16.0535
Glyma.03G168700	50.5394	45.7526	54.7885	130.489	3.09561	83.8424	56.5195	76.3618	37.437	62.2766	34.5407	36.9953	30.326	0.994761	1.17347	1.1631	117.02	109.158	48.3379	27.118	42.7554	30.7665	26.4977	32.3911	39.6587	52.0536	30.0388	18.4907	44.342	17.547	25.2945	19.1129	40.2138	51.2211	23.8756	19.6553	31.2974	43.0197	50.8628	63.607	37.5579	94.5492	33.0435	10.059	2.70752	28.409
Glyma.03G172900	0.0127951	0.0851765	11.8077	44.5089	0.578913	3.13351	15.6377	5.2905	34.8148	60.8798	0.0551184	5.16111	0	0.799969	0.841845	0.660689	42.7166	24.3312	1.37315	0.156856	0	0.0302663	0.170937	1167.56	28.5379	45.9177	0	0.00649336	0.449692	0.569725	0	0	0.272499	0	4.73318	0	0.511474	0.408087	0.233663	0.0224397	36.3439	66.5567	2.1668	0.62972	0.328779	9.52028
Glyma.03G173400	47.4242	45.1396	41.009	60.8123	60.6265	36.5914	33.0834	63.2626	29.9193	32.5729	15.8066	9.14834	24.0266	1.01928	0.869331	1.99494	32.7979	28.272	13.9281	33.5123	39.1036	37.9203	34.0763	36.2989	38.7194	46.7361	21.1609	32.4504	20.3664	35.4106	41.857	41.1516	54.2646	36.0851	38.7636	27.9429	44.4695	43.1522	32.3487	42.6755	16.9699	16.0899	4.64106	8.06043	15.2242	8.94139
Glyma.03G176600	24.4636	26.3869	24.2203	13.02	0.105247	8.09778	0.585711	0.666753	1.10508	1.08028	3.52269	1.38379	63.9091	0.775002	0.979839	0.444141	12.6149	5.95069	2.5719	14.3783	11.8308	2.12857	1.38016	18.9253	1.19945	0.17627	86.3032	0.200004	3.45077	207.439	3.45241	0.583622	0.166249	0	0.127676	147.932	0.535967	0.281665	0.0747811	0.109267	0.173141	0.146861	0.244653	0.0615802	0.0157064	0.158181
Glyma.03G181200	33.9721	40.6753	40.342	47.1027	47.049	37.7413	35.0912	50.2953	40.3406	27.8667	20.8597	10.2001	9.26403	1.13859	1.01363	0.796013	32.9315	27.1207	10.4838	34.3623	62.9631	55.1226	46.5811	56.0809	36.9762	50.4209	13.4084	23.2499	29.6053	20.5556	37.1782	25.5035	54.7106	40.6404	20.687	17.7942	20.0792	36.4455	42.6448	81.1286	31.4753	28.3585	6.58238	11.6526	15.9732	10.2188
Glyma.03G227700	0.728852	1.136	1.04989	3.3873	0	1.0677	1.53392	0.89578	2.91532	2.89315	0.272678	0	34.4616	1.38766	1.08269	1.22873	9.13046	7.61869	0.973181	0.0287865	0	0	0.0134271	0.0135979	0.0169661	0.432955	88.6238	0.097502	22.9702	4.10164	0.188537	0.114394	0.0102624	0	0.0185744	6.79879	0.350565	0.0478162	0.00470956	0.381088	0.102491	0.0146822	0.031045	0	0	1.97061
Glyma.04G039300	27.1065	21.3231	30.8323	8.81837	0.210928	12.1745	6.10147	9.19058	11.0216	4.81311	2.77084	0.980788	40.4013	1.23482	1.06502	2.04727	4.65347	3.54443	4.32565	13.6464	13.4398	8.0612	5.93064	8.30248	6.72262	8.09089	16.1819	11.8669	21.1877	24.1259	9.75715	9.71592	19.0823	5.99926	8.15095	17.9533	45.2846	6.42967	2.23913	7.82453	3.59176	0.710032	0.149528	0.141439	0.166001	5.30994
Glyma.04G041200	0.047767	1.79379	3.9342	0.626276	33.2609	1.97366	9.15376	0.038449	13.6607	16.4374	0.472404	2.98359	3.13108	0.798907	0.832676	1.10658	0.263539	0.201253	0.967736	0.0376537	0	0.0230963	0	0.169835	0.071824	0.107801	0	0.0049551	0.0301719	0.167506	0	0	0.0804707	0	1.00175	0	0.100494	0	0.0130722	0	0.0998842	0.0544372	0.405084	35.9893	31.5673	14.6737
Glyma.04G042100	2.07967	0.708603	4.71272	61.8601	10.8611	0.054698	0.697662	0.330693	0.925596	4.04694	59.2163	191.976	0.744991	1.14177	1.0121	2.36212	82.98	73.588	39.7869	0.00507579	0.0708497	1.07543	0.517595	8.84065	4.09413	0.256451	0.00525146	7.025	0.041858	0.016711	0.113759	8.01073	5.73029	2.00365	0.679185	0	0.0203082	45.829	66.3157	5.0294	3.25723	51.6335	45.6363	16.6955	12.0756	0.270358
Glyma.04G042300	1.15382	4.08254	10.8759	13.0974	58.5175	3.41786	2.55829	0.224519	3.38723	7.64751	10.2381	12.2245	76.6026	1.19997	1.00321	2.56164	6.75774	6.18863	6.87245	0.164744	0.231112	0.993674	0.650352	1.74417	2.34614	2.61409	16.2846	1.09534	25.6942	2.15364	1.08812	0.8985	0.604453	1.913	19.0512	3.97279	4.52866	3.16157	2.3602	1.71455	0.294131	8.13455	10.395	55.1947	61.9743	3.0399
Glyma.04G103900	172.673	149.452	164.397	28.6113	4.50871	127.83	91.0087	34.538	133.983	143.244	103.146	74.2608	604.929	1.43521	1.21066	2.38615	18.3783	16.6679	23.5561	59.9232	88.8767	195.311	239.939	187.763	96.9707	118.918	96.2512	45.5225	56.7947	79.3289	38.6749	42.2319	36.3104	22.8669	65.3325	45.6116	166.052	46.9813	27.5032	43.2197	17.6035	11.6681	7.50142	37.1306	12.5765	161.661
Glyma.04G240800	7.3061	24.2672	22.5738	32.1123	3.25779	3.02745	98.0219	0.879167	157.137	135.444	9.5889	1.11762	36.9809	0.957573	0.781605	0.601457	31.2602	24.6402	74.8444	0.359642	0.445927	0.980592	1.33195	0.454299	0.391426	0.192532	16.252	0.368495	27.4617	1.3486	0.525042	0.64077	0.663985	1.8155	14.766	0.926451	17.0861	1.0439	1.2333	0.914915	41.0597	4.98113	1.96386	14.4531	1.8113	4.54603
Glyma.05G122200	0.0159013	5.22453	32.1543	30.3969	0	0	0	0	0	0	0.0703968	0	0.108319	0.843777	0.699855	0.530059	7.29929	3.03529	0	0	0.0858137	0.570564	0	4.86603	0.311482	0.00950846	0	0.534599	0	0.0205956	0	0.723538	0.111228	0	318.014	0.373632	0.533659	0.0439849	0.172708	0.11464	0.952623	0.0759017	0.0383738	0.0144529	0	0
Glyma.05G152100	39.5926	58.3911	49.6077	72.7272	14.5635	95.2542	91.8623	101.352	60.6114	289.128	10.6273	9.93521	8.98749	1.1085	1.22814	2.53786	73.3184	57.5518	29.843	13.6561	20.3718	39.3536	41.1706	34.2381	41.0321	29.8924	15.5984	6.24939	108.534	15.1713	8.8045	4.9087	6.74436	25.4062	21.8863	13.4388	11.3028	13.0982	26.9631	26.3214	36.584	40.8728	22.1407	12.865	17.4033	33.1431
Glyma.05G152300	12.3297	47.8017	78.6201	33.3789	2.58871	11.353	11.4991	1.57473	7.00939	10.639	3.48017	1.20163	508.075	1.34059	0.980433	3.15848	50.4294	57.0245	66.2129	0.560701	1.98277	4.01463	5.63311	1.88539	0.211537	0.192372	1.77534	0.734367	27.7712	0.222861	0.30363	0.507458	0.191989	0.0924219	1.6608	0.832613	189.902	0.0583943	0.392729	0.410013	0.214784	0.0961866	0.688511	1.05232	3.72529	7.8164
Glyma.05G163400	33.1381	31.1861	36.9676	36.6898	0.084509	35.6866	47.682	34.0951	0.147669	11.4993	6.03961	5.13397	132.932	0.756518	1.0916	0.897329	62.9066	52.7848	27.8929	0	0.032631	0.0411985	0	120.815	48.1489	45.459	190.29	4.48075	5.28572	33.8813	11.2036	1.715	13.4816	0.0140084	1.18697	15.1283	0.296456	0.0518697	0	0.0435921	29.1382	25.4632	17.3627	0.474756	0.0736699	20.2119
Glyma.05G214000	43.2614	51.0024	59.6352	77.1592	20.4215	53.3022	51.014	30.2902	185.805	53.6843	11.6501	7.88629	31.7705	1.45509	1.15096	3.6246	28.9172	23.5128	7.8211	49.9403	52.506	53.3712	44.4738	49.3307	60.8932	56.8437	39.314	31.748	46.1826	38.9537	41.5927	27.6838	12.6645	68.3682	39.1207	44.8804	52.2033	63.2575	68.4746	68.1774	47.1013	34.7302	8.44294	10.4153	21.7356	34.8527
Glyma.05G215600	24.4744	29.4307	55.8019	35.3978	2.69628	10.0869	20.9355	1.09392	9.49471	34.4336	3.6725	0.478332	64.215	0.947252	1.08331	0.869979	30.5352	30.6456	19.9075	2.8802	1.66138	1.03659	2.13574	0.14704	0.0275619	0.017563	0.436196	2.28542	10.3161	5.22991	0.485205	1.14029	0.0837305	0.290397	10.7506	4.77611	79.977	0.286193	0.469788	0.0468305	0.0852798	0.225374	0.150209	2.43919	1.47946	3.59518
Glyma.05G221100	8.18192	12.83	19.4516	81.2736	31.7563	27.9089	24.1487	63.6399	14.9239	13.3167	4.33957	8.30338	3.11175	0.699295	0.659351	0.955907	83.2818	63.9356	14.9532	10.3053	12.1474	13.7319	14.2729	8.58993	13.7683	5.16468	3.55752	5.53865	4.27215	4.63689	3.62382	5.53463	1.94806	16.8556	4.69653	2.22565	2.63548	41.4275	17.1579	15.7248	19.5401	29.9283	5.52479	7.76269	7.63132	6.33131
Glyma.05G222000	8.47361	12.7784	16.5007	26.3138	14.9925	6.30001	11.1231	0.70527	34.1762	67.4871	14.1719	21.8295	47.2034	0.813619	0.614735	0.415745	17.1442	13.1466	11.8522	4.27817	3.65531	3.84698	2.87887	2.89597	2.29929	3.92224	33.3076	6.6149	103.172	4.58585	3.71292	4.48937	2.78321	12.096	33.0615	7.01248	30.2204	14.363	16.7064	12.8423	1.43219	2.46485	1.58094	1.85048	1.75968	2.28431
Glyma.05G223400	0.688258	1.99511	4.41536	17.1434	2.4272	43.3572	8.01759	0.380344	4.27825	4.65455	0.882908	0.0977357	56.4996	0.968174	0.82182	0.813251	16.017	10.8672	5.16717	2.0752	2.28	1.09141	1.70327	0.984533	1.01411	0.254033	69.7909	0.727502	0.995711	36.4059	0.753588	3.34732	0.56047	0.583829	0.196961	35.8772	0.325054	0.302765	0.42405	0.97131	0.262301	0.250141	0.138138	0.121993	0.705478	3.04198
Glyma.06G110200	1.39352	3.00729	5.28687	7.46061	0	3.91372	7.65068	5.27234	4.93003	14.9867	8.73462	0	9.22336	0.65396	1.07844	0.500892	3.18634	1.37	0.824407	4.90223	4.88219	1.17212	0.625265	0.0695269	0.0236827	0	23.3047	14.2898	124.411	1.95503	0.0267984	20.4456	0.115729	0.0339137	0.00878931	2.40782	8.61082	0	0.0744316	0.144702	0.0348397	0.145849	0.263388	0	0	6.2761
Glyma.06G111200	23.0792	24.6235	24.8639	30.3258	85.909	34.3564	36.8043	23.3544	36.6183	23.4808	8.92292	4.35269	10.8843	0.516293	0.886606	0.526704	21.0005	15.0592	11.2428	12.6208	16.4285	14.9363	16.5605	9.57915	8.63426	8.89181	9.24366	10.7578	6.57551	9.03447	11.8529	10.9103	10.9673	11.1809	15.7458	8.01093	12.8927	14.1551	10.8871	11.2771	10.9696	8.92526	3.0142	10.327	23.6864	4.9007
Glyma.06G122600	33.0319	35.9413	32.5631	129.29	10.9408	20.1799	204.724	8.17258	244.546	220.656	50.4675	40.1174	36.9742	0.787962	1.02024	0.820583	120.892	111.406	269.924	11.0455	23.3204	23.9428	21.3599	17.1446	25.267	11.4052	24.7587	15.9818	143.755	2.20301	20.9777	10.3613	19.2055	74.2639	40.8419	2.10096	39.424	28.055	43.6805	46.7034	280.27	178.43	72.2282	31.6891	4.82015	21.3109
Glyma.06G166800	0.0231809	2.5749	11.7101	7.99282	0.0538935	23.7828	13.1417	10.8823	0.053074	5.70202	0	0.0288219	67.9656	0.679891	0.864578	0.434834	3.94609	4.29068	1.5442	0	0	0	0	0	0.0315111	0	188.885	0	2.64252	0.0450364	0	0	0.00956536	0	0	0.0257224	0	0	0	0	0.0530593	0.0121704	0	0	0	51.7354
Glyma.06G167000	0.0137692	0.0916605	1.09808	3.37644	0	0.766417	5.21395	0	13.9267	5.97194	0	0	27.9849	0.853306	0.878454	0.227553	12.6756	10.0756	22.5834	0.0133515	0	0	0.0262786	0	0.00991261	0	0	0	0.468269	0	0	0	0	0	0	0	41.4041	0	0	0	0.0804113	0.0428323	0.0117193	0.035118	0	5.46225
Glyma.06G169700	25.8972	18.0424	21.3927	18.5043	3.21102	55.5199	7.75284	41.0017	3.39624	3.84129	13.2953	13.4181	8.3033	1.51418	1.17588	3.41423	40.6692	37.9187	15.5078	6.57316	7.49213	4.39144	4.02285	5.41553	5.6633	10.4254	1.18287	4.33056	1.51829	11.1767	7.00791	4.46828	5.88924	6.18083	3.70893	11.2493	3.66316	4.41902	4.34204	6.66125	28.8568	13.6122	31.6802	6.45573	6.00849	7.74917
Glyma.06G277500	44.374	50.5421	45.8199	32.375	0.848897	22.7155	10.1742	10.5933	16.2177	26.3024	10.5173	5.77984	24.8764	1.17689	1.11366	1.25606	31.7733	24.584	14.5771	15.6442	16.3054	8.57461	9.61945	10.5401	9.99877	19.9901	11.1512	19.1342	5.63338	15.087	19.5326	20.6903	21.8191	9.74901	7.27942	12.0304	38.5356	5.02632	4.56824	15.8299	17.3695	9.78951	6.86794	2.67168	0.390897	5.86985
Glyma.07G034800	1362.64	1348.34	595.696	188.36	0.090546	691.131	189.7	309.087	24.4936	158.273	0.810511	0.997037	144.605	0.90793	1.06092	0.763477	116.437	99.4525	3.10126	0	0.411233	0.64819	0.449794	0.844161	0.912988	0.252904	9.09965	0.0927389	38.3602	0.681395	0.246844	0.0254802	0.200364	0.34014	1.20912	0.719673	1238.47	0.262384	0.0927136	0.160979	1.62527	0.507876	0.262123	0.0405492	0.0324948	142.696
Glyma.07G034900	23.3069	3.74687	1.39508	0.605024	0.085701	73.4258	11.016	50.8974	1.02756	2.76831	0.0661303	0.241516	3.11194	0.935863	1.05595	1.06003	0.956771	0.591719	0.166978	0	0	0.00670538	0	0	0.0454079	0	0.595577	0.0204296	0.187143	0.259377	0	0.031347	0	0.101045	0.0902579	0.0814918	8.47147	0	0.00327042	0.0339321	0.00495105	0.015766	0.028657	0.0147119	0.0102111	3.91616
Glyma.07G037700	12.4904	16.9731	22.3075	20.3833	0.142934	0.647055	0.0490805	0.083176	1.71757	0.712525	0.220705	0	25.8119	0.96081	0.832931	0.439832	19.0645	7.91089	1.35906	1.01038	2.1377	2.08945	4.77658	0.803426	0.216927	1.18346	21.8661	1.17614	21.1482	84.5322	0.105673	0.465337	0.859326	0.332608	0.0093172	82.2805	0.060096	0	0.0435582	0.194192	0.332398	0.192203	0.102344	0	0.0613519	0.0379795
Glyma.07G038200	9.74489	6.05636	15.4238	24.7688	3.8595	15.0227	1.14041	3.95255	0.022587	0.073288	9.46917	21.5158	0.12823	1.17325	0.925467	1.53546	23.7978	22.8487	15.6753	24.137	30.4025	16.5428	18.6111	60.9624	86.4966	20.7576	0.220269	10.1573	0.174231	0.0694478	151.638	13.5225	129.187	11.1265	5.98504	0.198004	0.126261	40.8074	25.452	9.7427	39.3935	17.2922	15.4314	8.32518	2.63653	0.395094
Glyma.08G020500	32.7579	40.2358	47.574	115.316	33.337	48.3	40.1903	44.4397	44.1736	25.6964	22.7968	22.1309	20.426	1.41511	1.02437	3.3606	55.8758	48.4044	11.34	102.741	102.037	111.772	85.0095	121.796	170.535	97.9579	29.7471	62.3767	7.32609	40.3312	65.4319	50.0965	42.0454	176.83	22.6991	33.8565	39.5695	166.353	134.702	142.259	71.0557	85.3731	19.9383	14.1898	36.6306	21.0838
Glyma.08G025100	1.94855	14.847	22.687	52.4393	21.8669	25.6486	8.6433	0.017981	0.305177	0.176036	4.20509	10.6198	0.601547	0.998794	1.04585	0.792439	17.9496	14.1717	5.27897	9.4932	9.31081	7.57567	9.92898	278.209	134.518	163.106	0	25.2684	0.127512	0.495624	8.64422	25.1325	51.5722	28.2211	128.069	0.133978	2.44874	27.63	28.0821	43.9003	12.3982	18.362	5.91932	11.9624	13.7988	1.55292
Glyma.08G105500	47.3196	39.4452	28.3749	10.8655	0	27.9606	0.120253	0	0.042373	0.137486	0	0	12.8988	0.789098	0.743879	0.380331	9.33641	6.47848	0.921132	0.0543115	0.262172	0	0	0.0884249	0.0368035	0	52.7935	0.0302087	19.3826	46.3454	0.0175848	0.0727532	0	0.0765875	1.49452	38.0489	28.8971	0	0.0257286	0.83709	0.0178986	0.0188567	0.0137552	0	0.00765498	0.0219806
Glyma.08G108900	56.308	71.4028	68.5807	72.041	0.1398	150.404	138.902	227.125	73.3134	331.255	13.2421	9.06623	20.426	1.50313	0.923266	3.1608	77.6482	51.8739	26.0323	12.2829	13.8808	12.8494	19.1884	14.2284	14.782	11.1434	12.5443	8.36023	52.0622	13.5819	11.6888	8.72806	5.25432	18.3545	4.56388	11.8085	15.58	11.2554	8.25921	16.0667	38.7539	18.1246	7.11974	1.01646	0.233053	22.4032
Glyma.08G115300	4.71561	11.187	16.7865	4.61413	12.2633	20.9423	26.975	6.98125	72.7701	49.2563	11.1085	2.12873	34.7888	1.27438	1.28467	1.24658	2.01229	1.97373	1.0961	48.8492	32.8598	74.1	42.6036	0.365487	0.524246	12.4546	1.18714	45.2195	1.67601	0	0.983239	42.1196	0.0389622	10.9063	1.69851	0.0641624	35.3564	1.7354	1.94523	98.3928	4.75747	2.96253	3.64915	11.7037	14.9044	51.3774
Glyma.08G120600	4.4977	5.58297	13.5875	8.85387	0	12.5653	0	0	0.050065	0.036099	0	0	56.2661	0.575228	0.788742	0.148884	20.5618	14.4711	6.17797	0	0.0305368	0	0.138391	0.30852	0.0705971	0.0537861	3.91241	0	54.402	3.23524	0	0	0.37783	0	0.0148327	3.39002	87.8064	0.00853138	0.0379212	0	0.01107	0.0503645	0.0124228	0	0	0.00780821
Glyma.08G120700	37.7561	37.3101	40.3227	29.7034	0.0703225	35.9161	22.8769	9.53701	0.166016	4.46896	7.25506	6.6494	9.9208	1.24636	1.23071	0.811342	17.76	10.7863	20.6147	0.152956	0.250866	0.310128	0.366298	185.459	69.9117	93.3186	56.6395	5.1882	57.25	30.5203	33.1677	6.47439	32.8686	0.130304	1.2827	21.3444	0.288706	0.152533	0.0950316	0.101944	53.6562	16.0407	9.06296	0.855768	0.116681	9.85408
Glyma.08G137600	12.3875	14.7061	17.7976	4.34753	2.87016	3.6231	16.9384	1.91555	23.6727	5.05418	0.142167	0.372385	43.6657	1.45635	1.18171	2.16701	3.2552	2.10298	2.5579	0.156883	0.111558	0.0441363	0.177774	0.0319477	0.117999	0.114329	1.32631	0.0497784	2.35929	0.707557	0.693818	0.480376	0.356055	0.0770922	1.36282	0.500995	59.9848	0.134435	0.00933378	0.0760115	0.206532	0.0153414	0.243777	22.015	8.13072	27.7275
Glyma.08G138200	37.1258	0.726894	0.911484	0.49636	0	66.3992	19.3742	8.71592	0.424563	67.9338	0.130264	0.207092	0.278555	0.880693	0.961758	0.692756	0.069239	0	0	0.295107	0.613981	0.0348292	0.0467623	0.135587	0.198525	0.212081	0.0918572	0.592784	0.451009	0.00829093	0.340866	0.380023	0.0172685	0.599675	0.0776194	0	1.02315	1.18155	1.06057	0.864699	1.34839	0.225225	0.0713593	0.0409184	0	8.35647
Glyma.08G182500	41.3272	197.816	159.104	16.3509	0.150969	0.676305	1.5972	0.074897	5.76269	0.824914	2.53667	0.0230104	7.83852	0.871714	0.865417	0.907344	5.22009	1.6151	0.43344	0.177752	0.0516896	0.621609	1.88734	0.428001	1.05391	21.2949	1.9019	5.57886	17.9145	1.37245	0.184933	5.24664	9.29679	0.00839936	1.45417	1.83755	262.807	0.0476234	0.134952	0.100751	0.352201	0.0120668	0.00741596	0.997212	0.0458337	0.396927
Glyma.08G183500	31.3333	53.5005	128.826	444.605	0	31.2187	0.102226	0	0.022477	0.097241	0.210844	0.366185	3913	0.654099	1.05271	0.825904	243.28	186.15	190.975	0.123661	0.845588	6.71857	5.97003	63.2502	10.1363	3.03406	46.2968	0.391332	95.9137	5.08486	0.718894	7.00824	13.3366	0.79515	82.0554	3.28565	7890.45	5.5635	5.82002	0.805719	0.0129503	0.180692	0.169032	0.0502403	0	0
Glyma.08G324600	53.4455	161.484	133.83	55.9388	0.045655	2.29799	0.151641	0.017695	0.110117	0.606316	7.41065	3.01084	39.5599	0.931386	0.925032	0.630613	42.7578	30.0083	10.0736	7.30375	12.3273	10.368	15.5052	11.8065	11.5998	17.4026	28.2439	8.65648	30.2028	33.3316	7.39778	8.49758	16.4807	11.4677	17.7828	26.3877	32.0175	5.84617	5.49852	13.4213	9.73545	9.68971	4.33565	0.0475987	0.0472305	0.0779832
Glyma.08G327400	7.09409	19.1393	24.512	7.3893	6.65412	9.4302	10.0799	3.2425	16.2653	10.0856	3.81554	1.92908	46.4348	1.19306	1.27556	1.93202	3.13913	2.27877	0.850318	3.93859	4.44646	5.43681	6.37823	2.50849	1.26291	5.32861	6.55099	1.49378	37.3356	40.5617	6.12078	0.138397	13.5861	1.64809	20.9739	14.6773	105.694	0.627141	4.20723	1.9933	1.10159	0.927236	0.452146	0.502231	3.16809	13.7809
Glyma.09G134600	25.7641	25.4751	31.1902	40.5346	0.844185	152.613	36.3768	92.9122	0.497907	12.0935	3.13156	2.87794	21.5501	1.49893	1.43738	2.36229	14.9937	8.54944	4.90224	0.0881831	0.0260308	0.140568	0.327342	99.2196	174.432	121.409	122.113	1.6048	10.7168	71.9035	44.1367	2.15565	74.4057	0.00573601	0.608533	30.8307	9.62532	0.239719	0.170573	0.222082	18.1556	8.29369	2.07448	0.755743	0.404542	11.6996
Glyma.09G223700	33.5026	32.1797	38.9272	25.1967	11.3865	9.58259	8.24188	4.13558	12.2159	19.4978	8.92649	13.1395	54.189	1.16391	1.32949	1.15252	33.7364	28.6595	37.3916	12.7118	11.2728	33.0998	38.3819	23.5196	35.3658	4.8372	26.8954	7.42496	10.8585	0.128415	8.50534	13.2614	6.342	6.99658	50.1679	0.160412	39.8597	33.4356	20.9077	7.68249	18.2859	47.5179	7.39801	3.56958	9.24656	10.1528
Glyma.10G006500	87.6403	178.073	124.366	160.273	3.79616	132.534	173.902	205.975	132.277	153.716	21.9867	11.1999	40.9642	1.01365	0.94638	0.881369	134.755	102.812	53.1872	29.3405	45.8185	53.2654	49.7808	73.8964	91.3325	40.9596	56.3417	32.0763	111.184	57.434	31.0098	40.6772	36.6148	49.7623	21.425	50.0301	141.867	46.1675	45.1714	67.0962	60.5231	190.38	31.027	7.47699	1.49132	63.6507
Glyma.10G010200	51.6583	70.7601	82.0614	150.857	1.15721	76.4527	78.7114	92.6697	56.5286	69.0517	20.7089	19.1762	34.7756	0.665448	0.922523	0.529068	86.0733	67.3231	30.6798	63.3048	61.8298	80.8503	63.8417	59.7201	69.9533	74.3321	75.1332	44.802	163.988	57.9518	55.3678	40.8787	24.078	80.2604	41.0835	48.9466	68.9148	70.2426	46.7484	77.0897	47.1899	81.2988	16.3371	0.477894	0.240721	16.7633
Glyma.10G010300	0.116115	2.00269	15.7652	3.11759	0.463986	10.7436	1.43411	0.538293	13.6027	1.3175	0.22502	0	39.1174	1.10063	1.02924	1.41913	1.50218	1.99069	5.92538	0.0906899	0	0.138578	0	0	0.00836151	0	0.0631561	0	0	0.18025	0	0.641213	0.102429	0	0.678023	0	4.8157	0.0962652	0	0	0	0	0	0.09511	0.136698	1.72618
Glyma.10G145300	0.760573	0.448609	0.878172	0.838452	405.963	1.27313	5.58301	0.042801	17.5961	1.11742	22.047	7.24731	4.73838	1.01842	1.08959	1.2676	0.374321	0.362244	6.97805	0.0384117	0	0.0501534	1.38212	0.0853133	0.0820588	0.531896	0	1.15024	0	0	1.27363	3.35663	1.58887	0.428643	5.53253	0	0.468543	1.23183	0.00727591	0.298851	0.416327	0.420415	1.66237	252.28	434.188	4.69294
Glyma.10G208900	0	0	0.501875	0.137854	0	0.721612	5.26694	1.63026	1.31759	0.57002	2.29293	2.09065	2.27869	52.4114	38.6689	26.1474	0	0	0	0	0	0	0	0.356091	0	0.295393	0.399332	0	0.366923	0.653872	0	0	0	0	0	0	0.210702	0	0.487852	0.165315	1.19473	0.431237	0.615878	0.686857	1.01455	15.8176
Glyma.10G261400	16.3077	18.4952	18.4794	32.7597	44.1783	22.808	24.4405	50.4391	21.2985	27.389	29.7186	5.97419	7.82847	1.29678	1.02478	2.31235	16.3572	12.8362	6.32982	30.6425	33.1745	15.9515	18.2211	8.51883	14.8546	17.1157	7.6283	21.7232	12.2049	9.79773	22.077	19.2677	22.9706	46.9662	8.51927	10.1005	7.72674	19.9701	15.8972	31.2504	31.494	23.4735	6.57547	24.186	43.9937	8.68688
Glyma.11G111400	15.1844	15.7542	19.6478	69.4439	0.844125	64.4965	161.528	560.886	0.618129	25.5101	4.43162	10.5816	31.1367	1.06475	1.13371	1.27552	106.228	102.311	28.7496	12.7382	17.0806	20.5546	22.4644	24.3418	19.5005	23.9246	0.875714	6.0072	11.177	7.77016	6.68274	4.7184	0.953591	28.986	0.915608	7.79047	5.31661	25.6121	32.1172	32.8834	67.8402	89.5731	29.7879	0.956356	0.369259	124.021
Glyma.11G114800	63.1214	130.9	124.65	80.9346	0.280178	38.689	17.6767	17.7266	60.7311	57.1128	1.68199	9.43425	162.821	1.02794	1.25414	0.691853	81.0943	59.3608	54.1098	2.14515	2.01845	11.1977	14.07	9.17384	7.01436	2.79078	9.05377	8.85486	89.7571	4.12119	2.62609	5.05492	0.148833	2.38511	2.20907	7.29656	233.2	21.763	39.6942	8.862	49.8013	28.5019	15.4895	3.90361	0.813976	21.1237
Glyma.12G195200	25.6366	49.2108	39.2321	16.1581	0	13.4273	2.2934	3.52189	0.037594	7.48151	3.0283	0.894777	50.8771	1.19004	0.882958	0.473341	5.42407	2.33733	0.326514	15.3534	23.9266	9.22848	7.3906	1.84484	15.6393	3.66976	79.6736	0	3.76029	154.442	3.90517	0	18.9536	0	0.158112	121.171	0.338992	0.0192188	0	0.0471687	1.09922	0.22404	0.0648401	0.0413652	0	1.10174
Glyma.13G035200	0.524505	15.4542	184.103	381.456	4.57339	0.212392	0.0330045	0	0.013406	0.260983	18.4975	1544.73	89.1794	0.92316	0.969635	0.586854	576.453	641.547	1609.48	0	0.143854	0.690134	2.06694	3.71818	1.28612	0.586485	0.867665	0.034296	297.875	7.51538	0.202372	0.0107616	5.47006	0.166485	0.763589	14.0328	1048.6	3.40201	282.811	0.231591	0.229325	121.531	837.838	2.05988	2.07062	0.242156
Glyma.13G038600	2.54493	0.848598	2.20375	11.7394	0.0537905	2.9827	0.831123	14.6536	0.141261	0.076391	5.80489	10.6448	0.25266	1.19828	1.1989	2.904	3.46935	3.25797	2.78292	0.155017	0.18948	0.153484	0.294967	4.23951	22.536	12.9626	0.0094171	0.418899	0.697789	0.303814	4.70583	0	0.12554	4.44446	180.756	0.218972	0.316964	11.3394	11.0118	5.39522	0.458465	2.16774	1.0323	0.013204	0	0.385152
Glyma.13G047300	49.9893	60.6055	78.9277	42.0864	0	39.7401	103.11	4.19042	266.117	275.52	7.7575	2.78668	94.343	1.04649	1.18187	1.03549	16.1021	12.561	2.90175	20.923	14.7699	19.3508	18.5322	1.48961	5.3705	7.69074	23.251	27.074	127.303	25.8699	7.97767	22.5904	0.692508	7.437	8.01605	47.1718	218.241	5.78234	1.92431	9.78173	4.34312	1.32424	1.52246	0.0239761	0	20.6712
Glyma.13G088100	165.803	86.6741	117.932	15.3397	1.27379	39.2446	38.7808	9.54453	204.01	87.6105	67.0927	42.6308	215.203	1.0164	1.31421	2.25923	11.2998	8.02674	2.70375	7.90334	14.6309	24.4058	21.9066	11.7181	29.223	26.5875	30.7134	26.4564	18.4101	20.3874	10.7916	22.7656	5.05958	11.4948	47.2664	19.6044	44.3781	14.0737	4.86413	16.2205	6.87796	3.68914	1.81203	2.30003	2.24911	38.3744
Glyma.13G214600	59.9488	117.073	110.222	353.63	8.38462	154.074	109.517	157.215	74.6031	66.4876	72.4021	159.285	54.0023	0.536054	0.851382	0.38957	318.774	269.729	69.0514	89.2152	159.064	137.392	171.856	86.045	131.892	69.0698	73.9883	60.3393	65.7092	53.6537	34.2077	64.338	29.4858	146.149	29.4874	37.4751	71.8245	335.585	226.473	167.442	92.8502	222.699	36.7765	3.97893	2.8567	23.9212
Glyma.13G236600	119.107	19.7973	19.0016	10.2004	87.3487	28.0109	8.85387	10.04	43.3037	13.2599	2.15082	0.137431	0.134846	1.9176	0.997487	3.25176	5.26016	3.08051	1.99563	3.11259	4.11194	0.730422	0.144532	0.0371199	0.178345	1.30801	0.122824	3.44138	0.0437518	0	2.57999	3.33356	5.83589	1.59945	0	0.0817679	0.170435	0.78987	0.718169	1.98231	41.7265	6.74976	1.9843	172.689	339.2	5.90329
Glyma.13G241300	42.5179	75.1222	66.7241	53.1745	24.0845	57.9582	54.0903	41.0205	60.1322	49.0618	31.0749	20.3732	52.0823	1.0208	1.01167	1.87368	44.0552	39.803	27.3046	51.9293	40.7805	45.4025	49.1101	29.8062	56.5527	51.4665	42.0673	30.9712	79.3608	44.0342	54.978	33.2805	43.8049	54.7743	28.172	34.2917	53.231	45.7129	34.5209	39.499	17.7024	14.2695	9.01032	9.50118	10.3906	18.6664
Glyma.13G354900	37.6981	51.015	46.689	41.5613	212.269	60.5787	30.7433	59.7357	43.488	41.5678	54.7524	45.13	48.7185	0.864613	0.863298	0.774357	68.0058	66.3362	73.4075	77.7403	90.0022	111.247	116.191	142.131	147.894	51.5858	39.5422	62.0325	32.1694	74.7436	49.1157	83.9766	121.632	96.8828	45.5355	68.0826	61.6814	72.2958	54.4627	89.0798	25.7027	21.2223	20.5168	56.1561	98.3445	13.4813
Glyma.14G001900	21.1902	15.5141	18.7159	50.6522	7.45087	18.3843	13.5005	19.4113	13.468	16.5589	13.8071	14.2088	11.4925	1.29258	1.01238	2.598	52.2937	50.5306	17.4198	21.8324	17.7659	18.0287	15.69	17.7954	23.8635	22.9803	10.8369	23.4545	13.6126	11.0264	15.0446	19.3395	7.37023	23.608	11.0441	8.52112	8.08911	33.0616	20.5033	18.116	23.3517	52.2341	17.9223	8.87404	6.13872	10.6287
Glyma.14G162300	14.4244	11.089	10.2272	12.5948	4.04221	12.7048	4.12797	3.67546	10.2793	9.42268	67.1078	57.2697	35.5498	1.0369	1.11816	1.381	57.9935	53.128	74.5578	16.6568	17.7458	20.1418	22.0079	47.4391	55.2475	35.2755	11.7114	26.4721	6.19773	16.6691	37.7372	25.3997	40.1384	37.7117	10.6657	15.7885	10.7237	30.2943	18.4686	32.9672	34.601	16.7152	36.5181	11.6646	3.38222	2.6401
Glyma.14G171500	141.608	109.273	125.047	12.6078	2.85291	54.6625	48.4022	6.08963	142.74	74.0899	51.0899	17.0482	140.336	1.33486	0.970983	1.57737	13.4313	10.1915	6.567	7.07262	10.7786	12.8475	18.6465	5.07043	10.1243	14.9465	14.7796	10.7581	27.0435	12.0306	4.32281	10.8984	9.93687	9.01004	15.1692	9.80294	34.192	5.16148	1.30509	7.38018	3.492	2.25069	2.01229	6.28516	2.67879	33.1212
Glyma.15G026300	0.596756	0.219965	1.44638	511.135	3927.25	1.06062	3.80849	0.086409	0.039109	0.042298	1701.21	4302.52	17.3046	0.979877	1.15994	0.733213	2330.33	3354.63	8105.39	2.97888	6.05445	30.2979	29.9857	31.2124	99.3501	79.9033	0.0371494	139.111	0.0758198	0.226027	20.0887	133.414	13.4024	310.72	8.34412	0.0786006	0.276916	47.0774	75.3001	306.208	5.97268	468.546	7914.78	5653.7	2793.86	7.13905
Glyma.15G026400	996.037	752.359	443.641	61.2268	0.118783	812.096	326.653	315.998	85.5727	271.286	0.305312	0.326018	40.2624	1.05323	1.09523	0.792481	27.5785	32.4748	1.9167	1.69433	1.83914	12.1227	10.6279	0.0732903	0.850177	0.0333778	1.0475	0.789176	49.7428	3.22688	1.63415	0.796626	0.284832	1.29031	0.16733	4.29389	261.448	0.364459	0.467631	1.45021	6.0148	1.70347	0.274453	0.245662	0.167534	112.607
Glyma.15G026500	14.269	37.9802	9.48244	2.92456	0.0680405	407.196	231.886	1034.88	13.4838	157.287	0.0317958	0.0868264	1.26945	1.22271	1.26489	0.662082	5.77467	4.79926	1.33723	0.636867	0.743262	4.26931	5.27079	0.199579	0.403861	0.00906404	0.0436982	0.352465	0.0912166	0.0824206	0.272803	0.243395	0.0173134	4.60505	0	0.0516595	3.05099	0.337821	0.570853	3.1971	1.24792	4.05223	0.453501	0.226999	0.383838	217.436
Glyma.15G027000	19.223	29.6291	29.4305	35.9022	4.39975	17.5702	17.4038	23.9217	12.6457	13.953	10.6653	4.72597	7.79457	1.54471	1.00194	3.01461	23.5745	15.6131	7.38012	9.01068	19.7474	15.9166	13.5992	18.3733	17.9938	21.2261	7.07477	18.8685	12.0217	9.1635	12.9371	15.4523	8.53324	25.0602	13.2171	11.9082	11.8903	25.4655	20.2493	43.2399	46.9955	41.7308	9.19009	6.84142	4.52156	12.0225
Glyma.15G049200	0.0782871	0.070538	5.22789	88.7196	0	10.8775	0.106916	0	0.023508	0	0	0	351.378	0.703239	0.627999	0.698478	78.9812	58.0755	28.2655	0	0.0860322	0.0337491	0.225155	11.2648	1.38549	0.0563025	0.0637277	0	3.0954	0.823665	0	0	0.288075	0.00836194	15.117	0	919.123	0.455106	0.936358	0.00925298	0	0.185199	0.0364161	0.0327247	0	0.0500408
Glyma.15G217500	9.54807	9.51308	15.9613	73.6965	3.17648	8.72779	2.55054	5.39699	2.19528	1.20524	26.5889	41.8249	2.75124	0.606884	0.717206	0.600249	118.011	102.249	19.7504	21.651	28.0434	24.6996	33.3822	147.523	52.9318	19.6247	2.00902	26.6551	1.20997	2.89728	32.7564	27.7454	61.8438	25.7232	6.63235	2.52776	2.85987	73.0163	57.9614	34.1565	17.5054	48.7128	15.0886	1.00882	0.637866	0.54299
Glyma.16G151200	57.8079	57.1126	35.7258	47.6052	0	20.3738	12.7901	78.6709	13.4238	5.16404	6.49766	0.191276	0.387424	1.34968	1.00243	1.96969	9.77364	9.98832	0.424752	44.8212	105.36	75.2107	96.0664	78.8365	70.8979	64.6671	2.217	24.1153	1.89515	40.0683	47.9901	22.0583	53.9023	25.3478	31.2582	32.662	7.50172	30.8144	23.1041	57.1718	78.5257	45.4277	0.609882	0.241833	0.0509357	6.25293
Glyma.17G134300	17.5281	16.7911	21.1162	16.7965	8.57248	14.0394	5.95703	9.35413	6.30292	17.6069	13.3857	8.66114	52.3705	1.46272	1.22214	2.85275	21.5691	16.7688	6.04684	35.3384	41.1965	44.0247	36.8453	35.3613	34.5475	48.0556	160.165	27.303	70.3989	24.9591	37.5826	22.2776	23.0364	38.0935	39.7383	17.3246	22.0791	25.5913	23.9314	39.1259	25.7285	11.2707	7.97847	6.77417	12.2925	7.71332
Glyma.17G143600	8.79286	12.3205	10.6521	7.44988	0	0.551316	0	0	0	0	0	0	1.28641	0.971149	0.817394	0.422183	3.30955	1.1257	0.0409169	0	0	0	0	0.0594012	0	0.0206775	15.9912	0	2.73701	135.451	0.0207706	0	0.0162862	0	0	103.416	0.0874246	0	0	0	0.0130934	0.0121112	0	0	0	0
Glyma.17G188500	1.81206	3.37746	3.8407	3.24239	0.909196	4.05413	3.91994	1.48862	11.3005	8.01561	7.08994	2.96104	36.9831	1.04991	1.13235	1.3582	2.26878	2.06747	1.75337	9.45936	4.78817	18.2904	12.8602	0.06818	0.0731631	0.110969	0.0150378	0.975169	0.551071	0.0317209	0.703689	0.934981	0.107645	9.29732	0.15186	0.100836	48.9446	0.0300069	0.13204	0.166183	0.074636	0.102583	0.675936	0.220985	0.162299	1.24057
Glyma.18G004700	178.943	227.113	168.771	57.4888	0	41.2566	0.0899045	0	0.086198	0	0.0900511	0.332789	118.487	0.537725	0.506973	0.434378	26.4831	19.2529	7.08459	0	0	0.0618734	0.0553815	0.348598	0.247093	0.0724678	162.042	0.138435	58.9544	175.052	0.0379293	0	0.208556	0.0256298	0.354647	132.113	89.02	0.0910857	0.24656	0.0508914	0.0785678	0.0248915	0.00737368	0.00822349	0	0.273455
Glyma.18G009200	15.606	20.9395	24.9754	56.504	0.601693	26.3315	17.378	43.3564	20.0722	21.823	4.28227	5.05154	3.07901	1.13482	0.812729	1.04973	75.9135	52.8016	17.7812	6.33242	15.6909	10.8338	10.9421	6.7401	8.91863	6.06485	3.83513	3.29821	3.8436	4.75719	2.4519	5.08684	4.52396	7.05554	1.92625	4.86202	4.56365	13.1414	8.97692	10.8947	40.6768	65.3678	8.43624	1.27279	0.237817	6.12876
Glyma.18G009700	19.2395	21.9526	21.2962	44.0778	0.612363	11.7075	40.3646	4.87008	40.6572	110.722	9.43199	2.54548	9.20992	0.849872	0.88651	0.545642	29.6452	36.4396	89.2898	12.4242	22.5133	11.379	13.9664	6.14424	8.31407	7.93729	8.60691	12.6782	42.1533	6.4724	14.1458	7.0417	30.7578	63.935	58.4944	5.56375	13.0757	20.2267	19.9852	27.7064	214.703	160.579	16.3739	1.49632	1.34019	10.4635
Glyma.18G204200	31.2293	39.4564	31.2634	32.0277	114.312	13.274	19.7963	19.0276	28.1897	69.7316	26.6572	6.10051	16.8065	1.04366	0.963352	2.02914	29.4149	20.7931	43.7165	17.175	25.5858	13.0661	14.5783	5.06935	6.89774	9.03753	24.8956	19.2541	31.4529	8.58814	14.0745	10.6772	18.5574	50.074	26.4698	7.00501	27.3305	7.36718	5.89013	19.9672	156.068	21.4733	11.2558	62.979	103.923	5.85207
Glyma.18G244300	38.4756	30.5265	39.2726	52.916	33.1497	46.7441	38.4884	46.1964	36.2011	42.7244	59.8372	29.8774	40.7614	0.731249	0.861922	1.19323	30.339	25.2122	11.0732	56.6634	78.0606	53.407	64.9743	50.3035	44.3226	41.4515	52.7596	56.078	48.5846	56.0466	72.8311	62.6513	44.0659	54.96	28.6593	41.3256	80.9957	52.2346	52.3546	82.8036	22.2223	24.4153	5.01666	6.89512	13.8269	9.97176
Glyma.18G268500	11.6998	23.4117	23.6396	16.5432	0.582757	17.5697	11.3415	8.94104	8.96782	11.7357	2.91319	3.67007	43.7822	1.15437	1.39253	1.47426	11.8684	7.96125	3.76252	1.93637	1.13552	2.92234	1.09413	2.00125	1.66177	1.99158	36.2911	0.365527	30.6143	30.4833	4.03998	0.357382	0.215859	0.562699	0.243744	29.6266	34.8455	2.46553	4.05526	0.851604	3.91275	3.35194	3.87478	1.59811	0.186707	12.7493
Glyma.18G273500	36.2886	29.4315	19.189	2.70127	0	30.7319	0.068732	0.051993	0.03922	0.169673	0	0.0479207	4.30774	0.842896	0.827106	0.477714	1.95092	1.73223	3.31624	0.0209468	0	0	0.0251984	0.0416736	0.0231897	0.0109909	0.611236	0	0.258735	4.994	0.0172577	0.0658043	0.0138031	0.0069752	0.0470644	5.06573	9.69923	0.0383109	0.0649284	0.0389085	0.00658417	0.0119597	0.00530494	0	0	0
Glyma.19G147400	59.4888	29.5463	26.2963	33.3526	0.209773	124.233	76.9455	119.215	20.0741	20.0683	75.5963	10.9819	12.0172	1.02441	1.05213	1.28092	21.2257	19.1438	7.76706	27.7311	29.308	21.5066	12.254	6.11858	17.3589	10.5852	16.1259	29.1356	30.368	17.2231	48.113	32.4948	21.0228	69.9625	10.0699	21.1723	37.8263	16.7523	46.7797	87.7061	39.2326	26.6902	9.83848	3.02384	0.655025	37.4882
Glyma.20G018300	32.1211	44.2804	46.5863	63.3656	46.6082	48.3358	66.6237	34.207	69.7494	52.6675	38.3473	26.9964	48.2679	1.02242	1.14388	0.744974	45.1009	40.1374	22.7854	39.0141	56.2374	49.5647	38.4181	42.1691	34.677	31.4407	34.944	30.6232	34.5035	32.867	24.4385	33.1001	25.8455	57.8306	31.5042	21.1255	66.2887	48.5517	56.5161	78.8184	12.6426	32.2396	5.81925	7.33925	7.05064	9.95889
Glyma.20G077000	24.5441	30.6144	35.4421	34.6645	95.3556	29.3812	40.1393	12.7267	31.0836	38.1385	15.7713	8.12322	55.563	1.04794	1.02256	0.765621	15.3566	13.8303	11.6075	11.0046	15.6968	10.1669	11.6322	10.3309	6.09046	11.0466	43.4042	12.242	78.6859	26.4027	13.5167	12.3923	11.0546	13.1463	26.3335	17.4804	66.8111	4.80919	8.03064	12.8878	3.11727	3.92501	2.57077	22.0107	26.8876	14.9239
Glyma.20G111000	0.228259	0.034576	1.65661	254.462	8.89897	0.0318675	0.211292	1.16174	0.009257	0.080096	1994.43	1654.24	7.48926	1.05114	1.15555	1.64514	406.154	520.371	550.545	28.4634	35.9247	240.037	261.121	17.4447	265.957	7.86639	0.306855	72.551	3.61286	2.548	93.7727	74.505	0.586483	1423.27	7.07337	0.456116	1.78649	2303.28	2862.91	533.397	11.3829	423.532	590.145	42.4071	17.3652	0.316396
Glyma.20G114500	15.679	24.5882	29.1396	72.7216	1.79811	27.5501	40.2542	75.7277	15.4424	18.478	2.61057	2.82215	2.09791	1.11125	0.934637	2.33035	73.4395	54.0728	10.6209	11.1631	20.2892	12.3183	12.7394	16.1622	28.0631	15.4151	2.16405	8.156	3.90618	6.90414	4.76582	10.051	8.24813	15.7262	1.88651	7.8013	2.44096	35.004	27.6292	21.4916	34.369	34.3187	5.20908	1.85662	0.657369	10.0108
Glyma.20G017900	15.34	66.79	21.92	3.02	0	237	18.51	265.106	132.644	313.008	0	0	0	0	3.46	1	0.2	0.43	0.03	0	0	0	0	0	0	0	0	0	0.64	0	0	0	0	0	0	14.19	1.1	0	0	0	0.26	0.02	0	0	0	18.45

## Sheet: annotation of selected genes
Table S. List of genes and their annotations selected based on their expression in seed and seed compartments and presence of missense mutations
Gene Name	Gene Start (bp) Wm82.V2	Gene End (bp)Wm82.V2		Description	PFAM Description	Panther Description	GO Description	Pathway Description	KOG Description	KEGG Description
Glyma.02G258800	44590013	44596660	METAQTL-PC_2.4	K07342 - protein transport protein SEC61 subunit gamma and related proteins (SEC61G, SSS1, secE) (1 of 4)	SecE	FAMILY NOT NAMED	protein targeting		Preprotein translocase, gamma subunit	protein transport protein SEC61 subunit gamma and related proteins
Glyma.02G258900	44601641	44603759	METAQTL-PC_2.4	K07342 - protein transport protein SEC61 subunit gamma and related proteins (SEC61G, SSS1, secE) (1 of 4)	SecE	FAMILY NOT NAMED	protein targeting		Preprotein translocase, gamma subunit	protein transport protein SEC61 subunit gamma and related proteins
Glyma.02G264700	44979872	44982156	METAQTL-PC_2.4	PTHR31241:SF7 - ETHYLENE-RESPONSIVE TRANSCRIPTION FACTOR ABI4 (1 of 2)	AP2		DNA binding			EREBP-like factor
Glyma.03G056700	7802102	7805630	METAQTL-PC_3.1	1.14.99.33 - Delta(12)-fatty acid dehydrogenase / Linoleate Delta-12-fatty acid acetylenase (desaturase) (1 of 5)	FA_desaturase		lipid metabolic process	crepenynate biosynthesis		omega-3 fatty acid desaturase (delta-15 desaturase) [EC:1.14.19.-]
Glyma.03G168700	38304384	38307615	METAQTL-OC_3.3	1.1.1.1//1.1.1.284//1.2.1.1 - Alcohol dehydrogenase / Aldehyde reductase // S-(hydroxymethyl)glutathione dehydrogenase / NAD-linked formaldehyde dehydrogenase (1 of 3)	ADH_zinc_N	FAMILY NOT NAMED	ethanol oxidation	phytol degradation		S-(hydroxymethyl)glutathione dehydrogenase / alcohol dehydrogenase [EC:1.1.1.284 1.1.1.1]
Glyma.03G172900	38702335	38705268	METAQTL-OC_3.3	PF00892 - EamA-like transporter family (EamA) (1 of 135)	EamA		actin monomer binding
Glyma.03G173400	38746766	38750815	METAQTL-OC_3.3	K01778 - diaminopimelate epimerase (dapF) (1 of 2)	DAP_epimerase		diaminopimelate epimerase activity	L-lysine biosynthesis VI		diaminopimelate epimerase [EC:5.1.1.7]
Glyma.03G176600	38951656	38961330	METAQTL-OC_3.3	PF03106 - WRKY DNA -binding domain (WRKY) (1 of 185)	WRKY		transcription factor activity, sequence-specific DNA binding
Glyma.03G181200	39296126	39301884	METAQTL-OC_3.3	K01586 - diaminopimelate decarboxylase (lysA) (1 of 3)	Orn_DAP_Arg_deC	DIAMINOPIMELATE DECARBOXYLASE	catalytic activity	L-lysine biosynthesis VI	Ornithine decarboxylase	diaminopimelate decarboxylase [EC:4.1.1.20]
Glyma.03G227700	42961283	42964366	METAQTL-OC_3.4	PTHR10641:SF618 - MYB DOMAIN PROTEIN 55 (1 of 4)	Myb_DNA-binding	MYB-LIKE DNA-BINDING PROTEIN MYB	DNA binding		Transcription factor, Myb superfamily	myb proto-oncogene protein, plant
Glyma.04G039300	3115027	3119946	METAQTL-PC_4.1	PTHR22952//PTHR22952:SF194 - CAMP-RESPONSE ELEMENT BINDING PROTEIN-RELATED // SUBFAMILY NOT NAMED (1 of 2)	bZIP_1	FAMILY NOT NAMED	transcription factor activity, sequence-specific DNA binding		bZIP transcription factor MafK	ABA responsive element binding factor
Glyma.04G041200	3281161	3283141	METAQTL-PC_4.1	PTHR31729:SF0 - ETHYLENE-RESPONSIVE TRANSCRIPTION FACTOR ERF008-RELATED (1 of 8)	AP2		DNA binding			EREBP-like factor
Glyma.04G042100	3384562	3386346	METAQTL-PC_4.1	3.5.1.1 - Asparaginase / L-asparagine amidohydrolase (1 of 5)	Asparaginase_2	L-ASPARAGINASE	hydrolase activity	L-asparagine degradation I	Asparaginase	beta-aspartyl-peptidase (threonine type) [EC:3.4.19.5]
Glyma.04G042300	3404360	3405786	METAQTL-PC_4.1	PTHR10641//PTHR10641:SF556 - MYB-LIKE DNA-BINDING PROTEIN MYB // SUBFAMILY NOT NAMED (1 of 1)	Myb_DNA-binding	MYB-LIKE DNA-BINDING PROTEIN MYB	DNA binding			myb proto-oncogene protein, plant
Glyma.04G103900	9725664	9727603	METAQTL-PC_4.3	PTHR31657:SF9 - ETHYLENE-RESPONSIVE TRANSCRIPTION FACTOR CRF5-RELATED (1 of 16)	AP2		DNA binding			EREBP-like factor
Glyma.04G240800	50907553	50910551	METAQTL-PC_4.4	PTHR11695//PTHR11695:SF432 - ALCOHOL DEHYDROGENASE RELATED // SUBFAMILY NOT NAMED (1 of 3)	ADH_zinc_N	FAMILY NOT NAMED	zinc ion binding	phytol degradation		alcohol dehydrogenase class-P [EC:1.1.1.1]
Glyma.05G122200	31579474	31581968	METAQTL-OC_5.3	PTHR10791:SF34 - BIDIRECTIONAL SUGAR TRANSPORTER SWEET15 (1 of 8)	MtN3_slv	RAG1-ACTIVATING PROTEIN 1			Multitransmembrane protein	solute carrier family 50 (sugar transporter)
Glyma.05G152100	34563195	34565889	METAQTL-PC_5.2	PTHR11680//PTHR11680:SF11 - SERINE HYDROXYMETHYLTRANSFERASE // SUBFAMILY NOT NAMED (1 of 1)	SHMT	FAMILY NOT NAMED	catalytic activity	superpathway of L-serine and glycine biosynthesis I		glycine hydroxymethyltransferase [EC:2.1.2.1]
Glyma.05G152300	34589643	34591521	METAQTL-PC_5.2	PTHR10366//PTHR10366:SF436 - NAD DEPENDENT EPIMERASE/DEHYDRATASE // SUBFAMILY NOT NAMED (1 of 2)	3Beta_HSD	FAMILY NOT NAMED	3-beta-hydroxy-delta5-steroid dehydrogenase activity	UDP-D-galacturonate biosynthesis I (from UDP-D-glucuronate)	UDP-glucose 4-epimerase/UDP-sulfoquinovose synthase	UDP-glucuronate 4-epimerase [EC:5.1.3.6]
Glyma.05G163400	35454762	35457417	METAQTL-PC_5.2	PTHR22835//PTHR22835:SF120 - ZINC FINGER FYVE DOMAIN CONTAINING PROTEIN // SUBFAMILY NOT NAMED (1 of 5)	Lipase_GDSL	FAMILY NOT NAMED	hydrolase activity, acting on ester bonds	triacylglycerol degradation
Glyma.05G214000	39521123	39523548	METAQTL-OC_5.4	K00033 - 6-phosphogluconate dehydrogenase (PGD, gnd, gntZ) (1 of 4)	NAD_binding_2	FAMILY NOT NAMED	phosphogluconate dehydrogenase (decarboxylating) activity	pentose phosphate pathway (oxidative branch)		6-phosphogluconate dehydrogenase [EC:1.1.1.44 1.1.1.343]
Glyma.05G215600	39618852	39628009	METAQTL-OC_5.4	PTHR22950:SF229 - GABA TRANSPORTER 2-RELATED (1 of 2)	Aa_trans	FAMILY NOT NAMED			Amino acid transporters
Glyma.05G221100	40049855	40058109	METAQTL-OC_5.4	K01961 - acetyl-CoA carboxylase, biotin carboxylase subunit (accC) (1 of 2)	CPSase_L_chain	FAMILY NOT NAMED	catalytic activity	octanoyl-[acyl-carrier protein] biosynthesis (mitochondria, yeast)		acetyl-CoA carboxylase, biotin carboxylase subunit [EC:6.4.1.2 6.3.4.14]
Glyma.05G222000	40145359	40157483	METAQTL-OC_5.4	K18677 - galacturonokinase (GALAK) (1 of 1)	GHMP_kinases_N	MEVALONATE KINASE/GALACTOKINASE	galactokinase activity	UDP-D-galacturonate biosynthesis II (from D-galacturonate)	Galactokinase	galacturonokinase [EC:2.7.1.44]
Glyma.05G223400	40273312	40274992	METAQTL-OC_5.4	2.1.1.104 - Caffeoyl-CoA O-methyltransferase / Trans-caffeoyl-CoA 3-O-methyltransferase (1 of 11)	Methyltransf_24	O-METHYLTRANSFERASE-RELATED	O-methyltransferase activity	suberin monomers biosynthesis	O-methyltransferase	caffeoyl-CoA O-methyltransferase [EC:2.1.1.104]
Glyma.06G110200	8908149	8911268	METAQTL-OC_6.3	PTHR22950:SF3 - Amino acid TRANSPORTER-LIKE PROTEIN 2-RELATED (1 of 2)	Aa_trans	FAMILY NOT NAMED			Amino acid transporters	Amino acid influx carrier (AUX1 LAX family)
Glyma.06G111200	8998962	9003381	METAQTL-OC_6.3	PTHR31423:SF3 - PROLYL-TRNA SYNTHETASE ASSOCIATED DOMAIN-CONTAINING PROTEIN 1-RELATED (1 of 3)	YbaK		aminoacyl-tRNA editing activity	tRNA charging
Glyma.06G122600	9998469	10001762	METAQTL-OC_6.3	PTHR11695//PTHR11695:SF432 - ALCOHOL DEHYDROGENASE RELATED // SUBFAMILY NOT NAMED (1 of 3)	ADH_zinc_N	FAMILY NOT NAMED	zinc ion binding	phytol degradation		alcohol dehydrogenase class-P [EC:1.1.1.1]
Glyma.06G166800	13904477	13906745	METAQTL-PC_6.2	PTHR10791:SF22 - BIDIRECTIONAL SUGAR TRANSPORTER SWEET10 (1 of 10)	MtN3_slv	RAG1-ACTIVATING PROTEIN 1	integral component of membrane		Multitransmembrane protein	solute carrier family 50 (sugar transporter)
Glyma.06G167000	13937810	13940568	METAQTL-PC_6.2	PTHR10791:SF22 - BIDIRECTIONAL SUGAR TRANSPORTER SWEET10 (1 of 10)	MtN3_slv	RAG1-ACTIVATING PROTEIN 1	integral component of membrane		Multitransmembrane protein	solute carrier family 50 (sugar transporter)
Glyma.06G169700	14177886	14180378	METAQTL-PC_6.2	K01652 - acetolactate synthase I/II/III large subunit (E2.2.1.6L, ilvB, ilvG, ilvI) (1 of 5)	TPP_enzyme_M	FAMILY NOT NAMED	magnesium ion binding	L-isoleucine biosynthesis I (from threonine)		acetolactate synthase I/II/III large subunit [EC:2.2.1.6]
Glyma.06G277500	46935641	46944254	METAQTL-PC_6.3	K01595 - phosphoenolpyruvate carboxylase (ppc) (1 of 10)	PEPcase		catalytic activity	C4 photosynthetic carbon assimilation cycle, NAD-ME type		phosphoenolpyruvate carboxylase [EC:4.1.1.31]
Glyma.07G034800	2763836	2770113	METAQTL-OC_7.1	1.13.11.12//1.13.11.58 - Linoleate 13S-lipoxygenase / Lipoxidase // Linoleate 9S-lipoxygenase / Linoleate 9-lipoxygenase (1 of 3)	Lipoxygenase	FAMILY NOT NAMED	protein binding	jasmonic acid biosynthesis		linoleate 9S-lipoxygenase [EC:1.13.11.58]
Glyma.07G034900	2782231	2787974	METAQTL-OC_7.1	1.13.11.12//1.13.11.58 - Linoleate 13S-lipoxygenase / Lipoxidase // Linoleate 9S-lipoxygenase / Linoleate 9-lipoxygenase (1 of 3)	Lipoxygenase	FAMILY NOT NAMED	protein binding	jasmonic acid biosynthesis		linoleate 9S-lipoxygenase [EC:1.13.11.58]
Glyma.07G037700	3110543	3112454	METAQTL-OC_7.1	PTHR10641//PTHR10641:SF573 - MYB-LIKE DNA-BINDING PROTEIN MYB // SUBFAMILY NOT NAMED (1 of 2)	Myb_DNA-binding	MYB-LIKE DNA-BINDING PROTEIN MYB	DNA binding		Transcription factor, Myb superfamily	myb proto-oncogene protein, plant
Glyma.07G038200	3141189	3145227	METAQTL-OC_7.1	PTHR32467:SF5 - AP2-LIKE ETHYLENE-RESPONSIVE TRANSCRIPTION FACTOR AIL1 (1 of 2)	AP2		DNA binding			AP2-like factor, ANT lineage
Glyma.08G020500	1666878	1669318	METAQTL-OC_8.1	K00033 - 6-phosphogluconate dehydrogenase (PGD, gnd, gntZ) (1 of 4)	NAD_binding_2	FAMILY NOT NAMED	phosphogluconate dehydrogenase (decarboxylating) activity	pentose phosphate pathway (oxidative branch)		6-phosphogluconate dehydrogenase [EC:1.1.1.44 1.1.1.343]
Glyma.08G025100	1981178	1984663	METAQTL-OC_8.1	PTHR10791:SF41 - BIDIRECTIONAL SUGAR TRANSPORTER SWEET6-RELATED (1 of 3)	MtN3_slv	RAG1-ACTIVATING PROTEIN 1			Multitransmembrane protein	solute carrier family 50 (sugar transporter)
Glyma.08G105500	8128245	8135906	METAQTL-OC_8.2	PTHR11945//PTHR11945:SF196 - MADS BOX PROTEIN // SUBFAMILY NOT NAMED (1 of 8)	K-box	FAMILY NOT NAMED	DNA binding		MADS box transcription factor
Glyma.08G108900	8358422	8363343	METAQTL-OC_8.2	K00600 - glycine hydroxymethyltransferase (glyA, SHMT) (1 of 12)	SHMT	FAMILY NOT NAMED	catalytic activity	superpathway of L-serine and glycine biosynthesis I		glycine hydroxymethyltransferase [EC:2.1.2.1]
Glyma.08G115300	8843785	8844569	METAQTL-OC_8.2	PTHR22952//PTHR22952:SF182 - CAMP-RESPONSE ELEMENT BINDING PROTEIN-RELATED // SUBFAMILY NOT NAMED (1 of 9)	bZIP_1	FAMILY NOT NAMED	transcription factor activity, sequence-specific DNA binding
Glyma.08G120600	9301164	9308870	METAQTL-OC_8.2	PTHR11945//PTHR11945:SF205 - MADS BOX PROTEIN // SUBFAMILY NOT NAMED (1 of 2)	K-box	FAMILY NOT NAMED	DNA binding		MADS box transcription factor	MADS-box transcription factor, plant
Glyma.08G120700	9317877	9320594	METAQTL-OC_8.2	PTHR22835//PTHR22835:SF120 - ZINC FINGER FYVE DOMAIN CONTAINING PROTEIN // SUBFAMILY NOT NAMED (1 of 5)	Lipase_GDSL	FAMILY NOT NAMED	hydrolase activity, acting on ester bonds	triacylglycerol degradation
Glyma.08G137600	10551821	10553620	METAQTL-PC_8.2	PTHR31657:SF9 - ETHYLENE-RESPONSIVE TRANSCRIPTION FACTOR CRF5-RELATED (1 of 16)	AP2		DNA binding			EREBP-like factor
Glyma.08G138200	10592507	10597043	METAQTL-PC_8.2	(1 of 4) 5.5.1.4 - Inositol-3-phosphate synthase / Myo-inositol-1-phosphate synthase	Inos-1-P_synth	FAMILY NOT NAMED	inositol-3-phosphate synthase activity	i>myo-inositol biosynthesis
Glyma.08G182500	14639429	14643788	METAQTL-OC_8.3	PF00892 - EamA-like transporter family (EamA) (1 of 135)	EamA		membrane
Glyma.08G183500	14724384	14726579	METAQTL-OC_8.3	PTHR10791:SF34 - BIDIRECTIONAL SUGAR TRANSPORTER SWEET15 (1 of 8)	MtN3_slv	RAG1-ACTIVATING PROTEIN 1			Multitransmembrane protein	solute carrier family 50 (sugar transporter)
Glyma.08G324600	44274586	44282036	METAQTL-PC_8.4	PTHR23344:SF8 - GLYCEROPHOSPHODIESTER PHOSPHODIESTERASE-LIKE PROTEIN-RELATED (1 of 8)	GDPD	FAMILY NOT NAMED	lipid metabolic process	phospholipid remodeling (phosphatidylethanolamine, yeast)	Glycerophosphoryl diester phosphodiesterase
Glyma.08G327400	44546295	44548104	METAQTL-PC_8.4	PTHR23416:SF56 - SERINE ACETYLTRANSFERASE 1, CHLOROPLASTIC-RELATED (1 of 6)	Hexapep	FAMILY NOT NAMED	cytoplasm	seleno-amino acid biosynthesis	Serine O-acetyltransferase	serine O-acetyltransferase [EC:2.3.1.30]
Glyma.09G134600	33499220	33503041	METAQTL-OC_9.2	PTHR31896:SF4 - BAHD ACYLTRANSFERASE DCR (1 of 2)	Transferase		transferase activity, transferring acyl groups other than amino-acyl groups	chlorogenic acid biosynthesis II
Glyma.09G223700	44873159	44877116	METAQTL-PC_9.3	PTHR11662//PTHR11662:SF302 - SODIUM-DEPENDENT PHOSPHATE TRANSPORTERS // SUBFAMILY NOT NAMED (1 of 2)	MFS_1	FAMILY NOT NAMED	transporter activity		Permease of the major facilitator superfamily	MFS transporter, OPA family, solute carrier family 37 (glycerol-3-phosphate transporter), member 1/2
Glyma.10G006500	633423	637181	METAQTL-OC_10.1	K00025 - malate dehydrogenase (MDH1) (1 of 3)	Ldh_1_N	FAMILY NOT NAMED	catalytic activity	superpathway of glyoxylate cycle and fatty acid degradation		malate dehydrogenase [EC:1.1.1.37]
Glyma.10G010200	965440	968136	METAQTL-OC_10.1	K07937//K07977 - ADP-ribosylation factor 1 (ARF1) // Arf/Sar family, other (ARF) (1 of 11)	SRPRB	FAMILY NOT NAMED	GTP binding		GTP-binding ADP-ribosylation factor Arf1	ADP-ribosylation factor 1
Glyma.10G010300	976000	977159	METAQTL-OC_10.1	PTHR10641:SF568 - ATMYB2 (1 of 5)	Myb_DNA-binding	MYB-LIKE DNA-BINDING PROTEIN MYB	DNA binding		Transcription factor, Myb superfamily	myb proto-oncogene protein, plant
Glyma.10G145300	38014453	38016396	METAQTL-OC_10.2	(1 of 6) 2.4.1.123 - Inositol 3-alpha-galactosyltransferase / UDP-alpha-D-galactose:myo-inositol 3-alpha-D-galactosyltransferase	Glyco_transf_8	FAMILY NOT NAMED	transferase activity, transferring glycosyl groups	stachyose biosynthesis	Glycosyl transferase, family 8 - glycogenin	inositol 3-alpha-galactosyltransferase [EC:2.4.1.123]
Glyma.10G208900	44092600	44092704	METAQTL-PC_10.3	K01963 - acetyl-CoA carboxylase carboxyl transferase subunit beta (accD) (1 of 3)	PSI_8		photosystem I			acetyl-CoA carboxylase carboxyl transferase subunit beta [EC:6.4.1.2]
Glyma.10G261400	48650467	48653656	METAQTL-PC_10.4	1.1.1.95 - Phosphoglycerate dehydrogenase / Phosphoglyceric acid dehydrogenase (1 of 5)	ACT	2-HYDROXYACID DEHYDROGENASE-RELATED	phosphoglycerate dehydrogenase activity	superpathway of L-serine and glycine biosynthesis I		D-3-phosphoglycerate dehydrogenase [EC:1.1.1.95]
Glyma.11G111400	8496826	8499771	METAQTL-OC_11.3	PTHR11627:SF16 - FRUCTOSE-BISPHOSPHATE ALDOLASE 1, CHLOROPLASTIC-RELATED (1 of 4)	Glycolytic	FAMILY NOT NAMED	catalytic activity	homolactic fermentation		fructose-bisphosphate aldolase, class I [EC:4.1.2.13]
Glyma.11G114800	8767704	8769735	METAQTL-OC_11.3	PTHR22952//PTHR22952:SF182 - CAMP-RESPONSE ELEMENT BINDING PROTEIN-RELATED // SUBFAMILY NOT NAMED (1 of 9)	bZIP_1	FAMILY NOT NAMED	transcription factor activity, sequence-specific DNA binding
Glyma.12G195200	35670266	35671761	METAQTL-PC_12.4	PTHR10641//PTHR10641:SF669 - MYB-LIKE DNA-BINDING PROTEIN MYB // SUBFAMILY NOT NAMED (1 of 2)	Myb_DNA-binding	MYB-LIKE DNA-BINDING PROTEIN MYB	DNA binding
Glyma.13G035200	10928700	10935155	METAQTL-OC_13.2	PTHR11695//PTHR11695:SF493 - ALCOHOL DEHYDROGENASE RELATED // SUBFAMILY NOT NAMED (1 of 2)	ADH_zinc_N	FAMILY NOT NAMED	zinc ion binding	phytol degradation		alcohol dehydrogenase class-P [EC:1.1.1.1]
Glyma.13G038600	11956631	11959361	METAQTL-OC_13.2	K03921 - acyl- (DESA1) (1 of 4)	FA_desaturase_2		fatty acid metabolic process	superpathway of fatty acid biosynthesis II (plant)		acyl-[acyl-carrier-protein] desaturase [EC:1.14.19.2]
Glyma.13G047300	14193855	14196435	METAQTL-PC_13.1	K10525 - allene oxide cyclase (AOC) (1 of 6)	Allene_ox_cyc		chloroplast	jasmonic acid biosynthesis		allene oxide cyclase [EC:5.3.99.6]
Glyma.13G088100	20155571	20157489	METAQTL-OC_13.1	PTHR31657:SF9 - ETHYLENE-RESPONSIVE TRANSCRIPTION FACTOR CRF5-RELATED (1 of 16)	AP2		DNA binding			EREBP-like factor
Glyma.13G214600	32792029	32794840	METAQTL-PC_13.2	PTHR20863:SF29 - ACYL CARRIER PROTEIN 1, CHLOROPLASTIC-RELATED (1 of 6)	PP-binding	FAMILY NOT NAMED	fatty acid biosynthetic process		Acyl carrier protein/NADH-ubiquinone oxidoreductase, NDUFAB1/SDAP subunit
Glyma.13G236600	34699686	34700177	METAQTL-PC_13.3	PF00847 - AP2 domain (AP2) (1 of 354)	AP2		DNA binding
Glyma.13G241300	35130654	35134130	METAQTL-PC_13.3	PTHR10639:SF7 - CLATHRIN LIGHT CHAIN (1 of 4)	Clathrin_lg_ch	CLATHRIN LIGHT CHAIN	structural molecule activity
Glyma.13G354900	44343888	44349533	METAQTL-OC_13.4	K00029 - malate dehydrogenase (oxaloacetate-decarboxylating)(NADP+) (E1.1.1.40, maeB) (1 of 10)	malic	FAMILY NOT NAMED	malic enzyme activity	C4 photosynthetic carbon assimilation cycle, NADP-ME type		malate dehydrogenase (oxaloacetate-decarboxylating)(NADP+) [EC:1.1.1.40]
Glyma.14G001900	224848	226549	METAQTL-PC_14.1	1.1.1.41 - Isocitrate dehydrogenase (NAD(+)) / Nicotinamide adenine dinucleotide isocitrate dehydrogenase (1 of 6)	Iso_dh	FAMILY NOT NAMED	magnesium ion binding	L-glutamine biosynthesis III		isocitrate dehydrogenase (NAD+) [EC:1.1.1.41]
Glyma.14G162300	39032596	39045116	METAQTL-OC_14.4	K00264 - glutamate synthase (NADPH/NADH) (GLT1) (1 of 4)	Pyr_redox_2	FAMILY NOT NAMED	catalytic activity	L-glutamate biosynthesis IV		glutamate synthase (NADPH/NADH) [EC:1.4.1.13 1.4.1.14]
Glyma.14G171500	42458448	42460242	METAQTL-PC_14.3	PTHR31657:SF9 - ETHYLENE-RESPONSIVE TRANSCRIPTION FACTOR CRF5-RELATED (1 of 16)	AP2		DNA binding			EREBP-like factor
Glyma.15G026300	2123754	2128104	METAQTL-PC_15.1	K15718 - linoleate 9S-lipoxygenase (LOX1_5) (1 of 21)	Lipoxygenase	FAMILY NOT NAMED	protein binding	divinyl ether biosynthesis I		linoleate 9S-lipoxygenase [EC:1.13.11.58]
Glyma.15G026400	2130531	2134563	METAQTL-PC_15.1	K15718 - linoleate 9S-lipoxygenase (LOX1_5) (1 of 21)	Lipoxygenase	FAMILY NOT NAMED	protein binding	divinyl ether biosynthesis I		linoleate 9S-lipoxygenase [EC:1.13.11.58]
Glyma.15G026500	2142191	2147489	METAQTL-PC_15.1	K15718 - linoleate 9S-lipoxygenase (LOX1_5) (1 of 21)	Lipoxygenase	FAMILY NOT NAMED	protein binding	divinyl ether biosynthesis I		linoleate 9S-lipoxygenase [EC:1.13.11.58]
Glyma.15G027000	2171688	2174398	METAQTL-PC_15.1	K01733 - threonine synthase (thrC) (1 of 3)	PALP	SER/THR DEHYDRATASE, TRP SYNTHASE		L-threonine biosynthesis		threonine synthase [EC:4.2.3.1]
Glyma.15G049200	3874867	3876757	METAQTL-PC_15.2	PTHR10791:SF34 - BIDIRECTIONAL SUGAR TRANSPORTER SWEET15 (1 of 8)	MtN3_slv	RAG1-ACTIVATING PROTEIN 1			Multitransmembrane protein
Glyma.15G217500	36301835	36309851	METAQTL-PC_15.4	6.3.4.2 - CTP synthase (glutamine hydrolyzing) / UTP--ammonia ligase (1 of 8)	GATase	FAMILY NOT NAMED	CTP synthase activity	UTP and CTP i>de novo biosynthesis		CTP synthase [EC:6.3.4.2]
Glyma.16G151200	31173115	31175417	METAQTL-PC_16.2	PTHR19957:SF91 - SYNTAXIN-RELATED PROTEIN KNOLLE (1 of 2)	SNARE	FAMILY NOT NAMED	protein binding		SNARE protein Syntaxin 1 and related proteins	syntaxin 1B/2/3
Glyma.17G134300	10826187	10828280	METAQTL-OC_17.2	PTHR10366//PTHR10366:SF393 - NAD DEPENDENT EPIMERASE/DEHYDRATASE // SUBFAMILY NOT NAMED (1 of 2)	RmlD_sub_bind	FAMILY NOT NAMED		UDP-D-galacturonate biosynthesis I (from UDP-D-glucuronate)	UDP-glucose 4-epimerase/UDP-sulfoquinovose synthase	UDP-glucuronate 4-epimerase [EC:5.1.3.6]
Glyma.17G143600	11676058	11678229	METAQTL-OC_17.2	PTHR10641//PTHR10641:SF558 - MYB-LIKE DNA-BINDING PROTEIN MYB // SUBFAMILY NOT NAMED (1 of 4)	Myb_DNA-binding	MYB-LIKE DNA-BINDING PROTEIN MYB	DNA binding		Transcription factor, Myb superfamily	myb proto-oncogene protein, plant
Glyma.17G188500	24483766	24491047	METAQTL-PC_17.3	PTHR22952//PTHR22952:SF113 - CAMP-RESPONSE ELEMENT BINDING PROTEIN-RELATED // SUBFAMILY NOT NAMED (1 of 4)	bZIP_1	FAMILY NOT NAMED	transcription factor activity, sequence-specific DNA binding
Glyma.18G004700	376900	381284	METAQTL-PC_18.1	PTHR11945//PTHR11945:SF196 - MADS BOX PROTEIN // SUBFAMILY NOT NAMED (1 of 8)	K-box	FAMILY NOT NAMED	DNA binding		MADS box transcription factor
Glyma.18G009200	667359	671598	METAQTL-OC_18.1	K00059 - 3-oxoacyl- (fabG) (1 of 4)	adh_short_C2	FAMILY NOT NAMED	3-oxoacyl-[acyl-carrier-protein] reductase (NADPH) activity	octanoyl-[acyl-carrier protein] biosynthesis (mitochondria, yeast)	Mitochondrial/plastidial beta-ketoacyl-ACP reductase	3-oxoacyl-[acyl-carrier protein] reductase [EC:1.1.1.100]
Glyma.18G009700	691244	695517	METAQTL-OC_18.1	PTHR10836:SF59 - GLYCERALDEHYDE-3-PHOSPHATE DEHYDROGENASE GAPC1, CYTOSOLIC (1 of 2)	Gp_dh_C	GLYCERALDEHYDE 3-PHOSPHATE DEHYDROGENASE	glucose metabolic process	homolactic fermentation	Glyceraldehyde 3-phosphate dehydrogenase	glyceraldehyde 3-phosphate dehydrogenase [EC:1.2.1.12]
Glyma.18G204200	48697660	48700908	METAQTL-PC_18.3	PTHR18968:SF137 - PYRUVATE DECARBOXYLASE 2 (1 of 3)	TPP_enzyme_M	FAMILY NOT NAMED	magnesium ion binding	acetaldehyde biosynthesis II		pyruvate decarboxylase [EC:4.1.1.1]
Glyma.18G244300	53208864	53210903	METAQTL-OC_18.4	(1 of 5) PTHR20863//PTHR20863:SF30 - ACYL CARRIER PROTEIN/ZINC FINGER PROTEIN 593-RELATED	PP-binding	FAMILY NOT NAMED	ACP phosphopantetheine attachment site binding involved in fatty acid biosynthetic process		Acyl carrier protein/NADH-ubiquinone oxidoreductase, NDUFAB1/SDAP subunit	NADH dehydrogenase (ubiquinone) 1 alpha/beta subcomplex 1
Glyma.18G268500	55235304	55237037	METAQTL-PC_18.4	2.3.1.115 - Isoflavone-7-O-beta-glucoside 6''-O-malonyltransferase / Flavone/flavonol 7-O-beta-D-glucoside malonyltransferase (1 of 14)	Transferase		transferase activity, transferring acyl groups other than amino-acyl groups	apigenin glycosides biosynthesis
Glyma.18G273500	55619766	55625860	METAQTL-PC_18.4	PTHR11945//PTHR11945:SF196 - MADS BOX PROTEIN // SUBFAMILY NOT NAMED (1 of 8)	K-box	FAMILY NOT NAMED	DNA binding		MADS box transcription factor	MADS-box transcription factor, plant
Glyma.19G147400	40819962	40824926	METAQTL-PC_19.1	1.14.19.6 - Delta(12)-fatty-acid desaturase / Oleoyl-CoA Delta(12) desaturase (1 of 2)	FA_desaturase		lipid metabolic process	phospholipid desaturation		omega-6 fatty acid desaturase (delta-12 desaturase) [EC:1.14.19.-]
Glyma.20G018300	1900149	1904303	METAQTL-PC_20.1	1.3.5.1 - Succinate dehydrogenase (quinone) / Succinic dehydrogenase (1 of 9)				aerobic respiration I (cytochrome c)
Glyma.20G077000	27819663	27829897	METAQTL-OC_20.2	2.3.1.16 - Acetyl-CoA C-acyltransferase / Beta-ketothiolase (1 of 4)	Thiolase_N	FAMILY NOT NAMED	catalytic activity	docosahexaenoate biosynthesis III (6-desaturase, mammals)		acetyl-CoA acyltransferase 1 [EC:2.3.1.16]
Glyma.20G111000	35315630	35319063	METAQTL-OC_20.3	K10256 - omega-6 fatty acid desaturase (delta-12 desaturase) (FAD2) (1 of 5)	FA_desaturase		lipid metabolic process	phospholipid desaturation		omega-6 fatty acid desaturase (delta-12 desaturase) [EC:1.14.19.-]
Glyma.20G114500	35620384	35627098	METAQTL-OC_20.3	K00627 - pyruvate dehydrogenase E2 component (dihydrolipoamide acetyltransferase) (DLAT, aceF, pdhC) (1 of 7)	Biotin_lipoyl	FAMILY NOT NAMED	metabolic process	pyruvate decarboxylation to acetyl CoA	Dihydrolipoamide acetyltransferase	pyruvate dehydrogenase E2 component (dihydrolipoamide acetyltransferase) [EC:2.3.1.12]
Glyma.20G017900	1834429	1835678	METAQTL-PC_20.1	(1 of 5) PTHR31338:SF16 - POLYKETIDE CYCLASE/DEHYDRASE AND LIPID TRANSPORT SUPERFAMILY PROTEIN

## Sheet: fatty acid related genes
Table List of selected genes involved in fatty acid metabolic pathway
Gene Name	Gene Start (bp) Wm82.V2	Gene End (bp)Wm82.V2		Description	PFAM Description	Panther Description	GO Description	Pathway Description	KOG Description	KEGG Description
Glyma.03G056700	7802102	7805630	METAQTL-PC_3.1	1.14.99.33 - Delta(12)-fatty acid dehydrogenase / Linoleate Delta-12-fatty acid acetylenase (desaturase) (1 of 5)	FA_desaturase		lipid metabolic process	crepenynate biosynthesis		omega-3 fatty acid desaturase (delta-15 desaturase) [EC:1.14.19.-]
Glyma.03G168700	38304384	38307615	METAQTL-OC_3.3	1.1.1.1//1.1.1.284//1.2.1.1 - Alcohol dehydrogenase / Aldehyde reductase // S-(hydroxymethyl)glutathione dehydrogenase / NAD-linked formaldehyde dehydrogenase (1 of 3)	ADH_zinc_N	FAMILY NOT NAMED	ethanol oxidation	phytol degradation		S-(hydroxymethyl)glutathione dehydrogenase / alcohol dehydrogenase [EC:1.1.1.284 1.1.1.1]
Glyma.04G240800	50907553	50910551	METAQTL-PC_4.4	PTHR11695//PTHR11695:SF432 - ALCOHOL DEHYDROGENASE RELATED // SUBFAMILY NOT NAMED (1 of 3)	ADH_zinc_N	FAMILY NOT NAMED	zinc ion binding	phytol degradation		alcohol dehydrogenase class-P [EC:1.1.1.1]
Glyma.05G163400	35454762	35457417	METAQTL-PC_5.2	PTHR22835//PTHR22835:SF120 - ZINC FINGER FYVE DOMAIN CONTAINING PROTEIN // SUBFAMILY NOT NAMED (1 of 5)	Lipase_GDSL	FAMILY NOT NAMED	hydrolase activity, acting on ester bonds	triacylglycerol degradation
Glyma.05G221100	40049855	40058109	METAQTL-OC_5.4	K01961 - acetyl-CoA carboxylase, biotin carboxylase subunit (accC) (1 of 2)	CPSase_L_chain	FAMILY NOT NAMED	catalytic activity	octanoyl-[acyl-carrier protein] biosynthesis (mitochondria, yeast)		acetyl-CoA carboxylase, biotin carboxylase subunit [EC:6.4.1.2 6.3.4.14]
Glyma.05G223400	40273312	40274992	METAQTL-OC_5.4	2.1.1.104 - Caffeoyl-CoA O-methyltransferase / Trans-caffeoyl-CoA 3-O-methyltransferase (1 of 11)	Methyltransf_24	O-METHYLTRANSFERASE-RELATED	O-methyltransferase activity	suberin monomers biosynthesis	O-methyltransferase	caffeoyl-CoA O-methyltransferase [EC:2.1.1.104]
Glyma.06G122600	9998469	10001762	METAQTL-OC_6.3	PTHR11695//PTHR11695:SF432 - ALCOHOL DEHYDROGENASE RELATED // SUBFAMILY NOT NAMED (1 of 3)	ADH_zinc_N	FAMILY NOT NAMED	zinc ion binding	phytol degradation		alcohol dehydrogenase class-P [EC:1.1.1.1]
Glyma.07G034800	2763836	2770113	METAQTL-OC_7.1	1.13.11.12//1.13.11.58 - Linoleate 13S-lipoxygenase / Lipoxidase // Linoleate 9S-lipoxygenase / Linoleate 9-lipoxygenase (1 of 3)	Lipoxygenase	FAMILY NOT NAMED	protein binding	jasmonic acid biosynthesis		linoleate 9S-lipoxygenase [EC:1.13.11.58]
Glyma.07G034900	2782231	2787974	METAQTL-OC_7.1	1.13.11.12//1.13.11.58 - Linoleate 13S-lipoxygenase / Lipoxidase // Linoleate 9S-lipoxygenase / Linoleate 9-lipoxygenase (1 of 3)	Lipoxygenase	FAMILY NOT NAMED	protein binding	jasmonic acid biosynthesis		linoleate 9S-lipoxygenase [EC:1.13.11.58]
Glyma.08G120700	9317877	9320594	METAQTL-OC_8.2	PTHR22835//PTHR22835:SF120 - ZINC FINGER FYVE DOMAIN CONTAINING PROTEIN // SUBFAMILY NOT NAMED (1 of 5)	Lipase_GDSL	FAMILY NOT NAMED	hydrolase activity, acting on ester bonds	triacylglycerol degradation
Glyma.08G138200	10592507	10597043	METAQTL-PC_8.2	(1 of 4) 5.5.1.4 - Inositol-3-phosphate synthase / Myo-inositol-1-phosphate synthase	Inos-1-P_synth	FAMILY NOT NAMED	inositol-3-phosphate synthase activity	i>myo-inositol biosynthesis
Glyma.08G324600	44274586	44282036	METAQTL-PC_8.4	PTHR23344:SF8 - GLYCEROPHOSPHODIESTER PHOSPHODIESTERASE-LIKE PROTEIN-RELATED (1 of 8)	GDPD	FAMILY NOT NAMED	lipid metabolic process	phospholipid remodeling (phosphatidylethanolamine, yeast)	Glycerophosphoryl diester phosphodiesterase
Glyma.09G134600	33499220	33503041	METAQTL-OC_9.2	PTHR31896:SF4 - BAHD ACYLTRANSFERASE DCR (1 of 2)	Transferase		transferase activity, transferring acyl groups other than amino-acyl groups	chlorogenic acid biosynthesis II
Glyma.10G006500	633423	637181	METAQTL-OC_10.1	K00025 - malate dehydrogenase (MDH1) (1 of 3)	Ldh_1_N	FAMILY NOT NAMED	catalytic activity	superpathway of glyoxylate cycle and fatty acid degradation		malate dehydrogenase [EC:1.1.1.37]
Glyma.10G208900	44092600	44092704	METAQTL-PC_10.3	K01963 - acetyl-CoA carboxylase carboxyl transferase subunit beta (accD) (1 of 3)	PSI_8		photosystem I			acetyl-CoA carboxylase carboxyl transferase subunit beta [EC:6.4.1.2]
Glyma.13G035200	10928700	10935155	METAQTL-OC_13.2	PTHR11695//PTHR11695:SF493 - ALCOHOL DEHYDROGENASE RELATED // SUBFAMILY NOT NAMED (1 of 2)	ADH_zinc_N	FAMILY NOT NAMED	zinc ion binding	phytol degradation		alcohol dehydrogenase class-P [EC:1.1.1.1]
Glyma.13G038600	11956631	11959361	METAQTL-OC_13.2	K03921 - acyl- (DESA1) (1 of 4)	FA_desaturase_2		fatty acid metabolic process	superpathway of fatty acid biosynthesis II (plant)		acyl-[acyl-carrier-protein] desaturase [EC:1.14.19.2]
Glyma.13G047300	14193855	14196435	METAQTL-PC_13.1	K10525 - allene oxide cyclase (AOC) (1 of 6)	Allene_ox_cyc		chloroplast	jasmonic acid biosynthesis		allene oxide cyclase [EC:5.3.99.6]
Glyma.13G214600	32792029	32794840	METAQTL-PC_13.2	PTHR20863:SF29 - ACYL CARRIER PROTEIN 1, CHLOROPLASTIC-RELATED (1 of 6)	PP-binding	FAMILY NOT NAMED	fatty acid biosynthetic process		Acyl carrier protein/NADH-ubiquinone oxidoreductase, NDUFAB1/SDAP subunit
Glyma.15G026300	2123754	2128104	METAQTL-PC_15.1	K15718 - linoleate 9S-lipoxygenase (LOX1_5) (1 of 21)	Lipoxygenase	FAMILY NOT NAMED	protein binding	divinyl ether biosynthesis I		linoleate 9S-lipoxygenase [EC:1.13.11.58]
Glyma.15G026400	2130531	2134563	METAQTL-PC_15.1	K15718 - linoleate 9S-lipoxygenase (LOX1_5) (1 of 21)	Lipoxygenase	FAMILY NOT NAMED	protein binding	divinyl ether biosynthesis I		linoleate 9S-lipoxygenase [EC:1.13.11.58]
Glyma.15G026500	2142191	2147489	METAQTL-PC_15.1	K15718 - linoleate 9S-lipoxygenase (LOX1_5) (1 of 21)	Lipoxygenase	FAMILY NOT NAMED	protein binding	divinyl ether biosynthesis I		linoleate 9S-lipoxygenase [EC:1.13.11.58]
Glyma.18G009200	667359	671598	METAQTL-OC_18.1	K00059 - 3-oxoacyl- (fabG) (1 of 4)	adh_short_C2	FAMILY NOT NAMED	3-oxoacyl-[acyl-carrier-protein] reductase (NADPH) activity	octanoyl-[acyl-carrier protein] biosynthesis (mitochondria, yeast)	Mitochondrial/plastidial beta-ketoacyl-ACP reductase	3-oxoacyl-[acyl-carrier protein] reductase [EC:1.1.1.100]
Glyma.18G204200	48697660	48700908	METAQTL-PC_18.3	PTHR18968:SF137 - PYRUVATE DECARBOXYLASE 2 (1 of 3)	TPP_enzyme_M	FAMILY NOT NAMED	magnesium ion binding	acetaldehyde biosynthesis II		pyruvate decarboxylase [EC:4.1.1.1]
Glyma.18G244300	53208864	53210903	METAQTL-OC_18.4	(1 of 5) PTHR20863//PTHR20863:SF30 - ACYL CARRIER PROTEIN/ZINC FINGER PROTEIN 593-RELATED	PP-binding	FAMILY NOT NAMED	ACP phosphopantetheine attachment site binding involved in fatty acid biosynthetic process		Acyl carrier protein/NADH-ubiquinone oxidoreductase, NDUFAB1/SDAP subunit	NADH dehydrogenase (ubiquinone) 1 alpha/beta subcomplex 1
Glyma.18G268500	55235304	55237037	METAQTL-PC_18.4	2.3.1.115 - Isoflavone-7-O-beta-glucoside 6''-O-malonyltransferase / Flavone/flavonol 7-O-beta-D-glucoside malonyltransferase (1 of 14)	Transferase		transferase activity, transferring acyl groups other than amino-acyl groups	apigenin glycosides biosynthesis
Glyma.19G147400	40819962	40824926	METAQTL-PC_19.1	1.14.19.6 - Delta(12)-fatty-acid desaturase / Oleoyl-CoA Delta(12) desaturase (1 of 2)	FA_desaturase		lipid metabolic process	phospholipid desaturation		omega-6 fatty acid desaturase (delta-12 desaturase) [EC:1.14.19.-]
Glyma.20G018300	1900149	1904303	METAQTL-PC_20.1	1.3.5.1 - Succinate dehydrogenase (quinone) / Succinic dehydrogenase (1 of 9)				aerobic respiration I (cytochrome c)
Glyma.20G077000	27819663	27829897	METAQTL-OC_20.2	2.3.1.16 - Acetyl-CoA C-acyltransferase / Beta-ketothiolase (1 of 4)	Thiolase_N	FAMILY NOT NAMED	catalytic activity	docosahexaenoate biosynthesis III (6-desaturase, mammals)		acetyl-CoA acyltransferase 1 [EC:2.3.1.16]
Glyma.20G111000	35315630	35319063	METAQTL-OC_20.3	K10256 - omega-6 fatty acid desaturase (delta-12 desaturase) (FAD2) (1 of 5)	FA_desaturase		lipid metabolic process	phospholipid desaturation		omega-6 fatty acid desaturase (delta-12 desaturase) [EC:1.14.19.-]
Glyma.20G114500	35620384	35627098	METAQTL-OC_20.3	K00627 - pyruvate dehydrogenase E2 component (dihydrolipoamide acetyltransferase) (DLAT, aceF, pdhC) (1 of 7)	Biotin_lipoyl	FAMILY NOT NAMED	metabolic process	pyruvate decarboxylation to acetyl CoA	Dihydrolipoamide acetyltransferase	pyruvate dehydrogenase E2 component (dihydrolipoamide acetyltransferase) [EC:2.3.1.12]

## Sheet: amino acid related genes
Table List of selected genes involved in amino acid metabolic pathway
Gene Name	Gene Start (bp) Wm82.V2	Gene End (bp)Wm82.V2		Description	PFAM Description	Panther Description	GO Description	Pathway Description	KOG Description	KEGG Description
Glyma.03G173400	38746766	38750815	METAQTL-OC_3.3	K01778 - diaminopimelate epimerase (dapF) (1 of 2)	DAP_epimerase		diaminopimelate epimerase activity	L-lysine biosynthesis VI		diaminopimelate epimerase [EC:5.1.1.7]
Glyma.03G181200	39296126	39301884	METAQTL-OC_3.3	K01586 - diaminopimelate decarboxylase (lysA) (1 of 3)	Orn_DAP_Arg_deC	DIAMINOPIMELATE DECARBOXYLASE	catalytic activity	L-lysine biosynthesis VI	Ornithine decarboxylase	diaminopimelate decarboxylase [EC:4.1.1.20]
Glyma.04G042100	3384562	3386346	METAQTL-PC_4.1	3.5.1.1 - Asparaginase / L-asparagine amidohydrolase (1 of 5)	Asparaginase_2	L-ASPARAGINASE	hydrolase activity	L-asparagine degradation I	Asparaginase	beta-aspartyl-peptidase (threonine type) [EC:3.4.19.5]
Glyma.05G152100	34563195	34565889	METAQTL-PC_5.2	PTHR11680//PTHR11680:SF11 - SERINE HYDROXYMETHYLTRANSFERASE // SUBFAMILY NOT NAMED (1 of 1)	SHMT	FAMILY NOT NAMED	catalytic activity	superpathway of L-serine and glycine biosynthesis I		glycine hydroxymethyltransferase [EC:2.1.2.1]
Glyma.06G111200	8998962	9003381	METAQTL-OC_6.3	PTHR31423:SF3 - PROLYL-TRNA SYNTHETASE ASSOCIATED DOMAIN-CONTAINING PROTEIN 1-RELATED (1 of 3)	YbaK		aminoacyl-tRNA editing activity	tRNA charging
Glyma.06G169700	14177886	14180378	METAQTL-PC_6.2	K01652 - acetolactate synthase I/II/III large subunit (E2.2.1.6L, ilvB, ilvG, ilvI) (1 of 5)	TPP_enzyme_M	FAMILY NOT NAMED	magnesium ion binding	L-isoleucine biosynthesis I (from threonine)		acetolactate synthase I/II/III large subunit [EC:2.2.1.6]
Glyma.06G277500	46935641	46944254	METAQTL-PC_6.3	K01595 - phosphoenolpyruvate carboxylase (ppc) (1 of 10)	PEPcase		catalytic activity	C4 photosynthetic carbon assimilation cycle, NAD-ME type		phosphoenolpyruvate carboxylase [EC:4.1.1.31]
Glyma.08G108900	8358422	8363343	METAQTL-OC_8.2	K00600 - glycine hydroxymethyltransferase (glyA, SHMT) (1 of 12)	SHMT	FAMILY NOT NAMED	catalytic activity	superpathway of L-serine and glycine biosynthesis I		glycine hydroxymethyltransferase [EC:2.1.2.1]
Glyma.08G327400	44546295	44548104	METAQTL-PC_8.4	PTHR23416:SF56 - SERINE ACETYLTRANSFERASE 1, CHLOROPLASTIC-RELATED (1 of 6)	Hexapep	FAMILY NOT NAMED	cytoplasm	seleno-amino acid biosynthesis	Serine O-acetyltransferase	serine O-acetyltransferase [EC:2.3.1.30]
Glyma.10G261400	48650467	48653656	METAQTL-PC_10.4	1.1.1.95 - Phosphoglycerate dehydrogenase / Phosphoglyceric acid dehydrogenase (1 of 5)	ACT	2-HYDROXYACID DEHYDROGENASE-RELATED	phosphoglycerate dehydrogenase activity	superpathway of L-serine and glycine biosynthesis I		D-3-phosphoglycerate dehydrogenase [EC:1.1.1.95]
Glyma.14G001900	224848	226549	METAQTL-PC_14.1	1.1.1.41 - Isocitrate dehydrogenase (NAD(+)) / Nicotinamide adenine dinucleotide isocitrate dehydrogenase (1 of 6)	Iso_dh	FAMILY NOT NAMED	magnesium ion binding	L-glutamine biosynthesis III		isocitrate dehydrogenase (NAD+) [EC:1.1.1.41]
Glyma.14G162300	39032596	39045116	METAQTL-OC_14.4	K00264 - glutamate synthase (NADPH/NADH) (GLT1) (1 of 4)	Pyr_redox_2	FAMILY NOT NAMED	catalytic activity	L-glutamate biosynthesis IV		glutamate synthase (NADPH/NADH) [EC:1.4.1.13 1.4.1.14]
Glyma.15G027000	2171688	2174398	METAQTL-PC_15.1	K01733 - threonine synthase (thrC) (1 of 3)	PALP	SER/THR DEHYDRATASE, TRP SYNTHASE		L-threonine biosynthesis		threonine synthase [EC:4.2.3.1]
Glyma.15G217500	36301835	36309851	METAQTL-PC_15.4	6.3.4.2 - CTP synthase (glutamine hydrolyzing) / UTP--ammonia ligase (1 of 8)	GATase	FAMILY NOT NAMED	CTP synthase activity	UTP and CTP i>de novo biosynthesis		CTP synthase [EC:6.3.4.2]

## Sheet: Sugar related genes
Genes related to sugars
Gene Name	Gene Start (bp) Wm82.V2	Gene End (bp)Wm82.V2		Description	PFAM Description	Panther Description	GO Description	Pathway Description	KOG Description	KEGG Description
Glyma.05G152300	34589643	34591521	METAQTL-PC_5.2	PTHR10366//PTHR10366:SF436 - NAD DEPENDENT EPIMERASE/DEHYDRATASE // SUBFAMILY NOT NAMED (1 of 2)	3Beta_HSD	FAMILY NOT NAMED	3-beta-hydroxy-delta5-steroid dehydrogenase activity	UDP-D-galacturonate biosynthesis I (from UDP-D-glucuronate)	UDP-glucose 4-epimerase/UDP-sulfoquinovose synthase	UDP-glucuronate 4-epimerase [EC:5.1.3.6]
Glyma.05G214000	39521123	39523548	METAQTL-OC_5.4	K00033 - 6-phosphogluconate dehydrogenase (PGD, gnd, gntZ) (1 of 4)	NAD_binding_2	FAMILY NOT NAMED	phosphogluconate dehydrogenase (decarboxylating) activity	pentose phosphate pathway (oxidative branch)		6-phosphogluconate dehydrogenase [EC:1.1.1.44 1.1.1.343]
Glyma.05G222000	40145359	40157483	METAQTL-OC_5.4	K18677 - galacturonokinase (GALAK) (1 of 1)	GHMP_kinases_N	MEVALONATE KINASE/GALACTOKINASE	galactokinase activity	UDP-D-galacturonate biosynthesis II (from D-galacturonate)	Galactokinase	galacturonokinase [EC:2.7.1.44]
Glyma.08G020500	1666878	1669318	METAQTL-OC_8.1	K00033 - 6-phosphogluconate dehydrogenase (PGD, gnd, gntZ) (1 of 4)	NAD_binding_2	FAMILY NOT NAMED	phosphogluconate dehydrogenase (decarboxylating) activity	pentose phosphate pathway (oxidative branch)		6-phosphogluconate dehydrogenase [EC:1.1.1.44 1.1.1.343]
Glyma.10G145300	38014453	38016396	METAQTL-OC_10.2	(1 of 6) 2.4.1.123 - Inositol 3-alpha-galactosyltransferase / UDP-alpha-D-galactose:myo-inositol 3-alpha-D-galactosyltransferase	Glyco_transf_8	FAMILY NOT NAMED	transferase activity, transferring glycosyl groups	stachyose biosynthesis	Glycosyl transferase, family 8 - glycogenin	inositol 3-alpha-galactosyltransferase [EC:2.4.1.123]
Glyma.11G111400	8496826	8499771	METAQTL-OC_11.3	PTHR11627:SF16 - FRUCTOSE-BISPHOSPHATE ALDOLASE 1, CHLOROPLASTIC-RELATED (1 of 4)	Glycolytic	FAMILY NOT NAMED	catalytic activity	homolactic fermentation		fructose-bisphosphate aldolase, class I [EC:4.1.2.13]
Glyma.13G354900	44343888	44349533	METAQTL-OC_13.4	K00029 - malate dehydrogenase (oxaloacetate-decarboxylating)(NADP+) (E1.1.1.40, maeB) (1 of 10)	malic	FAMILY NOT NAMED	malic enzyme activity	C4 photosynthetic carbon assimilation cycle, NADP-ME type		malate dehydrogenase (oxaloacetate-decarboxylating)(NADP+) [EC:1.1.1.40]
Glyma.17G134300	10826187	10828280	METAQTL-OC_17.2	PTHR10366//PTHR10366:SF393 - NAD DEPENDENT EPIMERASE/DEHYDRATASE // SUBFAMILY NOT NAMED (1 of 2)	RmlD_sub_bind	FAMILY NOT NAMED		UDP-D-galacturonate biosynthesis I (from UDP-D-glucuronate)	UDP-glucose 4-epimerase/UDP-sulfoquinovose synthase	UDP-glucuronate 4-epimerase [EC:5.1.3.6]
Glyma.18G009700	691244	695517	METAQTL-OC_18.1	PTHR10836:SF59 - GLYCERALDEHYDE-3-PHOSPHATE DEHYDROGENASE GAPC1, CYTOSOLIC (1 of 2)	Gp_dh_C	GLYCERALDEHYDE 3-PHOSPHATE DEHYDROGENASE	glucose metabolic process	homolactic fermentation	Glyceraldehyde 3-phosphate dehydrogenase	glyceraldehyde 3-phosphate dehydrogenase [EC:1.2.1.12]

## Sheet: Transporters
Genes related to transporters
Gene Name	Gene Start (bp) Wm82.V2	Gene End (bp)Wm82.V2		Description	PFAM Description	Panther Description	GO Description	Pathway Description	KOG Description	KEGG Description
Glyma.02G258800	44590013	44596660	METAQTL-PC_2.4	K07342 - protein transport protein SEC61 subunit gamma and related proteins (SEC61G, SSS1, secE) (1 of 4)	SecE	FAMILY NOT NAMED	protein targeting		Preprotein translocase, gamma subunit	protein transport protein SEC61 subunit gamma and related proteins
Glyma.02G258900	44601641	44603759	METAQTL-PC_2.4	K07342 - protein transport protein SEC61 subunit gamma and related proteins (SEC61G, SSS1, secE) (1 of 4)	SecE	FAMILY NOT NAMED	protein targeting		Preprotein translocase, gamma subunit	protein transport protein SEC61 subunit gamma and related proteins
Glyma.03G172900	38702335	38705268	METAQTL-OC_3.3	PF00892 - EamA-like transporter family (EamA) (1 of 135)	EamA		transmembrane transporter activity
Glyma.05G122200	31579474	31581968	METAQTL-OC_5.3	PTHR10791:SF34 - BIDIRECTIONAL SUGAR TRANSPORTER SWEET15 (1 of 8)	MtN3_slv	RAG1-ACTIVATING PROTEIN 1			Multitransmembrane protein	solute carrier family 50 (sugar transporter)
Glyma.05G215600	39618852	39628009	METAQTL-OC_5.4	PTHR22950:SF229 - GABA TRANSPORTER 2-RELATED (1 of 2)	Aa_trans	FAMILY NOT NAMED			Amino acid transporters
Glyma.06G110200	8908149	8911268	METAQTL-OC_6.3	PTHR22950:SF3 - amino acid TRANSPORTER-LIKE PROTEIN 2-RELATED (1 of 2)	Aa_trans	FAMILY NOT NAMED			Amino acid transporters
Glyma.06G166800	13904477	13906745	METAQTL-PC_6.2	PTHR10791:SF22 - BIDIRECTIONAL SUGAR TRANSPORTER SWEET10 (1 of 10)	MtN3_slv	RAG1-ACTIVATING PROTEIN 1	integral component of membrane		Multitransmembrane protein	solute carrier family 50 (sugar transporter)
Glyma.06G167000	13937810	13940568	METAQTL-PC_6.2	PTHR10791:SF22 - BIDIRECTIONAL SUGAR TRANSPORTER SWEET10 (1 of 10)	MtN3_slv	RAG1-ACTIVATING PROTEIN 1	integral component of membrane		Multitransmembrane protein	solute carrier family 50 (sugar transporter)
Glyma.08G025100	1981178	1984663	METAQTL-OC_8.1	PTHR10791:SF41 - BIDIRECTIONAL SUGAR TRANSPORTER SWEET6-RELATED (1 of 3)	MtN3_slv	RAG1-ACTIVATING PROTEIN 1			Multitransmembrane protein	solute carrier family 50 (sugar transporter)
Glyma.08G182500	14639429	14643788	METAQTL-OC_8.3	PF00892 - EamA-like transporter family (EamA) (1 of 135)	EamA		membrane
Glyma.08G183500	14724384	14726579	METAQTL-OC_8.3	PTHR10791:SF34 - BIDIRECTIONAL SUGAR TRANSPORTER SWEET15 (1 of 8)	MtN3_slv	RAG1-ACTIVATING PROTEIN 1			Multitransmembrane protein	solute carrier family 50 (sugar transporter)
Glyma.09G223700	44873159	44877116	METAQTL-PC_9.3	PTHR11662//PTHR11662:SF302 - SODIUM-DEPENDENT PHOSPHATE TRANSPORTERS // SUBFAMILY NOT NAMED (1 of 2)	MFS_1	FAMILY NOT NAMED	transporter activity		Permease of the major facilitator superfamily	MFS transporter, OPA family, solute carrier family 37 (glycerol-3-phosphate transporter), member 1/2
Glyma.10G010200	965440	968136	METAQTL-OC_10.1	K07937//K07977 - ADP-ribosylation factor 1 (ARF1) // Arf/Sar family, other (ARF) (1 of 11)	SRPRB	FAMILY NOT NAMED	GTP binding		GTP-binding ADP-ribosylation factor Arf1	ADP-ribosylation factor 1
Glyma.13G241300	35130654	35134130	METAQTL-PC_13.3	PTHR10639:SF7 - CLATHRIN LIGHT CHAIN (1 of 4)	Clathrin_lg_ch	CLATHRIN LIGHT CHAIN	structural molecule activity
Glyma.15G049200	3874867	3876757	METAQTL-PC_15.2	PTHR10791:SF34 - BIDIRECTIONAL SUGAR TRANSPORTER SWEET15 (1 of 8)	MtN3_slv	RAG1-ACTIVATING PROTEIN 1			Multitransmembrane protein
Glyma.16G151200	31173115	31175417	METAQTL-PC_16.2	PTHR19957:SF91 - SYNTAXIN-RELATED PROTEIN KNOLLE (1 of 2)	SNARE	FAMILY NOT NAMED	protein binding		SNARE protein Syntaxin 1 and related proteins	syntaxin 1B/2/3
Glyma.20G017900	1834429	1835678	METAQTL-PC_20.1	(1 of 5) PTHR31338:SF16 - POLYKETIDE CYCLASE/DEHYDRASE AND LIPID TRANSPORT SUPERFAMILY PROTEIN	Bet_v_1		defense response

## Sheet: Transcription factors
Gene related to Transcription factors
Gene Name	Gene Start (bp) Wm82.V2	Gene End (bp)Wm82.V2		Description	PFAM Description	Panther Description	GO Description	Pathway Description	KOG Description	KEGG Description
Glyma.02G264700	44979872	44982156	METAQTL-PC_2.4	PTHR31241:SF7 - ETHYLENE-RESPONSIVE TRANSCRIPTION FACTOR ABI4 (1 of 2)	AP2		DNA binding			EREBP-like factor
Glyma.03G176600	38951656	38961330	METAQTL-OC_3.3	PF03106 - WRKY DNA -binding domain (WRKY) (1 of 185)	WRKY		transcription factor activity, sequence-specific DNA binding
Glyma.03G227700	42961283	42964366	METAQTL-OC_3.4	PTHR10641:SF618 - MYB DOMAIN PROTEIN 55 (1 of 4)	Myb_DNA-binding	MYB-LIKE DNA-BINDING PROTEIN MYB	DNA binding		Transcription factor, Myb superfamily	myb proto-oncogene protein, plant
Glyma.04G039300	3115027	3119946	METAQTL-PC_4.1	PTHR22952//PTHR22952:SF194 - CAMP-RESPONSE ELEMENT BINDING PROTEIN-RELATED // SUBFAMILY NOT NAMED (1 of 2)	bZIP_1	FAMILY NOT NAMED	transcription factor activity, sequence-specific DNA binding		bZIP transcription factor MafK	ABA responsive element binding factor
Glyma.04G041200	3281161	3283141	METAQTL-PC_4.1	PTHR31729:SF0 - ETHYLENE-RESPONSIVE TRANSCRIPTION FACTOR ERF008-RELATED (1 of 8)	AP2		DNA binding			EREBP-like factor
Glyma.04G042300	3404360	3405786	METAQTL-PC_4.1	PTHR10641//PTHR10641:SF556 - MYB-LIKE DNA-BINDING PROTEIN MYB // SUBFAMILY NOT NAMED (1 of 1)	Myb_DNA-binding	MYB-LIKE DNA-BINDING PROTEIN MYB	DNA binding			myb proto-oncogene protein, plant
Glyma.04G103900	9725664	9727603	METAQTL-PC_4.3	PTHR31657:SF9 - ETHYLENE-RESPONSIVE TRANSCRIPTION FACTOR CRF5-RELATED (1 of 16)	AP2		DNA binding			EREBP-like factor
Glyma.07G037700	3110543	3112454	METAQTL-OC_7.1	PTHR10641//PTHR10641:SF573 - MYB-LIKE DNA-BINDING PROTEIN MYB // SUBFAMILY NOT NAMED (1 of 2)	Myb_DNA-binding	MYB-LIKE DNA-BINDING PROTEIN MYB	DNA binding		Transcription factor, Myb superfamily	myb proto-oncogene protein, plant
Glyma.07G038200	3141189	3145227	METAQTL-OC_7.1	PTHR32467:SF5 - AP2-LIKE ETHYLENE-RESPONSIVE TRANSCRIPTION FACTOR AIL1 (1 of 2)	AP2		DNA binding			AP2-like factor, ANT lineage
Glyma.08G105500	8128245	8135906	METAQTL-OC_8.2	PTHR11945//PTHR11945:SF196 - MADS BOX PROTEIN // SUBFAMILY NOT NAMED (1 of 8)	K-box	FAMILY NOT NAMED	DNA binding		MADS box transcription factor
Glyma.08G115300	8843785	8844569	METAQTL-OC_8.2	PTHR22952//PTHR22952:SF182 - CAMP-RESPONSE ELEMENT BINDING PROTEIN-RELATED // SUBFAMILY NOT NAMED (1 of 9)	bZIP_1	FAMILY NOT NAMED	transcription factor activity, sequence-specific DNA binding
Glyma.08G120600	9301164	9308870	METAQTL-OC_8.2	PTHR11945//PTHR11945:SF205 - MADS BOX PROTEIN // SUBFAMILY NOT NAMED (1 of 2)	K-box	FAMILY NOT NAMED	DNA binding		MADS box transcription factor	MADS-box transcription factor, plant
Glyma.08G137600	10551821	10553620	METAQTL-PC_8.2	PTHR31657:SF9 - ETHYLENE-RESPONSIVE TRANSCRIPTION FACTOR CRF5-RELATED (1 of 16)	AP2		DNA binding			EREBP-like factor
Glyma.10G010300	976000	977159	METAQTL-OC_10.1	PTHR10641:SF568 - ATMYB2 (1 of 5)	Myb_DNA-binding	MYB-LIKE DNA-BINDING PROTEIN MYB	DNA binding		Transcription factor, Myb superfamily	myb proto-oncogene protein, plant					31
Glyma.11G114800	8767704	8769735	METAQTL-OC_11.3	PTHR22952//PTHR22952:SF182 - CAMP-RESPONSE ELEMENT BINDING PROTEIN-RELATED // SUBFAMILY NOT NAMED (1 of 9)	bZIP_1	FAMILY NOT NAMED	transcription factor activity, sequence-specific DNA binding								23
Glyma.12G195200	35670266	35671761	METAQTL-PC_12.4	PTHR10641//PTHR10641:SF669 - MYB-LIKE DNA-BINDING PROTEIN MYB // SUBFAMILY NOT NAMED (1 of 2)	Myb_DNA-binding	MYB-LIKE DNA-BINDING PROTEIN MYB	DNA binding								17
Glyma.13G088100	20155571	20157489	METAQTL-OC_13.1	PTHR31657:SF9 - ETHYLENE-RESPONSIVE TRANSCRIPTION FACTOR CRF5-RELATED (1 of 16)	AP2		DNA binding			EREBP-like factor					9
Glyma.13G236600	34699686	34700177	METAQTL-PC_13.3	PF00847 - AP2 domain (AP2) (1 of 354)	AP2		DNA binding								14
Glyma.14G171500	42458448	42460242	METAQTL-PC_14.3	PTHR31657:SF9 - ETHYLENE-RESPONSIVE TRANSCRIPTION FACTOR CRF5-RELATED (1 of 16)	AP2		DNA binding			EREBP-like factor					94
Glyma.17G143600	11676058	11678229	METAQTL-OC_17.2	PTHR10641//PTHR10641:SF558 - MYB-LIKE DNA-BINDING PROTEIN MYB // SUBFAMILY NOT NAMED (1 of 4)	Myb_DNA-binding	MYB-LIKE DNA-BINDING PROTEIN MYB	DNA binding		Transcription factor, Myb superfamily	myb proto-oncogene protein, plant
Glyma.17G188500	24483766	24491047	METAQTL-PC_17.3	PTHR22952//PTHR22952:SF113 - CAMP-RESPONSE ELEMENT BINDING PROTEIN-RELATED // SUBFAMILY NOT NAMED (1 of 4)	bZIP_1	FAMILY NOT NAMED	transcription factor activity, sequence-specific DNA binding
Glyma.18G004700	376900	381284	METAQTL-PC_18.1	PTHR11945//PTHR11945:SF196 - MADS BOX PROTEIN // SUBFAMILY NOT NAMED (1 of 8)	K-box	FAMILY NOT NAMED	DNA binding		MADS box transcription factor
Glyma.18G273500	55619766	55625860	METAQTL-PC_18.4	PTHR11945//PTHR11945:SF196 - MADS BOX PROTEIN // SUBFAMILY NOT NAMED (1 of 8)	K-box	FAMILY NOT NAMED	DNA binding		MADS box transcription factor	MADS-box transcription factor, plant
